# Supplementary material for: Odoriferous Defensive Stink Gland Transcriptome to Identify Novel Genes Necessary for Quinone Synthesis in the Red Flour Beetle, Tribolium castaneum
Source: PLoS Genet. 2013 Jul 11;9(7):e1003596. doi: 10.1371/journal.pgen.1003596 (PMC3708791; doi:10.1371/journal.pgen.1003596)
Supplement: Dataset S1 — Gland transcriptome library. s1: sample1, anterior abdomen; s2: sample2, prothoracic glands from tar mutant; s3: sample 3, male prothoracic glands; s4: sample 4, female prothoracic glands; s5: sample 5, male abdominal glands; s6: sample 6, female abdominal glands (Except s2, all the other tissues were from wild-type). Fold change (FC) is calculated as log2[reads in one sample/reads in another sample]. For abbreviations see Table 1. (XLSX) [file pgen.1003596.s001.xlsx]

## Sheet: Gland-transcriptome
Gene Name	s1-ctl_reads	s1-ctl_depth	s2-tthr_reads	s2-tthr_depth	s3-mthr_reads	s3-mthr_depth	s4-fthr_reads	s4-fthr_depth	s5-mabd_reads	s5-mabd_depth	s6-fabd_reads	s6-fabd_depth	FC(s3/s1)	FC(s4/s1)	FC(s5/s1)	FC(s6/s1)	FC(s2/s1)
TC000001	71	14.9889	67	14.1444	40	8.44444	33	6.96667	27	5.7	44	9.28889	-0.827819	-1.10535	-1.39486	-0.690315	-0.083658
TC000002	0	0	0	0	0	0	0	0	0	0	0	0	-	-	-	-	-
TC000003	1	0.031826	2	0.063652	0	0	0	0	0	0	0	0	-	-	-	-	1
TC000004	0	0	0	0	0	0	0	0	0	0	0	0	-	-	-	-	-
TC000005	0	0	2	0.092457	2	0.092457	0	0	0	0	0	0	-	-	-	-	-
TC000006	0	0	1	0.065972	0	0	0	0	0	0	0	0	-	-	-	-	-
TC000007	0	0	3	0.612903	0	0	0	0	0	0	0	0	-	-	-	-	-
TC000008	0	0	0	0	0	0	0	0	3	0.120253	0	0	-	-	-	-	-
TC000009	0	0	1	0.281481	0	0	0	0	0	0	0	0	-	-	-	-	-
TC000010	8	0.185253	4	0.092626	2	0.046313	1	0.023157	1	0.023157	0	0	-2.00001	-2.99998	-2.99998	-	-1.00001
TC000011	0	0	4	0.090154	0	0	2	0.045077	8	0.180308	1	0.022539	-	-	-	-	-
TC000012	2	0.186275	1	0.093137	3	0.279412	3	0.279412	5	0.465686	10	0.931373	0.58496	0.58496	1.32192	2.32192	-1.00001
TC000013	12	0.347032	68	1.96651	7	0.202435	4	0.115677	5	0.144597	13	0.375951	-0.77761	-1.58497	-1.26303	0.115476	2.5025
TC000014	817	31.0771	1196	45.4935	493	18.7528	493	18.7528	392	14.9109	470	17.8779	-0.728748	-0.728748	-1.05948	-0.797675	0.549809
TC000015	1068	29.2181	749	20.491	713	19.5061	714	19.5335	642	17.5637	705	19.2873	-0.582938	-0.580916	-0.734266	-0.599217	-0.511874
TC000016	0	0	0	0	0	0	0	0	0	0	0	0	-	-	-	-	-
TC000017	0	0	0	0	5	0.301587	1	0.060317	2	0.120635	1	0.060317	-	-	-	-	-
TC000018	2	0.253333	6	0.76	2	0.253333	1	0.126667	3	0.38	0	0	0	-0.999994	0.584964	-	1.58496
TC000019	1	0.121795	10	1.21795	4	0.487179	9	1.09615	7	0.852564	3	0.365385	2	3.16992	2.80735	1.58496	3.32193
TC000020	97	4.50061	46	2.13431	32	1.48474	27	1.25275	15	0.695971	24	1.11355	-1.59991	-1.84503	-2.69302	-2.01495	-1.07635
TC000021	1304	17.7797	937	12.7757	633	8.63079	541	7.37639	702	9.57158	485	6.61285	-1.04267	-1.26924	-0.893401	-1.42689	-0.476823
TC000022	0	0	0	0	0	0	0	0	0	0	0	0	-	-	-	-	-
TC000023	84	3.04871	128	4.64565	145	5.26265	118	4.28271	140	5.08118	70	2.54059	0.787591	0.490326	0.736965	-0.263035	0.607682
TC000024	831	58.4778	1600	112.593	1888	132.859	1830	128.778	3417	240.456	1108	77.9704	1.18394	1.13892	2.03981	0.415037	0.945152
TC000025	0	0	0	0	0	0	0	0	0	0	0	0	-	-	-	-	-
TC000026	265	8.06891	213	6.48558	172	5.23718	176	5.35897	163	4.96314	167	5.08494	-0.623584	-0.590417	-0.70112	-0.666144	-0.315139
TC000027	353	8.73307	495	12.2461	415	10.2669	451	11.1576	592	14.6458	583	14.4232	0.233443	0.353459	0.745929	0.723828	0.48776
TC000028	611	19.8955	442	14.3925	533	17.3556	444	14.4576	423	13.7738	413	13.4482	-0.197037	-0.460613	-0.530515	-0.565031	-0.467126
TC000029	847	14.0061	238	3.9356	226	3.73716	158	2.61271	441	7.29243	499	8.25152	-1.90604	-2.42244	-0.941583	-0.763322	-1.8314
TC000030	1745	130.789	1920	143.905	3783	283.538	3064	229.649	3703	277.542	2315	173.511	1.1163	0.812189	1.08547	0.407785	0.137879
TC000031	61	3.21944	44	2.32222	32	1.68889	32	1.68889	49	2.58611	75	3.95833	-0.930737	-0.930737	-0.316027	0.298081	-0.471306
TC000032	749	11.5558	545	8.40845	410	6.32562	400	6.17134	426	6.57247	513	7.91474	-0.869342	-0.904966	-0.814112	-0.546007	-0.458709
TC000033	3	0.054598	9	0.163793	0	0	1	0.018199	3	0.054598	1	0.018199	-	-1.58499	0	-1.58499	1.58495
TC000034	0	0	20	2.69503	0	0	0	0	1	0.134752	1	0.134752	-	-	-	-	-
TC000035	156	17.1826	310	34.1449	129	14.2087	103	11.3449	96	10.5739	110	12.1159	-0.274175	-0.598902	-0.70044	-0.504043	0.990722
TC000036	2	0.085011	1	0.042506	2	0.085011	0	0	1	0.042506	0	0	0	-	-0.999983	-	-0.999983
TC000037	0	0	0	0	0	0	0	0	0	0	0	0	-	-	-	-	-
TC000039	1903	32.1396	791	13.3591	515	8.69778	420	7.09333	853	14.4062	2535	42.8133	-1.88563	-2.17981	-1.15766	0.41371	-1.26653
TC000040	1567	53.2136	1021	34.672	827	28.084	833	28.2878	915	31.0724	941	31.9553	-0.922046	-0.911617	-0.776162	-0.735739	-0.618022
TC000041	1429	25.1748	1178	20.7529	1232	21.7042	986	17.3704	928	16.3486	1183	20.841	-0.214004	-0.535346	-0.622809	-0.272556	-0.278666
TC000042	891	14.7145	762	12.5841	732	12.0887	798	13.1786	702	11.5932	756	12.485	-0.283582	-0.159037	-0.343954	-0.237039	-0.225634
TC000043	10003	471.021	6256	294.582	4787	225.41	4804	226.211	4184	197.016	4005	188.587	-1.06324	-1.05812	-1.25748	-1.32056	-0.67712
TC000044	177	4.68058	162	4.28392	164	4.33681	111	2.93528	178	4.70703	186	4.91858	-0.110054	-0.67319	0.00812789	0.071553	-0.127756
TC000045	1522	30.408	1679	33.5447	1530	30.5678	1298	25.9327	1505	30.0683	1376	27.4911	0.00756326	-0.229678	-0.0162049	-0.145488	0.141634
TC000046	410	57.7037	361	50.8074	415	58.4074	324	45.6	282	39.6889	245	34.4815	0.0174874	-0.33963	-0.539929	-0.742842	-0.183625
TC000047	1594	101.461	1113	70.8442	1073	68.2982	821	52.258	1221	77.7186	1065	67.7889	-0.571002	-0.957198	-0.384588	-0.581798	-0.518198
TC000048	239	12.158	19	0.966533	15	0.763052	20	1.0174	41	2.08568	72	3.66265	-3.99398	-3.57894	-2.54331	-1.73094	-3.65294
TC000049	457	8.60129	361	6.79445	363	6.83209	221	4.15949	329	6.19217	357	6.71917	-0.332225	-1.04815	-0.474107	-0.35627	-0.340195
TC000050	1564	66.2564	1461	61.893	1582	67.019	1520	64.3924	1977	83.7525	1373	58.165	0.0165091	-0.0411692	0.338072	-0.187909	-0.0982843
TC000051	502	15.5469	802	24.8378	809	25.0546	681	21.0905	769	23.8158	592	18.3341	0.688452	0.439967	0.615296	0.23791	0.675915
TC000052	66	2.14359	60	1.94872	67	2.17607	52	1.68889	40	1.29914	24	0.779487	0.0216946	-0.343954	-0.722467	-1.45943	-0.137504
TC000053	510	4.37077	451	3.86513	413	3.53947	326	2.79387	448	3.83942	482	4.13081	-0.304355	-0.645625	-0.186998	-0.0814641	-0.17737
TC000054	1074	56.6833	1689	89.1417	1391	73.4139	1077	56.8417	1468	77.4778	942	49.7167	0.373128	0.00402427	0.450858	-0.189195	0.653175
TC000055	342	9.12	216	5.76	160	4.26667	130	3.46667	119	3.17333	172	4.58667	-1.09592	-1.39548	-1.52303	-0.991588	-0.662965
TC000056	20922	830.759	19604	778.424	20531	815.233	18928	751.582	17017	675.701	14306	568.054	-0.0272169	-0.144499	-0.298044	-0.5484	-0.0938727
TC000057	268	7.56051	291	8.20935	259	7.30661	241	6.79881	354	9.98664	287	8.09651	-0.049281	-0.1532	0.401516	0.0988177	0.118786
TC000058	1310	121.119	2134	197.304	2406	222.453	2255	208.491	2194	202.852	1341	123.985	0.87707	0.783561	0.743997	0.0337424	0.703993
TC000059	152	2.79845	169	3.11143	78	1.43605	110	2.02519	94	1.73062	99	1.82267	-0.962525	-0.466568	-0.693339	-0.618571	0.152952
TC000060	100	3.38681	98	3.31907	138	4.6738	132	4.47059	106	3.59002	110	3.72549	0.464668	0.400538	0.0840644	0.137504	-0.0291463
TC000061	4	0.47352	1	0.11838	1	0.11838	1	0.11838	1	0.11838	0	0	-2	-2	-2	-	-2
TC000062	77	5.84032	81	6.14371	74	5.61277	56	4.24751	79	5.99202	66	5.00599	-0.0573332	-0.459432	0.0369943	-0.222392	0.0730637
TC000063	149	10.3133	92	6.36794	175	12.1129	126	8.72131	152	10.5209	110	7.61384	0.232043	-0.241889	0.028759	-0.437809	-0.695607
TC000064	107	3.72344	118	4.10623	112	3.89744	84	2.92308	130	4.52381	96	3.34066	0.0658881	-0.349149	0.280901	-0.156505	0.141176
TC000065	264	13.376	183	9.272	181	9.17067	163	8.25867	148	7.49867	210	10.64	-0.544548	-0.695666	-0.834941	-0.330149	-0.528694
TC000066	61	4.41524	104	7.52762	113	8.17905	71	5.13905	168	12.16	78	5.64571	0.889442	0.21901	1.46158	0.354665	0.769702
TC000067	617	38.1236	1882	116.286	282	17.4244	199	12.2959	87	5.37561	33	2.03902	-1.12958	-1.6325	-2.82618	-4.22473	1.60892
TC000068	1094	37.5537	6	0.205962	5	0.171635	0	0	0	0	0	0	-7.77347	-	-	-	-7.51043
TC000069	1223	65.6412	2450	131.497	2434	130.638	2337	125.432	2616	140.407	1623	87.1102	0.992905	0.934233	1.09694	0.408239	1.00236
TC000070	1408	31.51	1320	29.5406	1197	26.788	1137	25.4452	1147	25.669	1151	25.7585	-0.234224	-0.308415	-0.295782	-0.29076	-0.0931094
TC000071	15	0.163934	14	0.153005	7	0.076503	0	0	7	0.076503	5	0.054645	-1.09953	-	-1.09953	-1.58495	-0.0995363
TC000072	0	0	0	0	0	0	0	0	0	0	0	0	-	-	-	-	-
TC000073	1	0.060897	8	0.487179	4	0.24359	0	0	1	0.060897	3	0.182692	2.00001	-	0	1.58497	3.00001
TC000074	0	0	0	0	1	0.091127	0	0	475	43.2854	0	0	-	-	-	-	-
TC000075	514	5.09442	222	2.20031	260	2.57694	205	2.03182	363	3.59781	180	1.78404	-0.983257	-1.32614	-0.501799	-1.51377	-1.21121
TC000076	16	0.059433	10	0.037146	1	0.003715	0	0	2	0.007429	0	0	-3.99983	-	-3.00002	-	-0.678057
TC000077	25	0.249148	28	0.279045	5	0.04983	2	0.019932	9	0.089693	1	0.009966	-2.32192	-3.64384	-1.47394	-4.64384	0.163495
TC000078	1505	52.0856	1189	41.1494	1219	42.1876	1197	41.4262	1469	50.8397	1920	66.4481	-0.304065	-0.33034	-0.0349291	0.351343	-0.340015
TC000079	577	51.1096	430	38.0886	377	33.3939	377	33.3939	273	24.1818	317	28.0793	-0.614007	-0.614007	-1.07967	-0.864088	-0.424235
TC000080	29	2.08712	20	1.43939	30	2.15909	21	1.51136	50	3.59849	30	2.15909	0.0489098	-0.465663	0.785875	0.0489098	-0.536053
TC000081	211	6.48705	144	4.42718	175	5.38026	165	5.07282	351	10.7913	246	7.56311	-0.269888	-0.354777	0.734228	0.221415	-0.551174
TC000082	569	33.6791	448	26.5171	548	32.4361	563	33.324	555	32.8505	538	31.8442	-0.0542528	-0.0152937	-0.0359409	-0.0808225	-0.34493
TC000083	4436	111.857	24076	607.092	47141	1188.69	50216	1266.23	61575	1552.65	19049	480.333	3.40965	3.50082	3.79501	2.10238	2.44026
TC000084-GA	1287	73.4324	8773	500.562	19314	1102	19603	1118.49	23437	1337.25	7436	424.276	3.90756	3.92899	4.1867	2.53051	2.76906
TC000085	681	17.6762	847	21.985	612	15.8852	490	12.7186	660	17.1311	531	13.7828	-0.154123	-0.474873	-0.0451888	-0.358943	0.314707
TC000086	635	4.39526	26	0.179964	90	0.622951	63	0.436066	137	0.94827	85	0.588342	-2.81876	-3.33333	-2.21258	-2.90122	-4.61017
TC000087	1718	47.1025	15952	437.356	9896	271.319	13730	376.436	468	12.8312	219	6.00433	2.52612	2.99853	-1.87615	-2.97173	3.21494
TC000088	136	2.95991	43	0.935853	39	0.848797	43	0.935853	70	1.52348	38	0.827033	-1.80206	-1.6612	-0.95818	-1.83954	-1.6612
TC000089	6	0.644068	1	0.107345	1	0.107345	2	0.214689	3	0.322034	0	0	-2.58496	-1.58496	-1	-	-2.58496
TC000090	440	29.4885	592	39.6755	541	36.2575	444	29.7566	569	38.134	533	35.7213	0.298125	0.0130562	0.370925	0.276632	0.428094
TC000091	1101	26.9749	1165	28.5429	1994	48.8536	1984	48.6086	3097	75.8775	2202	53.9497	0.856851	0.849598	1.49206	1	0.0815155
TC000092	54	3.25714	90	5.42857	106	6.39365	67	4.04127	105	6.33333	69	4.1619	0.973033	0.311202	0.959358	0.353637	0.736965
TC000093	181	11.8791	202	13.2573	227	14.8981	175	11.4853	150	9.84456	145	9.51641	0.326703	-0.0486347	-0.271027	-0.319937	0.158366
TC000094	636	27.9722	1023	44.9931	1267	55.7245	1332	58.5833	1350	59.375	1248	54.8889	0.994318	1.0665	1.08586	0.972519	0.685708
TC000095	181	7.14226	316	12.4694	390	15.3894	317	12.5088	392	15.4683	256	10.1018	1.10748	0.808493	1.11486	0.500154	0.803935
TC000096	10	2.75362	9	2.47826	3	0.826087	7	1.92754	12	3.30435	9	2.47826	-1.73697	-0.514573	0.263035	-0.152003	-0.152003
TC000097	159	2.19629	224	3.09415	145	2.00291	248	3.42566	206	2.84551	97	1.33988	-0.132974	0.641313	0.373618	-0.71297	0.494472
TC000098	575	57.3491	411	40.9921	593	59.1444	420	41.8898	466	46.4777	455	45.3806	0.0444702	-0.453173	-0.303232	-0.337695	-0.484424
TC000099	46	10.7901	39	9.14815	62	14.5432	73	17.1235	49	11.4938	42	9.85185	0.430634	0.666263	0.0911479	-0.131244	-0.23816
TC000100	3043	102.24	3366	113.093	2322	78.0159	1859	62.4598	3099	104.122	1237	41.5615	-0.390126	-0.710968	0.0263084	-1.29865	0.145541
TC000101	272	12.7605	594	27.8667	606	28.4296	539	25.2864	516	24.2074	614	28.8049	1.15571	0.986679	0.923764	1.17463	1.12686
TC000102	57572	2430.82	722	30.4844	1352	57.0844	867	36.6067	1085	45.8111	4196	177.164	-5.4122	-6.05319	-5.7296	-3.77828	-6.31722
TC000103	1493	38.6735	824	21.3442	522	13.5215	481	12.4594	621	16.0859	627	16.2413	-1.51609	-1.63411	-1.26555	-1.25168	-0.857498
TC000104	500	43.0839	827	71.2608	790	68.0726	760	65.4875	804	69.2789	582	50.1497	0.659925	0.604071	0.685267	0.219091	0.725959
TC000105	434	17.2872	0	0	6	0.238994	1	0.039832	7	0.278826	1	0.039832	-6.17659	-8.76156	-5.9542	-8.76156	-
TC000106	0	0	0	0	0	0	0	0	11	0.613803	0	0	-	-	-	-	-
TC000107	590	14.4832	363	8.91085	692	16.9871	570	13.9922	620	15.2196	946	23.2222	0.230057	-0.049753	0.0715533	0.681125	-0.700745
TC000108	1465	6.16296	1260	5.30056	724	3.04572	664	2.79331	819	3.44537	810	3.40751	-1.01684	-1.14165	-0.838965	-0.854907	-0.217477
TC000109	259	5.44961	229	4.81838	225	4.73422	174	3.66113	292	6.14396	162	3.40864	-0.203027	-0.573865	0.173016	-0.676958	-0.177604
TC000110	216	3.16667	99	1.45139	41	0.60108	42	0.615741	165	2.41898	34	0.498457	-2.39734	-2.36257	-0.388566	-2.66742	-1.12553
TC000111	3	0.155738	5	0.259563	2	0.103825	0	0	464	24.0874	1	0.051913	-0.584967	-	7.27302	-1.58495	0.736964
TC000112	477	8.84627	159	2.94875	171	3.1713	164	3.04148	194	3.59785	183	3.39385	-1.47999	-1.54029	-1.29793	-1.38215	-1.58496
TC000113	227	4.63017	113	2.30489	118	2.40687	115	2.34568	107	2.1825	92	1.87654	-0.943905	-0.981058	-1.08508	-1.30299	-1.00637
TC000114	57	1.75669	75	2.31144	69	2.12652	65	2.00324	75	2.31144	69	2.12652	0.275635	0.189478	0.395929	0.275635	0.395929
TC000115	48	1.35412	66	1.86191	50	1.41054	40	1.12843	97	2.73645	125	3.52636	0.058894	-0.263034	1.01495	1.38082	0.459432
TC000116	16	1.84242	1	0.115152	22	2.53333	17	1.95758	21	2.41818	4	0.460606	0.459432	0.0874632	0.392318	-2	-3.99999
TC000117	87	2.81841	70	2.26769	48	1.55499	21	0.680307	38	1.23103	43	1.39301	-0.857981	-2.05063	-1.19502	-1.01668	-0.31366
TC000118	3	0.10585	1	0.035283	0	0	0	0	2	0.070566	0	0	-	-	-0.584976	-	-1.58498
TC000119	5	0.015519	4	0.012415	1	0.003104	1	0.003104	388	1.20428	0	0	-2.32184	-2.32184	6.27799	-	-0.321951
TC000120	1	0.107345	0	0	0	0	0	0	0	0	0	0	-	-	-	-	-
TC000121	14	0.396719	4	0.113348	77	2.18195	54	1.5302	70	1.98359	157	4.44892	2.45943	1.94753	2.32193	3.48727	-1.80736
TC000122	488	21.7653	290	12.9343	207	9.23239	209	9.3216	224	9.99061	113	5.03991	-1.23725	-1.22338	-1.12338	-2.11056	-0.750828
TC000123	465	12.7489	279	7.64935	243	6.66234	234	6.41558	238	6.52525	98	2.68687	-0.936274	-0.990722	-0.966269	-2.24638	-0.736966
TC000124	370	4.06124	349	3.83073	259	2.84287	259	2.84287	306	3.35875	325	3.5673	-0.514573	-0.514573	-0.273994	-0.187086	-0.084298
TC000125	363	11.8505	208	6.79038	165	5.3866	156	5.09278	259	8.45533	272	8.87973	-1.1375	-1.21842	-0.487017	-0.416363	-0.803386
TC000126	85	5.41038	98	6.23786	91	5.7923	61	3.88275	84	5.34673	69	4.39196	0.0984038	-0.478654	-0.0170734	-0.300866	0.205319
TC000127	46	2.91333	74	4.68667	31	1.96333	25	1.58333	25	1.58333	28	1.77333	-0.569366	-0.879706	-0.879706	-0.716207	0.685892
TC000128	22	3.20307	24	3.49425	21	3.05747	20	2.91188	18	2.62069	16	2.3295	-0.0671143	-0.137504	-0.289506	-0.459432	0.125531
TC000129	198	4.56	123	2.83273	111	2.55636	114	2.62546	177	4.07636	163	3.75394	-0.834941	-0.796466	-0.161751	-0.280629	-0.686842
TC000130	48	0.977492	55	1.12004	31	0.631297	39	0.794212	298	6.0686	21	0.427653	-0.630766	-0.299561	2.63421	-1.19264	0.196397
TC000131	227	25.6726	325	36.756	408	46.1429	351	39.6964	415	46.9345	223	25.2202	0.845877	0.628779	0.870419	-0.0256486	0.517747
TC000132	604	6.95515	449	5.1703	306	3.52364	344	3.96121	433	4.98606	389	4.47939	-0.981017	-0.81214	-0.480182	-0.634778	-0.427833
TC000133	368	11.2321	257	7.84418	409	12.4835	340	10.3775	473	14.4369	331	10.1028	0.152395	-0.114171	0.362134	-0.152875	-0.517937
TC000134	1	0.025956	0	0	0	0	0	0	0	0	0	0	-	-	-	-	-
TC000135	567	54.4091	749	71.8737	763	73.2172	707	67.8434	596	57.1919	400	38.3838	0.428334	0.318361	0.0719636	-0.503349	0.401617
TC000136	285	7.91667	364	10.1111	365	10.1389	409	11.3611	295	8.19444	241	6.69444	0.356934	0.521139	0.0497529	-0.241929	0.352976
TC000137	1759	34.5973	1827	35.9348	1485	29.2081	1494	29.3851	1262	24.8219	1502	29.5424	-0.244293	-0.235575	-0.479044	-0.227871	0.0547212
TC000138	114	3.6557	143	4.58565	181	5.80422	152	4.87426	134	4.29705	112	3.59156	0.666956	0.415038	0.233199	-0.0255351	0.326981
TC000139	587	27.2357	599	27.7924	536	24.8694	521	24.1734	657	30.4835	634	29.4164	-0.131127	-0.172077	0.162533	0.111122	0.0291955
TC000140	48	0.530078	52	0.574252	20	0.220866	31	0.342342	91	1.00494	60	0.662598	-1.26303	-0.630766	0.922833	0.321929	0.115479
TC000141	20	5.50725	14	3.85507	9	2.47826	12	3.30435	5	1.37681	12	3.30435	-1.152	-0.736965	-2	-0.736965	-0.514573
TC000142	1993	121.955	3704	226.654	4013	245.562	4333	265.143	5473	334.902	4144	253.578	1.00974	1.12042	1.45739	1.05608	0.894142
TC000143	1977	225.604	1692	193.081	1805	205.976	1653	188.631	1829	208.715	1697	193.652	-0.131314	-0.258226	-0.112258	-0.220326	-0.224583
TC000144	1363	43.708	1655	53.0717	1660	53.2321	1593	51.0835	1882	60.3511	1502	48.1654	0.284398	0.224961	0.465481	0.140099	0.280046
TC000145	0	0	0	0	0	0	0	0	0	0	0	0	-	-	-	-	-
TC000146	0	0	27	1.24818	1	0.046229	5	0.231144	2	0.092457	0	0	-	-	-	-	-
TC000147	81	5.28866	47	3.06873	14	0.914089	35	2.28522	47	3.06873	7	0.457045	-2.5325	-1.21057	-0.785261	-3.53249	-0.785261
TC000148	292	7.42704	358	9.10576	362	9.2075	289	7.35074	543	13.8112	292	7.42704	0.310021	-0.0148988	0.894984	0	0.293991
TC000149	3	0.162393	3	0.162393	3	0.162393	3	0.162393	6	0.324786	0	0	0	0	1	-	0
TC000150	375	4.81256	317	4.06822	261	3.34954	161	2.06619	331	4.24789	99	1.27052	-0.522841	-1.21983	-0.180059	-1.92139	-0.242408
TC000151	16	0.399737	332	8.29454	41	1.02433	158	3.9474	5	0.124918	5	0.124918	1.35755	3.30378	-1.67807	-1.67807	4.37504
TC000152	730	18.274	5258	131.623	3561	89.1423	2267	56.7497	94	2.3531	64	1.60211	2.28631	1.63482	-2.95716	-3.51175	2.84855
TC000153	3293	82.4335	4924	123.262	7349	183.967	4627	115.827	139	3.47958	156	3.90514	1.15815	0.490675	-4.56625	-4.39978	0.580428
TC000155	0	0	0	0	0	0	0	0	131	8.55326	0	0	-	-	-	-	-
TC000156	1	0.082789	8	0.662309	5	0.413943	3	0.248366	0	0	1	0.082789	2.32192	1.58496	-	0	2.99999
TC000157	2	0.148148	28	2.07407	7	0.518519	11	0.814815	9	0.666667	7	0.518519	1.80736	2.45943	2.16993	1.80736	3.80736
TC000158	541	12.6901	520	12.1975	441	10.3444	333	7.81111	368	8.6321	490	11.4938	-0.29485	-0.700106	-0.555923	-0.142847	-0.0571169
TC000159	210	7.86982	169	6.33333	90	3.37278	96	3.59763	113	4.23471	148	5.54635	-1.22239	-1.12928	-0.894066	-0.504792	-0.313366
TC000160	450	20.9559	845	39.3505	908	42.2843	728	33.902	902	42.0049	736	34.2745	1.01277	0.694013	1.0032	0.709781	0.909026
TC000161	1552	72.5412	2416	112.925	3340	156.113	3831	179.063	2803	131.014	3304	154.431	1.10572	1.30359	0.852843	1.09009	0.638492
TC000162	740	10.9758	818	12.1327	652	9.67057	624	9.25527	705	10.4567	619	9.18111	-0.182653	-0.245979	-0.0699021	-0.257586	0.144576
TC000163	58	1.05253	211	3.82904	125	2.26839	72	1.30659	99	1.79656	84	1.52435	1.1078	0.311944	0.771376	0.534336	1.86312
TC000164	1043	13.6622	1157	15.1555	1044	13.6753	914	11.9724	951	12.4571	1070	14.0159	0.00138256	-0.190473	-0.133222	0.0368717	0.14965
TC000165	3407	46.4535	170	2.31791	305	4.15859	193	2.6315	835	11.385	295	4.02225	-3.48162	-4.14183	-2.02865	-3.52972	-4.3249
TC000166	1	0.033333	2	0.066667	4	0.133333	18	0.6	7	0.233333	0	0	2.00001	4.16994	2.80737	-	1.00002
TC000167	966	38	1855	72.971	2246	88.352	1823	71.7122	2413	94.9213	2361	92.8758	1.21726	0.916219	1.32073	1.2893	0.941324
TC000168	83	9.91824	4	0.477987	4	0.477987	6	0.716981	9	1.07547	4	0.477987	-4.37504	-3.79008	-3.20511	-4.37504	-4.37504
TC000169	258	13.2846	395	20.3388	394	20.2873	332	17.0949	335	17.2493	228	11.7398	0.610825	0.363812	0.37679	-0.178337	0.614482
TC000170	717	13.8445	1742	33.6362	1154	22.2825	1275	24.6189	478	9.22968	627	12.1067	0.686598	0.830452	-0.584962	-0.193508	1.2807
TC000171	2	0.118936	2	0.118936	4	0.237872	1	0.059468	42	2.49765	0	0	1	-1	4.39232	-	0
TC000172	382	21.8944	66	3.78281	136	7.79487	79	4.5279	2194	125.75	267	15.3032	-1.48997	-2.27365	2.52192	-0.516733	-2.53303
TC000173	834	52.297	14	0.877888	12	0.752475	4	0.250825	445	27.9043	37	2.32013	-6.11894	-7.7039	-0.906242	-4.49445	-5.89655
TC000174	65	3.88365	195	11.6509	58	3.46541	105	6.27358	90	5.37736	29	1.7327	-0.164387	0.691878	0.469485	-1.16439	1.58496
TC000175	923	17.3462	221	4.15331	229	4.30366	210	3.94659	53	0.996044	61	1.14639	-2.01098	-2.13594	-4.12227	-3.91945	-2.06228
TC000176	16	0.338907	2	0.042363	10	0.211817	8	0.169454	73	1.54627	4	0.084727	-0.678071	-0.999996	2.18983	-2	-3.00001
TC000177	580	14.4905	603	15.0651	502	12.5417	460	11.4924	924	23.0848	1377	34.4024	-0.208366	-0.334419	0.67184	1.2474	0.0561051
TC000178	0	0	0	0	0	0	0	0	52	9.02283	0	0	-	-	-	-	-
TC000179	955	67.2037	1674	117.8	2134	150.17	2005	141.093	1875	131.944	2216	155.941	1.15999	1.07003	0.973318	1.21439	0.809727
TC000180	7160	581.368	7917	642.833	9840	798.974	8215	667.03	7689	624.321	7562	614.009	0.458699	0.198301	0.102836	0.0788083	0.144994
TC000181	178	6.07727	148	5.05301	169	5.76999	151	5.15544	168	5.73585	176	6.00899	-0.0748541	-0.237329	-0.0834161	-0.0163018	-0.26628
TC000182	2376	48	1629	32.9091	1253	25.3131	1181	23.8586	1665	33.6364	1956	39.5152	-0.923148	-1.00853	-0.513013	-0.280628	-0.544548
TC000183	226	17.8917	282	22.325	319	25.2542	336	26.6	277	21.9292	238	18.8417	0.497234	0.572138	0.293563	0.0746388	0.319372
TC000184	996	110.667	1662	184.667	2226	247.333	1899	211	1334	148.222	1114	123.778	1.16024	0.931022	0.421541	0.161532	0.738703
TC000185	3114	61.7277	2252	44.6406	1350	26.7606	1175	23.2916	2801	55.5232	1448	28.7032	-1.20581	-1.40611	-0.152827	-1.10471	-0.467562
TC000186	0	0	0	0	0	0	0	0	0	0	0	0	-	-	-	-	-
TC000187	170	2.72229	6	0.096081	5	0.080067	5	0.080067	4	0.064054	12	0.192162	-5.08747	-5.08747	-5.40939	-3.82443	-4.82443
TC000188	3450	69.1456	345	6.91456	432	8.65823	274	5.49156	576	11.5443	1386	27.7785	-2.99749	-3.65435	-2.58246	-1.31567	-3.32193
TC000189	18	1.09615	953	58.0353	978	59.5577	1128	68.6923	2520	153.462	783	47.6827	5.76377	5.96963	7.12928	5.44294	5.72641
TC000190	21	1.77333	1051	88.7511	1285	108.511	1302	109.947	3411	288.04	931	78.6178	5.93524	5.9542	7.34366	5.47032	5.64523
TC000191	0	0	18	0.823105	17	0.777377	10	0.45728	284	12.9868	210	9.60289	-	-	-	-	-
TC000192	2703	31.2391	1739	20.0979	1163	13.441	997	11.5225	1189	13.7415	1194	13.7993	-1.21671	-1.4389	-1.18481	-1.17876	-0.636304
TC000193	11	0.396961	4	0.144349	5	0.180437	7	0.252612	3	0.108262	10	0.360874	-1.1375	-0.652074	-1.87447	-0.137502	-1.45944
TC000195	206	6.6906	176	5.71624	193	6.26838	165	5.35897	199	6.46325	159	5.1641	-0.0940434	-0.320178	-0.0498758	-0.373617	-0.227069
TC000196	480	5.43828	715	8.10078	359	4.06738	321	3.63685	422	4.78116	482	5.46094	-0.419051	-0.580461	-0.185791	0.00599861	0.574909
TC000197	36	0.75	40	0.833333	13	0.270833	6	0.125	103	2.14583	110	2.29167	-1.46949	-2.58496	1.51658	1.61143	0.152003
TC000198	0	0	0	0	1	0.106443	0	0	179	19.0532	1	0.106443	-	-	-	-	-
TC000199	199	24.7124	5	0.620915	4	0.496732	0	0	28	3.47712	16	1.98693	-5.63662	-	-2.82927	-3.63662	-5.3147
TC000200	0	0	0	0	0	0	0	0	0	0	0	0	-	-	-	-	-
TC000201	972	25.3856	33	0.861856	40	1.04467	11	0.287285	102	2.66392	122	3.18625	-4.60288	-6.46538	-3.25239	-2.99408	-4.88042
TC000202	0	0	0	0	0	0	0	0	0	0	0	0	-	-	-	-	-
TC000203	60	2.03209	0	0	0	0	0	0	0	0	1	0.033868	-	-	-	-5.90689	-
TC000204	0	0	0	0	0	0	0	0	0	0	0	0	-	-	-	-	-
TC000205	0	0	0	0	1	0.061489	0	0	0	0	0	0	-	-	-	-	-
TC000206	62	1.60929	0	0	21	0.545082	15	0.389344	14	0.363388	12	0.311475	-1.56188	-2.04731	-2.14684	-2.36924	-
TC000207	297	2.69677	63	0.572043	413	3.75006	350	3.17802	130	1.18041	251	2.27909	0.475679	0.236892	-1.19195	-0.242775	-2.23704
TC000208	1276	16.5432	1022	13.2501	694	8.99761	655	8.49198	634	8.21972	1138	14.754	-0.878621	-0.962062	-1.00907	-0.165128	-0.320233
TC000209	298	8.88157	407	12.1302	428	12.7561	312	9.29882	379	11.2957	430	12.8157	0.522298	0.0662337	0.346885	0.529024	0.449716
TC000210	15	1.93878	1	0.129252	2	0.258503	1	0.129252	0	0	2	0.258503	-2.90689	-3.90689	-	-2.90689	-3.90689
TC000211	1	0.040084	0	0	1	0.040084	0	0	0	0	0	0	0	-	-	-	-
TC000212	0	0	0	0	0	0	0	0	0	0	0	0	-	-	-	-	-
TC000213	0	0	0	0	0	0	0	0	0	0	0	0	-	-	-	-	-
TC000214	540	4.90323	114	1.03513	143	1.29845	128	1.16225	124	1.12593	100	0.908005	-1.91694	-2.07682	-2.12262	-2.43296	-2.24393
TC000215	67	6.63021	19	1.88021	45	4.45312	41	4.05729	37	3.66146	32	3.16667	-0.574236	-0.708537	-0.856636	-1.06609	-1.81816
TC000216	268	5.27942	200	3.93987	113	2.22602	117	2.30482	153	3.014	88	1.73354	-1.24591	-1.19572	-0.808701	-1.60666	-0.422233
TC000217	4	0.132289	8	0.264578	11	0.363795	2	0.066144	124	4.10096	19	0.628372	1.45943	-1.00001	4.9542	2.24793	1
TC000218	2	0.06563	3	0.098446	1	0.032815	2	0.06563	752	24.677	9	0.295337	-1	0	8.5546	2.16993	0.584977
TC000219	421	12.6068	697	20.8716	466	13.9543	417	12.487	396	11.8582	395	11.8282	0.14651	-0.0137728	-0.0883198	-0.0919676	0.727338
TC000220	520	12.0195	870	20.1095	545	12.5973	610	14.0998	494	11.4185	871	20.1326	0.0677446	0.230298	-0.0740007	0.744161	0.742504
TC000221	1831	12.2843	1653	11.09	1353	9.07733	1182	7.93009	1275	8.55402	1698	11.3919	-0.43647	-0.631402	-0.522135	-0.108795	-0.147545
TC000222	9722	75.6886	20	0.155706	17	0.13235	18	0.140135	10	0.077853	5	0.038926	-9.15957	-9.07711	-9.92511	-10.9251	-8.92511
TC000223	1454	40.1249	3949	108.977	3692	101.885	3651	100.754	4359	120.292	4852	133.897	1.34438	1.32826	1.58397	1.73855	1.44146
TC000224	831	74.1268	565	50.3991	697	62.1737	631	56.2864	678	60.4789	506	45.1362	-0.25369	-0.397208	-0.293563	-0.715711	-0.556598
TC000225	4221	225.595	195	10.4219	326	17.4233	226	12.0788	280	14.9648	877	46.872	-3.69464	-4.22319	-3.91409	-2.26694	-4.43604
TC000226	10	0.205962	3	0.061789	3	0.061789	5	0.102981	4	0.082385	8	0.16477	-1.73696	-1	-1.32192	-0.321925	-1.73696
TC000227	4074	316.589	3680	285.971	4807	373.55	4910	381.554	4374	339.902	2279	177.1	0.238691	0.269277	0.102507	-0.838045	-0.14674
TC000228	2268	46.2609	58	1.18304	71	1.4482	48	0.979066	116	2.36608	244	4.97692	-4.99746	-5.56224	-4.28922	-3.21647	-5.28922
TC000229	2369	56.0885	2515	59.5452	1910	45.2212	1607	38.0474	1953	46.2393	1938	45.8841	-0.310706	-0.559908	-0.278586	-0.28971	0.0862802
TC000230	167	6.93552	13	0.539891	28	1.16284	7	0.29071	4	0.16612	5	0.20765	-2.57635	-4.57635	-5.38371	-5.06178	-3.68326
TC000231	733	21.8463	279	8.31529	948	28.2541	779	23.2173	955	28.4627	993	29.5953	0.371074	0.0878101	0.381687	0.43798	-1.39355
TC000232	4	0.14902	2	0.07451	0	0	0	0	9	0.335294	58	2.16078	-	-	1.16992	3.85798	-1
TC000233	454	35.9417	624	49.4	503	39.8208	378	29.925	474	37.525	382	30.2417	0.147866	-0.264306	0.0621947	-0.24912	0.458854
TC000234	62	2.54978	65	2.67316	68	2.79654	50	2.05628	413	16.9848	56	2.30303	0.133266	-0.31034	2.7358	-0.146842	0.0681712
TC000235	309	9.6642	252	7.88148	222	6.94321	201	6.28642	242	7.56872	233	7.28724	-0.477047	-0.620411	-0.3526	-0.407277	-0.294183
TC000236	2	0.08306	1	0.04153	1	0.04153	0	0	1	0.04153	0	0	-1	-	-1	-	-1
TC000237	1855	56.4824	624	19	407	12.3926	410	12.484	548	16.6859	482	14.6763	-2.18832	-2.17772	-1.75917	-1.94431	-1.5718
TC000238	2215	13.0254	5	0.029403	7	0.041164	5	0.029403	4208	24.7453	2568	15.1012	-8.30573	-8.79115	0.925828	0.213339	-8.79115
TC000239	10	1.86275	2	0.372549	1	0.186275	1	0.186275	1	0.186275	1	0.186275	-3.32192	-3.32192	-3.32192	-3.32192	-2.32193
TC000240	279	6.97041	21	0.524655	16	0.399737	22	0.549638	16	0.399737	36	0.899408	-4.12412	-3.66469	-4.12412	-2.9542	-3.7318
TC000243	624	6.04744	612	5.93114	291	2.8202	337	3.266	281	2.72329	299	2.89773	-1.10053	-0.888797	-1.15098	-1.0614	-0.0280144
TC000244	396	7.07475	503	8.98637	396	7.07475	404	7.21768	418	7.46779	536	9.57593	0	0.0288548	0.0780025	0.436733	0.345058
TC000245	461	9.2983	491	9.9034	352	7.09979	293	5.90977	529	10.6699	495	9.98408	-0.389191	-0.653866	0.198501	0.102662	0.0909563
TC000246	389	13.0699	776	26.0725	638	21.4359	586	19.6888	240	8.06366	163	5.47657	0.713786	0.59113	-0.696736	-1.2549	0.996286
TC000247	3246	102.279	9918	312.507	8104	255.35	6693	210.891	4464	140.657	4513	142.201	1.31997	1.04399	0.459674	0.475424	1.61139
TC000248	254	7.905	242	7.53153	462	14.3784	353	10.9861	307	9.55446	637	19.8247	0.863064	0.47484	0.27341	1.32646	-0.0698214
TC000249	1147	34.1049	2720	80.8764	3631	107.964	2232	66.3662	1325	39.3975	861	25.6009	1.6625	0.960472	0.208127	-0.41378	1.24574
TC000250	67	2.62745	391	15.3333	86	3.37255	88	3.45098	20	0.784314	33	1.29412	0.360176	0.393342	-1.74416	-1.02169	2.54494
TC000252	147	5.00538	126	4.29032	190	6.46953	127	4.32437	99	3.37097	61	2.07706	0.370183	-0.210987	-0.570316	-1.26893	-0.222392
TC000253	5	0.44289	0	0	1	0.088578	0	0	3	0.265734	3	0.265734	-2.32193	-	-0.736966	-0.736966	-
TC000254	342	3.04214	4	0.035581	22	0.195693	9	0.080056	318	2.82865	264	2.34831	-3.95842	-5.24793	-0.104969	-0.373458	-6.41783
TC000255	123	16.2292	167	22.0347	262	34.5694	251	33.1181	158	20.8472	141	18.6042	1.09091	1.02903	0.361266	0.197037	0.44119
TC000256	0	0	0	0	0	0	0	0	305	18.5737	0	0	-	-	-	-	-
TC000257	0	0	0	0	0	0	0	0	0	0	0	0	-	-	-	-	-
TC000258	694	31.6211	1479	67.3885	1499	68.2998	1403	63.9257	1542	70.259	964	43.9233	1.11099	1.01551	1.1518	0.474097	1.09161
TC000259	0	0	1	0.108262	0	0	0	0	0	0	0	0	-	-	-	-	-
TC000260	1	0.066667	1	0.066667	0	0	0	0	0	0	0	0	-	-	-	-	0
TC000261	3	0.19	0	0	0	0	0	0	0	0	1	0.063333	-	-	-	-1.58497	-
TC000262	0	0	0	0	0	0	0	0	0	0	0	0	-	-	-	-	-
TC000263	1	0.09596	0	0	1	0.09596	0	0	0	0	0	0	0	-	-	-	-
TC000264	0	0	0	0	0	0	0	0	0	0	0	0	-	-	-	-	-
TC000265	40	0.525588	14	0.183956	11	0.144537	5	0.065698	323	4.24412	207	2.71992	-1.86249	-3.00001	3.01346	2.37156	-1.51457
TC000266	9	0.515837	7	0.401207	3	0.171946	0	0	31	1.77677	53	3.03771	-1.58496	-	1.78427	2.558	-0.362568
TC000267	814	20.7458	788	20.0832	913	23.2689	851	21.6888	1134	28.9014	951	24.2374	0.165586	0.0641303	0.47832	0.224417	-0.0468331
TC000268	767	12.6667	509	8.40591	421	6.95263	423	6.98566	519	8.57106	550	9.08301	-0.865406	-0.858569	-0.563492	-0.479795	-0.591561
TC000269	86	2.22768	101	2.61622	68	1.76142	29	0.751193	114	2.95296	359	9.29925	-0.338802	-1.56828	0.406625	2.06157	0.231947
TC000270	0	0	0	0	0	0	0	0	0	0	0	0	-	-	-	-	-
TC000271	403	9.97005	546	13.5078	460	11.3802	461	11.4049	520	12.8646	442	10.9349	0.190854	0.193987	0.367732	0.133267	0.438121
TC000272	914	45.224	2586	127.953	2153	106.529	1468	72.6354	1262	62.4427	727	35.9714	1.23608	0.683586	0.465446	-0.330239	1.50046
TC000273	2	0.057315	10	0.286576	7	0.200603	4	0.11463	691	19.8024	5	0.143288	1.80736	1	8.43255	1.32193	2.32193
TC000274	35	1.46315	13	0.543454	18	0.752475	15	0.627063	2	0.083608	1	0.041804	-0.959358	-1.22239	-4.12929	-5.12929	-1.42884
TC000275	546	11.9447	505	11.0478	327	7.15371	321	7.02245	384	8.40069	418	9.1445	-0.73961	-0.766328	-0.507795	-0.385398	-0.112617
TC000276	108	6.84	184	11.6533	157	9.94333	125	7.91667	200	12.6667	135	8.55	0.539733	0.210897	0.888969	0.321928	0.768674
TC000277	30	3.04	46	4.66133	32	3.24267	38	3.85067	43	4.35733	50	5.06667	0.0931096	0.341037	0.519374	0.736966	0.616671
TC000278	77	4.24058	21	1.15652	15	0.826087	9	0.495652	25	1.37681	100	5.50725	-2.3599	-3.09686	-1.62293	0.377069	-1.87447
TC000280	0	0	0	0	0	0	0	0	0	0	0	0	-	-	-	-	-
TC000281	0	0	0	0	0	0	0	0	0	0	0	0	-	-	-	-	-
TC000282	2724	64.4935	3216	76.1421	4468	105.784	3450	81.6822	668	15.8156	1076	25.4754	0.713902	0.34087	-2.02781	-1.34005	0.239541
TC000283	0	0	0	0	0	0	0	0	0	0	0	0	-	-	-	-	-
TC000284	0	0	0	0	1	0.164502	0	0	0	0	0	0	-	-	-	-	-
TC000285	0	0	0	0	1	0.078675	0	0	0	0	0	0	-	-	-	-	-
TC000286	18	2.15094	0	0	3	0.358491	2	0.238994	0	0	3	0.358491	-2.58496	-3.16992	-	-2.58496	-
TC000287	4771	137.66	87	2.51025	198	5.71298	116	3.347	3	0.08656	2	0.057707	-4.59072	-5.36209	-10.6351	-11.2201	-5.77713
TC000288	2115	114.487	10	0.541311	17	0.920228	3	0.162393	0	0	1	0.054131	-6.95898	-9.46148	-	-11.0464	-7.72451
TC000289	9782	529.51	6	0.324786	54	2.92308	52	2.81481	3	0.162393	2	0.108262	-7.50103	-7.55547	-11.671	-12.2559	-10.671
TC000290	1836	99.3846	3	0.162393	9	0.487179	1	0.054131	0	0	0	0	-7.67243	-10.8424	-	-	-9.25739
TC000291	1572	84.3729	1	0.053672	11	0.590395	7	0.375706	0	0	0	0	-7.15896	-7.81103	-	-	-10.6184
TC000292	9	0.487179	0	0	0	0	0	0	0	0	0	0	-	-	-	-	-
TC000293	120	6.58009	0	0	0	0	1	0.054834	2	0.109668	2	0.109668	-	-6.90689	-5.90689	-5.90689	-
TC000294	0	0	0	0	0	0	0	0	0	0	0	0	-	-	-	-	-
TC000295	0	0	0	0	0	0	0	0	0	0	0	0	-	-	-	-	-
TC000296	103	4.99872	5	0.242656	13	0.630907	5	0.242656	19	0.922095	134	6.50319	-2.98606	-4.36458	-2.43857	0.379589	-4.36458
TC000297	522	19.9157	666	25.4096	680	25.9438	582	22.2048	697	26.5924	533	20.3353	0.381485	0.156969	0.417109	0.0300857	0.351472
TC000298	12	0.186732	6	0.093366	1	0.015561	1	0.015561	2	0.031122	25	0.389025	-3.58496	-3.58496	-2.58496	1.05889	-1
TC000299	284	17.2121	311	18.8485	195	11.8182	184	11.1515	204	12.3636	253	15.3333	-0.542417	-0.626185	-0.477322	-0.166754	0.131024
TC000300	684	26.8235	1085	42.549	801	31.4118	781	30.6275	790	30.9804	686	26.902	0.227806	0.191326	0.207856	0.00421229	0.665627
TC000301	194	2.03085	92	0.963085	108	1.13058	105	1.09917	124	1.29807	111	1.16198	-0.845025	-0.885667	-0.645716	-0.805498	-1.07635
TC000302	479	11.9436	49	1.22178	36	0.897638	29	0.723097	77	1.91995	25	0.62336	-3.73396	-4.0459	-2.63709	-4.26002	-3.28917
TC000303	1719	42.4444	3833	94.642	3591	88.6667	3421	84.4691	1071	26.4444	1196	29.5309	1.06282	0.992849	-0.682611	-0.523352	1.1569
TC000304	447	26.5822	504	29.9718	562	33.421	483	28.723	490	29.1393	372	22.1221	0.330295	0.111748	0.132507	-0.264972	0.173149
TC000305	2	0.025157	53	0.666667	3	0.037736	6	0.075472	60	0.754717	0	0	0.584982	1.58498	4.9069	-	4.72793
TC000306	52	12.915	63	15.6471	82	20.366	54	13.4118	77	19.1242	56	13.9085	0.657112	0.0544478	0.566347	0.106915	0.27684
TC000307	0	0	1	0.110145	1	0.110145	0	0	0	0	0	0	-	-	-	-	-
TC000308	1333	17.2645	1587	20.5542	1009	13.0682	1059	13.7157	1225	15.8657	1212	15.6973	-0.401751	-0.331974	-0.121895	-0.137287	0.251625
TC000310	79	4.10109	17	0.882514	20	1.03825	11	0.571038	13	0.674863	12	0.622951	-1.98185	-2.84435	-2.60334	-2.71882	-2.21632
TC000311	810	6.22573	545	4.18892	342	2.62864	242	1.86003	411	3.15898	414	3.18204	-1.24393	-1.74292	-0.978783	-0.968291	-0.571666
TC000312	194	2.73341	72	1.01446	129	1.81757	101	1.42306	160	2.25436	148	2.08528	-0.588685	-0.941701	-0.277984	-0.390459	-1.42999
TC000313	382	8.59444	1016	22.8585	489	11.0018	443	9.96684	539	12.1267	513	11.5417	0.356262	0.213734	0.496713	0.425386	1.41126
TC000314	18	0.267292	15	0.222743	8	0.118796	1	0.01485	6	0.089097	5	0.074248	-1.16993	-4.16988	-1.58497	-1.84799	-0.263037
TC000315	2549	51.1685	1040	20.8769	655	13.1484	552	11.0808	572	11.4823	367	7.36714	-1.96036	-2.20719	-2.15584	-2.79608	-1.29335
TC000316	417	12.3124	1281	37.8228	963	28.4336	695	20.5206	293	8.65113	1177	34.7521	1.20749	0.736966	-0.509147	1.497	1.61915
TC000317	536	18.6009	1209	41.9562	785	27.242	738	25.611	1081	37.5142	435	15.0959	0.55046	0.461388	1.01206	-0.301218	1.17351
TC000318	2379	66.521	3141	87.8278	2132	59.6144	1879	52.5401	2027	56.6784	3856	107.82	-0.158148	-0.34039	-0.231009	0.69675	0.400869
TC000319	3642	96.5105	1388	36.781	2388	63.2803	2268	60.1004	5775	153.033	7714	204.416	-0.608928	-0.68331	0.66509	1.08275	-1.39172
TC000321	777	17.9927	1229	28.4595	1369	31.7014	1277	29.571	1723	39.8988	1401	32.4424	0.817136	0.716772	1.14894	0.85047	0.661498
TC000322	138	8.56863	260	16.1438	244	15.1503	221	13.7222	279	17.3235	217	13.4739	0.822213	0.679378	1.0156	0.653027	0.913843
TC000323	213	17.2949	368	29.8803	444	36.0513	320	25.9829	475	38.5684	429	34.8333	1.05971	0.587218	1.15707	1.01012	0.788852
TC000324	418	21.8788	511	26.7466	363	19	328	17.168	517	27.0606	315	16.4876	-0.203533	-0.349807	0.306661	-0.408151	0.28982
TC000325	317	5.87896	219	4.06149	309	5.7306	351	6.50952	793	14.7067	198	3.67204	-0.036876	0.146988	1.32284	-0.678982	-0.533552
TC000326	730	30.8222	795	33.5667	700	29.5556	639	26.98	225	9.5	127	5.36222	-0.0605415	-0.192081	-1.69797	-2.52307	0.123058
TC000327	43	2.86667	203	13.5333	53	3.53333	54	3.6	119	7.93333	85	5.66667	0.301655	0.328623	1.46855	0.983126	2.23907
TC000328	152	8.95504	209	12.3132	169	9.95659	169	9.95659	247	14.5519	119	7.01085	0.152952	0.152952	0.70044	-0.35311	0.459432
TC000329	0	0	0	0	0	0	0	0	127	2.95168	0	0	-	-	-	-	-
TC000330	0	0	0	0	0	0	0	0	9	0.344411	0	0	-	-	-	-	-
TC000331	946	15.7874	1150	19.1919	912	15.22	834	13.9183	955	15.9376	1599	26.6851	-0.0528064	-0.181793	0.0136605	0.757258	0.281722
TC000332	4	0.344671	1	0.086168	5	0.430839	10	0.861678	0	0	0	0	0.321929	1.32193	-	-	-2
TC000333	2	0.214689	6	0.644068	2	0.214689	2	0.214689	265	28.4463	2	0.214689	0	0	7.04985	0	1.58496
TC000334	748	25.8871	2648	91.643	2482	85.898	2511	86.9016	705	24.3989	593	20.5228	1.73039	1.74715	-0.085415	-0.335006	1.82379
TC000335	986	18.2593	1846	34.1852	1636	30.2963	1521	28.1667	1559	28.8704	1603	29.6852	0.730513	0.625361	0.660961	0.701115	0.904743
TC000336	10	0.314309	11	0.34574	20	0.628619	15	0.471464	5	0.157155	628	19.7386	1	0.584964	-0.999995	5.97269	0.137504
TC000337	1	0.034799	2	0.069597	0	0	1	0.034799	0	0	4	0.139194	-	0	-	1.99998	0.999979
TC000338	218	41.2139	103	19.4726	158	29.8706	113	21.3632	106	20.0398	100	18.9055	-0.464404	-0.948005	-1.04026	-1.12433	-1.08168
TC000340	0	0	0	0	0	0	0	0	0	0	0	0	-	-	-	-	-
TC000341	0	0	0	0	0	0	2	0.284644	0	0	0	0	-	-	-	-	-
TC000342	0	0	0	0	0	0	0	0	0	0	0	0	-	-	-	-	-
TC000343	0	0	0	0	0	0	0	0	0	0	0	0	-	-	-	-	-
TC000344	0	0	0	0	0	0	0	0	0	0	0	0	-	-	-	-	-
TC000345	0	0	0	0	0	0	0	0	0	0	0	0	-	-	-	-	-
TC000346	0	0	0	0	0	0	0	0	0	0	0	0	-	-	-	-	-
TC000347	0	0	0	0	0	0	0	0	0	0	0	0	-	-	-	-	-
TC000348	0	0	0	0	0	0	0	0	0	0	0	0	-	-	-	-	-
TC000349	0	0	3	0.123779	2	0.082519	3	0.123779	328	13.5331	5	0.206298	-	-	-	-	-
TC000350	65	2.40741	116	4.2963	92	3.40741	73	2.7037	118	4.37037	89	3.2963	0.501194	0.167457	0.860275	0.453366	0.835613
TC000351	0	0	0	0	0	0	0	0	0	0	0	0	-	-	-	-	-
TC000352	42	7.38889	8	1.40741	10	1.75926	0	0	8	1.40741	1	0.175926	-2.07039	-	-2.39232	-5.39232	-2.39232
TC000353	0	0	0	0	0	0	1	0.053221	0	0	0	0	-	-	-	-	-
TC000354	14	1.26667	5	0.452381	3	0.271429	2	0.180952	2	0.180952	6	0.542857	-2.22239	-2.80736	-2.80736	-1.22239	-1.48543
TC000355	4325	360.417	3003	250.25	3382	281.833	3074	256.167	2606	217.167	2312	192.667	-0.354823	-0.492583	-0.730863	-0.903559	-0.526296
TC000356	1019	13.8342	975	13.2369	668	9.06895	680	9.23187	865	11.7435	814	11.0511	-0.609234	-0.583547	-0.236382	-0.324053	-0.06368
TC000357	974	21.7207	2244	50.0423	3448	76.892	3329	74.2383	1424	31.7559	954	21.2746	1.82377	1.7731	0.547956	-0.0299325	1.20408
TC000358	532	3.50607	214	1.41034	363	2.3923	246	1.62123	236	1.55532	182	1.19945	-0.551456	-1.11277	-1.17264	-1.54749	-1.31382
TC000359	568	49.6184	637	55.646	793	69.2736	577	50.4046	710	62.023	520	45.4253	0.48143	0.0226804	0.321928	-0.127379	0.165402
TC000360	1228	33.4509	1	0.02724	5	0.136201	6	0.163441	3	0.08172	1	0.02724	-7.94016	-7.67713	-8.67714	-10.2621	-10.2621
TC000361	2	0.055192	0	0	0	0	0	0	2	0.055192	570	15.7298	-	-	0	8.15483	-
TC000364	0	0	0	0	1	0.020364	0	0	2	0.040729	40	0.814577	-	-	-	-	-
TC000365	1982	49.9112	4812	121.177	3640	91.6634	3053	76.8814	2923	73.6077	1532	38.5792	0.876981	0.623271	0.560493	-0.371541	1.27968
TC000366	1142	10.6051	508	4.7175	304	2.82307	325	3.01808	698	6.48192	907	8.42278	-1.90942	-1.81305	-0.710264	-0.332388	-1.16866
TC000367	530	3.84939	8	0.058104	19	0.137997	5	0.036315	29	0.210627	67	0.486621	-4.80192	-6.72792	-4.19187	-2.98376	-6.04985
TC000368	0	0	0	0	0	0	0	0	1	0.02266	0	0	-	-	-	-	-
TC000369	24	1.4902	0	0	1	0.062092	0	0	0	0	0	0	-4.58495	-	-	-	-
TC000370	8	0.460606	0	0	0	0	0	0	0	0	0	0	-	-	-	-	-
TC000371	243	9.70978	488	19.4995	395	15.7834	382	15.2639	347	13.8654	433	17.3018	0.700896	0.652616	0.513979	0.833411	1.00592
TC000372	178	7.99527	262	11.7683	307	13.7896	284	12.7565	285	12.8014	232	10.4208	0.786361	0.674014	0.679085	0.382248	0.55769
TC000373	2526	48.8489	1729	33.4361	1118	21.6204	951	18.3908	833	16.1089	918	17.7527	-1.17593	-1.40934	-1.60047	-1.46029	-0.546917
TC000374	102	1.5473	20	0.303393	30	0.45509	31	0.470259	50	0.758483	134	2.03274	-1.76553	-1.71823	-1.02857	0.393665	-2.3505
TC000375	447	10.2572	368	8.44444	370	8.49034	345	7.91667	482	11.0604	770	17.6691	-0.27275	-0.373678	0.108758	0.784584	-0.280569
TC000376	100	17.8404	51	9.09859	66	11.7746	67	11.9531	49	8.74178	69	12.3099	-0.599462	-0.577767	-1.02915	-0.535332	-0.971431
TC000377	351	6.70588	224	4.27954	156	2.98039	133	2.54097	144	2.75113	135	2.57919	-1.16993	-1.40004	-1.2854	-1.37851	-0.647972
TC000378	701	19.8199	570	16.1161	830	23.4673	749	21.1771	678	19.1696	510	14.4196	0.243697	0.0955513	-0.0481291	-0.458917	-0.298453
TC000379	1031	59.9052	1976	114.813	2466	143.284	2331	135.44	2332	135.498	3090	179.541	1.25813	1.1769	1.17752	1.58356	0.938539
TC000380	194	6.39931	341	11.2483	274	9.03819	259	8.5434	276	9.10417	212	6.99306	0.498119	0.416895	0.508612	0.128008	0.813715
TC000381	1222	26.1464	1270	27.1734	1135	24.2849	862	18.4437	1036	22.1667	1353	28.9493	-0.106552	-0.503484	-0.23822	0.146918	0.0555842
TC000382	2329	23.1378	1411	14.0178	1067	10.6003	934	9.27895	1571	15.6073	1883	18.7069	-1.12615	-1.31822	-0.568027	-0.306678	-0.722993
TC000383	78	3.03068	116	4.50716	99	3.84663	64	2.48671	76	2.95296	96	3.73006	0.343954	-0.285402	-0.0374749	0.29956	0.572579
TC000384	83	10.7279	151	19.517	154	19.9048	160	20.6803	153	19.7755	143	18.483	0.891747	0.946889	0.882348	0.784832	0.863365
TC000385	314	6.15686	158	3.09804	86	1.68627	61	1.19608	106	2.07843	91	1.78431	-1.86836	-2.36388	-1.5667	-1.78683	-0.99084
TC000387	270	7.86207	202	5.88199	146	4.25134	131	3.81456	308	8.96858	122	3.55249	-0.886991	-1.04339	0.189971	-1.14608	-0.418604
TC000388	673	14.597	848	18.3927	695	15.0742	636	13.7945	691	14.9874	863	18.718	0.0464065	-0.0815797	0.0380792	0.358754	0.333458
TC000389	84	3.52318	81	3.39735	104	4.36203	83	3.48124	55	2.30684	76	3.18764	0.308122	-0.0172782	-0.610958	-0.14439	-0.0524675
TC000390	85	7.7458	229	20.8681	231	21.0504	168	15.3094	186	16.9496	156	14.2158	1.44236	0.982927	1.12977	0.876011	1.42981
TC000391	78	0.748485	193	1.85202	164	1.57374	152	1.45859	201	1.92879	196	1.88081	1.07215	0.962525	1.36565	1.32931	1.30705
TC000392	58	6.55952	11	1.24405	5	0.565476	13	1.47024	12	1.35714	340	38.4524	-3.53605	-2.15754	-2.27302	2.55141	-2.39855
TC000393	1192	28.9246	346	8.39591	163	3.9553	284	6.89144	210	5.09579	7112	172.577	-2.87044	-2.06942	-2.50492	2.57687	-1.78454
TC000394	28	0.636744	1	0.022741	8	0.181927	14	0.318372	13	0.295631	16	0.363854	-1.80735	-1	-1.10692	-0.807354	-4.80735
TC000395	47	1.3749	14	0.409546	13	0.380293	18	0.526559	402	11.7598	47	1.3749	-1.85415	-1.38466	3.09646	0	-1.74723
TC000396	33	0.561828	10	0.170251	8	0.136201	9	0.153226	58	0.987455	5	0.085125	-2.04439	-1.87447	0.813586	-2.72247	-1.72247
TC000397	5	0.238994	2	0.095597	3	0.143396	3	0.143396	5	0.238994	0	0	-0.73697	-0.73697	0	-	-1.32194
TC000398	6	0.31405	0	0	0	0	0	0	6	0.31405	0	0	-	-	0	-	-
TC000399	324	7.6	0	0	1	0.023457	4	0.093827	1	0.023457	0	0	-8.33984	-6.33985	-8.33984	-	-
TC000400	3	0.330435	0	0	1	0.110145	0	0	0	0	0	0	-1.58496	-	-	-	-
TC000401	2695	7.36021	1156	3.15711	875	2.38968	807	2.20397	1041	2.84304	966	2.63821	-1.62293	-1.73964	-1.37232	-1.48019	-1.22114
TC000402	148	4.08424	197	5.43646	153	4.22222	119	3.28395	133	3.6703	129	3.55991	0.0479344	-0.314635	-0.154171	-0.198226	0.412598
TC000403	1003	30.3939	3300	100	1427	43.2424	1660	50.303	317	9.60606	313	9.48485	0.508664	0.726862	-1.66177	-1.68009	1.71814
TC000404	608	7.8988	1453	18.8766	1328	17.2526	1504	19.5391	1018	13.2253	1088	14.1347	1.12711	1.30666	0.743594	0.839535	1.25689
TC000405	257	17.8864	385	26.7949	414	28.8132	342	23.8022	406	28.2564	440	30.6227	0.687862	0.412228	0.659711	0.775735	0.58309
TC000406	182	9.64575	221	11.7127	272	14.4156	232	12.2957	264	13.9916	304	16.1116	0.579668	0.350186	0.5366	0.740133	0.280108
TC000407	326	12.4753	614	23.4965	578	22.1188	443	16.9527	651	24.9124	473	18.1007	0.826198	0.442435	0.997786	0.536968	0.913367
TC000408	1070	39.8627	485	18.0686	574	21.3843	478	17.8078	238	8.86667	393	14.6412	-0.898488	-1.16253	-2.16858	-1.44501	-1.14155
TC000409	1	0.078675	0	0	0	0	0	0	0	0	0	0	-	-	-	-	-
TC000410	11	0.202814	5	0.092188	4	0.073751	1	0.018438	3	0.055313	19	0.350315	-1.45942	-3.4594	-1.87447	0.788496	-1.13751
TC000411	302	7.62019	1696	42.7942	842	21.2457	689	17.3851	794	20.0345	1091	27.5286	1.47927	1.18996	1.39459	1.85303	2.48952
TC000412	765	19.7755	1008	26.0571	1011	26.1347	979	25.3075	1006	26.0054	854	22.0762	0.402251	0.355849	0.395099	0.158776	0.397964
TC000413	291	7.89293	164	4.44825	80	2.16988	49	1.32905	108	2.92934	101	2.73947	-1.86295	-2.57017	-1.42999	-1.52666	-0.827323
TC000414	605	10.2314	656	11.0939	310	5.24255	286	4.83667	380	6.42635	397	6.71384	-0.964667	-1.08092	-0.670936	-0.607796	0.116761
TC000415	0	0	9	0.217557	0	0	7	0.169211	124	2.99745	5	0.120865	-	-	-	-	-
TC000416	0	0	0	0	0	0	0	0	169	14.8657	0	0	-	-	-	-	-
TC000417	71	16.9686	244	58.3145	100	23.8994	110	26.2893	76	18.1635	84	20.0755	0.494109	0.631613	0.0981804	0.24257	1.78099
TC000418	603	55.3478	687	63.058	452	41.4879	479	43.9662	483	44.3333	1156	106.106	-0.415835	-0.332132	-0.320135	0.938911	0.188152
TC000419	35	2.33333	35	2.33333	25	1.66667	14	0.933333	3	0.2	16	1.06667	-0.485426	-1.32193	-3.54432	-1.12928	0
TC000420	0	0	0	0	0	0	0	0	0	0	0	0	-	-	-	-	-
TC000421	0	0	0	0	0	0	0	0	0	0	0	0	-	-	-	-	-
TC000422	374	4.21471	274	3.08778	189	2.12989	158	1.78055	116	1.30724	155	1.74674	-0.984652	-1.24311	-1.68891	-1.27077	-0.448862
TC000423	267	9.8029	326	11.9691	427	15.6773	305	11.1981	80	2.9372	106	3.89179	0.677396	0.191969	-1.73877	-1.33278	0.288032
TC000424	1	0.066318	1	0.066318	5	0.331588	2	0.132635	0	0	15	0.994764	2.32192	0.999989	-	3.90688	0
TC000425	69	1.97291	93	2.65914	46	1.31527	51	1.45824	107	3.05944	36	1.02934	-0.584962	-0.436099	0.632942	-0.9386	0.430634
TC000426	0	0	1	0.093827	0	0	0	0	0	0	0	0	-	-	-	-	-
TC000427	8	0.536155	29	1.94356	41	2.74779	31	2.0776	37	2.47972	48	3.21693	2.35755	1.9542	2.20945	2.58496	1.85798
TC000428	89	10.2485	4	0.460606	5	0.575758	2	0.230303	8	0.921212	10	1.15152	-4.1538	-5.47573	-3.47573	-3.15381	-4.47573
TC000429	0	0	0	0	0	0	0	0	0	0	1	0.142322	-	-	-	-	-
TC000430	1420	14.3206	748	7.54352	480	4.84076	390	3.93312	577	5.819	763	7.6948	-1.56478	-1.86434	-1.29925	-0.896136	-0.924781
TC000431	2091	155.8	347	25.8549	625	46.5686	359	26.749	831	61.9176	2725	203.039	-1.74226	-2.54214	-1.33127	0.382063	-2.59119
TC000432	171	8.62948	210	10.5976	301	15.1899	219	11.0518	959	48.3957	382	19.2776	0.815767	0.356935	2.48753	1.15958	0.296393
TC000433	426	9.11486	127	2.71734	45	0.962838	49	1.04842	74	1.58333	23	0.492117	-3.24286	-3.12	-2.52526	-4.21115	-1.74603
TC000434	925	38.2898	1541	63.7887	992	41.0632	926	38.3312	925	38.2898	660	27.3203	0.100887	0.00155885	0	-0.486987	0.736342
TC000435	119	14.2201	1157	138.258	838	100.138	978	116.868	519	62.0189	217	25.9308	2.81599	3.03887	2.12477	0.866733	3.28136
TC000437	1	0.079665	3	0.238994	8	0.637317	4	0.318658	11	0.87631	3	0.238994	2.99999	1.99999	3.45942	1.58496	1.58496
TC000438	9	1.34118	0	0	2	0.298039	3	0.447059	1	0.14902	1	0.14902	-2.16993	-1.58496	-3.16992	-3.16992	-
TC000439	43	1.78579	1	0.04153	4	0.16612	9	0.37377	16	0.664481	16	0.664481	-3.42627	-2.25634	-1.42626	-1.42626	-5.42627
TC000440	521	14.1011	649	17.5655	187	5.06125	191	5.16952	209	5.6567	197	5.33191	-1.47825	-1.44771	-1.31778	-1.40309	0.316935
TC000441	40	1.01877	0	0	2	0.050938	1	0.025469	1	0.025469	0	0	-4.32194	-5.32194	-5.32194	-	-
TC000442	4899	314.995	307	19.7394	301	19.3536	114	7.32995	884	56.8393	321	20.6396	-4.02465	-5.42538	-2.47037	-3.93184	-3.99618
TC000443	2189	187.347	2049	175.365	2142	183.324	1768	151.315	1900	162.613	2319	198.473	-0.0313135	-0.308154	-0.204273	0.0832309	-0.095352
TC000444	532	12.3193	2420	56.039	1282	29.6868	727	16.8349	208	4.81658	110	2.54723	1.2689	0.450529	-1.35484	-2.27392	2.18551
TC000445	2	0.351852	1	0.175926	9	1.58333	6	1.05556	23	4.0463	12	2.11111	2.16992	1.58496	3.52356	2.58496	-1
TC000446	117	4.58824	280	10.9804	2455	96.2745	2486	97.4902	714	28	304	11.9216	4.39114	4.40925	2.60942	1.37756	1.25892
TC000447	10	0.966921	0	0	0	0	0	0	0	0	0	0	-	-	-	-	-
TC000448	0	0	0	0	0	0	0	0	0	0	0	0	-	-	-	-	-
TC000449	10012	150.437	16050	241.163	9997	150.212	9868	148.274	11489	172.63	94702	1422.96	-0.00216307	-0.0209006	0.198523	3.24166	0.680843
TC000450	3	0.107955	1	0.035985	0	0	0	0	707	25.4413	1	0.035985	-	-	7.8806	-1.58496	-1.58496
TC000451	410	7.223	468	8.24478	406	7.15253	374	6.58878	373	6.57116	529	9.31943	-0.0141441	-0.132586	-0.136448	0.367644	0.190885
TC000453	6450	878.495	4400	599.283	5313	723.634	4658	634.423	3231	440.065	4041	550.387	-0.279772	-0.469589	-0.997318	-0.674587	-0.551796
TC000454	1	0.107345	0	0	0	0	0	0	0	0	0	0	-	-	-	-	-
TC000455	2	0.209366	0	0	1	0.104683	0	0	1	0.104683	0	0	-1	-	-1	-	-
TC000456	581	16.5751	375	10.6982	343	9.78529	332	9.47147	381	10.8694	329	9.38589	-0.76033	-0.807355	-0.608747	-0.820451	-0.631648
TC000457	220	2.21164	273	2.74444	144	1.44762	139	1.39735	143	1.43757	136	1.3672	-0.611435	-0.662419	-0.621488	-0.693896	0.311397
TC000458	799	25.5572	1054	33.7138	1023	32.7222	1009	32.2744	1299	41.5505	1110	35.5051	0.356539	0.336659	0.701134	0.474292	0.399607
TC000459	1701	33.6656	4807	95.1385	2778	54.9813	2739	54.2094	863	17.0802	990	19.5938	0.707663	0.687266	-0.978951	-0.780883	1.49875
TC000460	0	0	0	0	1	0.019979	0	0	22	0.439537	0	0	-	-	-	-	-
TC000461	101	1.82762	12	0.217143	18	0.325714	16	0.289524	19	0.34381	2	0.03619	-2.48829	-2.65821	-2.41028	-5.65823	-3.07325
TC000462	7933	478.498	4984	300.622	4966	299.537	4444	268.051	3081	185.838	3596	216.902	-0.675782	-0.836008	-1.36447	-1.14147	-0.670562
TC000463	932	27.3906	1888	55.4865	1944	57.1323	1881	55.2807	2061	60.5708	4170	122.552	1.06063	1.0131	1.14494	2.16165	1.01846
TC000464	0	0	0	0	0	0	0	0	0	0	0	0	-	-	-	-	-
TC000465	0	0	0	0	0	0	0	0	0	0	0	0	-	-	-	-	-
TC000466	625	20.6701	687	22.7206	692	22.886	733	24.2419	758	25.0688	682	22.5553	0.146916	0.229957	0.278342	0.125916	0.136454
TC000467	268	14.0275	361	18.8953	349	18.2672	306	16.0165	489	25.595	343	17.9532	0.380994	0.191299	0.867601	0.355976	0.429766
TC000468	188	20.1808	344	36.9266	381	40.8983	342	36.7119	440	47.2316	286	30.7006	1.01906	0.863264	1.22677	0.605282	0.871676
TC000469	474	12.3033	938	24.347	832	21.5956	783	20.3238	896	23.2568	1125	29.2008	0.811696	0.724125	0.918612	1.24697	0.984701
TC000470	442	13.5233	45	1.37681	82	2.50886	88	2.69243	89	2.72303	1207	36.9291	-2.43035	-2.32847	-2.31217	1.44931	-3.29605
TC000471	0	0	0	0	0	0	0	0	0	0	0	0	-	-	-	-	-
TC000472	96	6.4	2	0.133333	6	0.4	4	0.266667	3	0.2	0	0	-4	-4.58496	-5	-	-5.58497
TC000473	18	1.55102	0	0	0	0	0	0	1	0.086168	0	0	-	-	-4.16992	-	-
TC000474	2429	77.892	489	15.681	838	26.8726	378	12.1215	846	27.1291	2264	72.6008	-1.53534	-2.6839	-1.52163	-0.101489	-2.31246
TC000475	58	3.9078	70	4.71631	49	3.30142	42	2.82979	57	3.84043	34	2.29078	-0.243271	-0.465664	-0.0250907	-0.770518	0.271302
TC000476	17513	1027	30864	1809.93	29304	1718.44	30781	1805.06	27672	1622.74	17243	1011.16	0.742671	0.813614	0.660001	-0.0224154	0.817499
TC000477	389	11.0727	270	7.68539	260	7.40075	211	6.00599	230	6.54682	263	7.48614	-0.581259	-0.882527	-0.758136	-0.564707	-0.526811
TC000478	254	3.60284	327	4.6383	251	3.56028	238	3.37589	276	3.91489	199	2.82269	-0.0171411	-0.0938668	0.11984	-0.35206	0.364462
TC000479	0	0	8	0.139194	0	0	0	0	13	0.22619	3	0.052198	-	-	-	-	-
TC000480	85	5.20129	2	0.122383	10	0.611916	4	0.244767	12	0.7343	21	1.28502	-3.08746	-4.40939	-2.82443	-2.01707	-5.40939
TC000481	1105	19.5212	1027	18.1432	877	15.4933	890	15.7229	999	17.6485	1389	24.5384	-0.333398	-0.312169	-0.14549	0.33	-0.10561
TC000482	165	6.39144	267	10.3425	156	6.04281	176	6.81753	218	8.44444	209	8.09582	-0.08092	0.0931094	0.401862	0.341037	0.694374
TC000483	3	0.151394	4	0.201859	1	0.050465	0	0	1	0.050465	0	0	-1.58495	-	-1.58495	-	0.41504
TC000484	256	7.3033	288	8.21622	243	6.93243	250	7.13213	319	9.1006	365	10.4129	-0.0751875	-0.0342157	0.317413	0.511753	0.169925
TC000485	175	3.75706	425	9.12429	401	8.60904	292	6.26893	363	7.79322	266	5.71073	1.19625	0.738614	1.05261	0.604071	1.28011
TC000486	178	13.5823	46	3.51004	35	2.67068	46	3.51004	36	2.74699	26	1.98394	-2.34645	-1.95217	-2.30581	-2.77529	-1.95217
TC000487	7902	144.851	3052	55.946	3565	65.3497	2959	54.2412	3151	57.7607	1933	35.4337	-1.14832	-1.41711	-1.32641	-2.03138	-1.37246
TC000488	56	5.54167	83	8.21354	63	6.23438	36	3.5625	56	5.54167	39	3.85938	0.169925	-0.63743	0	-0.521953	0.567684
TC000489	0	0	0	0	0	0	0	0	0	0	0	0	-	-	-	-	-
TC000490	0	0	0	0	0	0	0	0	0	0	0	0	-	-	-	-	-
TC000491	0	0	0	0	1	0.093137	0	0	0	0	0	0	-	-	-	-	-
TC000492	8	0.216524	27	0.730769	41	1.10969	30	0.811966	23	0.622507	42	1.13675	2.35755	1.90689	1.52356	2.39232	1.75489
TC000493	0	0	0	0	0	0	0	0	0	0	0	0	-	-	-	-	-
TC000494	620	20.5048	1457	48.1862	1275	42.1671	1051	34.7589	263	8.698	376	12.4352	1.04016	0.761423	-1.23721	-0.721536	1.23266
TC000495	846	28.6524	1293	43.7914	1275	43.1818	1164	39.4225	251	8.50089	349	11.82	0.591768	0.460362	-1.75297	-1.27743	0.611993
TC000496	27	1.24364	133	6.12606	53	2.44121	72	3.31636	23	1.05939	15	0.690909	0.973033	1.41504	-0.231325	-0.847997	2.3004
TC000497	250	8.46702	451	15.2745	369	12.4973	270	9.14438	128	4.33512	87	2.94652	0.561693	0.111031	-0.965784	-1.52284	0.851199
TC000498	62	8.82397	6	0.853933	23	3.27341	11	1.56554	26	3.70038	0	0	-1.43063	-2.49476	-1.25376	-	-3.36923
TC000499	1	0.2	0	0	1	0.2	0	0	1	0.2	0	0	0	-	0	-	-
TC000500	63	8.76923	259	36.0513	109	15.1722	42	5.84615	164	22.8278	71	9.88278	0.790904	-0.584963	1.38027	0.172467	2.03953
TC000501	37	3.32388	30	2.69503	37	3.32388	30	2.69503	52	4.6714	40	3.59338	0	-0.302563	0.490986	0.112475	-0.302563
TC000502	411	13.1465	282	9.0202	229	7.32492	227	7.26094	184	5.88552	221	7.06902	-0.843791	-0.856446	-1.15943	-0.895092	-0.543443
TC000503	1535	30.2856	6250	123.313	5906	116.525	5316	104.885	5088	100.386	2903	57.2762	1.94394	1.7921	1.72886	0.919306	2.02562
TC000504	13	0.265164	158	3.22276	45	0.917874	99	2.01932	85	1.73376	122	2.48846	1.79141	2.92892	2.70895	3.2303	3.60334
TC000505	784	19.2083	1249	30.6009	838	20.5313	939	23.0058	810	19.8453	788	19.3063	0.0960966	0.260272	0.0470682	0.00734195	0.671848
TC000506	130	2.72627	183	3.83775	123	2.57947	145	3.04084	156	3.27152	110	2.30684	-0.0798533	0.157542	0.263034	-0.241008	0.493332
TC000507	4	0.123277	7	0.215734	5	0.154096	5	0.154096	5	0.154096	5	0.154096	0.321926	0.321926	0.321926	0.321926	0.80735
TC000508	217	5.87322	242	6.54986	316	8.55271	263	7.11823	217	5.87322	202	5.46724	0.54223	0.277368	0	-0.10334	0.157312
TC000509	202	16.6147	245	20.1515	199	16.368	166	13.6537	220	18.0952	133	10.9394	-0.0215869	-0.283172	0.123148	-0.602929	0.278426
TC000510	0	0	0	0	0	0	0	0	0	0	0	0	-	-	-	-	-
TC000511	281	12.0655	215	9.23164	458	19.6655	548	23.5299	945	40.5763	311	13.3537	0.704777	0.963606	1.74974	0.146344	-0.386234
TC000512	0	0	0	0	0	0	0	0	0	0	0	0	-	-	-	-	-
TC000513	0	0	0	0	0	0	0	0	0	0	0	0	-	-	-	-	-
TC000514	460	23.6856	417	21.4715	455	23.4282	382	19.6694	451	23.2222	489	25.1789	-0.0157673	-0.268061	-0.0285065	0.0882006	-0.141586
TC000515	10416	547.452	16	0.840941	74	3.88935	89	4.67773	2	0.105118	2	0.105118	-7.13706	-6.87078	-12.3465	-12.3465	-9.34651
TC000516	3662	191.675	0	0	35	1.83196	29	1.51791	2	0.104683	0	0	-6.70913	-6.98044	-10.8384	-	-
TC000517	452	23.561	192	10.0082	1553	80.952	252	13.1358	342	17.8272	345	17.9835	1.78066	-0.842899	-0.402327	-0.389726	-1.23522
TC000518	39	2.57292	2	0.131944	10	0.659722	0	0	31	2.04514	6	0.395833	-1.96347	-	-0.331206	-2.70044	-4.28541
TC000520	854	47.4444	488	27.1111	491	27.2778	363	20.1667	449	24.9444	2281	126.722	-0.798513	-1.23427	-0.927521	1.41736	-0.807355
TC000521	14	0.251537	1	0.017967	6	0.107801	6	0.107801	7	0.125768	24	0.431206	-1.2224	-1.2224	-1.00001	0.777607	-3.80735
TC000522	1123	61.3132	1042	56.8908	809	44.1695	609	33.25	732	39.9655	670	36.5805	-0.473146	-0.882844	-0.617442	-0.745125	-0.108003
TC000523	228	11.7878	21	1.08571	14	0.72381	6	0.310204	11	0.568707	4	0.206803	-4.02553	-5.24793	-4.37346	-5.83289	-3.44057
TC000524	703	42.4032	1634	98.5587	1894	114.241	1732	104.47	2474	149.225	3269	197.178	1.42984	1.30084	1.81525	2.21725	1.21681
TC000525	323	11.6231	94	3.38258	57	2.05114	57	2.05114	82	2.95076	46	1.6553	-2.5025	-2.5025	-1.97784	-2.81183	-1.7808
TC000526	2	0.038618	0	0	1	0.019309	0	0	973	18.7876	0	0	-1	-	8.92629	-	-
TC000527	17	0.878912	0	0	0	0	0	0	3	0.155102	0	0	-	-	-2.5025	-	-
TC000528	254	6.57941	247	6.39809	248	6.42399	201	5.20654	248	6.42399	191	4.94751	-0.0344883	-0.337633	-0.0344883	-0.411256	-0.0403176
TC000529	723	8.85687	461	5.64732	404	4.94907	368	4.50806	440	5.39007	470	5.75758	-0.83964	-0.97429	-0.716492	-0.621335	-0.649229
TC000530	248	6.24519	434	10.9291	424	10.6773	423	10.6521	415	10.4506	384	9.66998	0.773724	0.770318	0.742771	0.630766	0.807355
TC000531	527	10.5456	726	14.5276	785	15.7083	807	16.1485	1053	21.0711	810	16.2085	0.57489	0.614766	0.998631	0.620119	0.462167
TC000532	6261	39.6332	3500	22.1556	2137	13.5276	1756	11.1158	2366	14.9772	2441	15.4519	-1.55081	-1.8341	-1.40394	-1.35892	-0.839038
TC000533	907	39.48	783	34.0825	583	25.3769	588	25.5945	662	28.8156	531	23.1134	-0.637607	-0.625286	-0.454271	-0.772391	-0.21209
TC000534	518	21.1656	364	14.8731	148	6.04731	121	4.94409	188	7.68172	222	9.07097	-1.80735	-2.09795	-1.46222	-1.22239	-0.509014
TC000535	78	5.22751	55	3.68607	69	4.62434	51	3.41799	88	5.89771	76	5.09347	-0.176878	-0.612977	0.174029	-0.0374748	-0.504042
TC000536	70	4.3252	89	5.49919	100	6.17886	106	6.54959	99	6.11707	138	8.52683	0.514573	0.598637	0.500074	0.979241	0.346451
TC000537	1417	38.3519	2146	58.0826	2409	65.2009	2314	62.6296	2398	64.9031	1925	52.1011	0.765595	0.707549	0.758992	0.442019	0.59881
TC000538	1333	10.6933	1801	14.4475	952	7.6369	898	7.20371	1220	9.78679	1264	10.1398	-0.485643	-0.56989	-0.127796	-0.0766803	0.434121
TC000539	301	10.3324	352	12.0831	321	11.019	281	9.64589	378	12.9756	261	8.95935	0.0928098	-0.0991933	0.328623	-0.205714	0.225812
TC000540	747	20.3484	1275	34.7312	883	24.053	923	25.1427	938	25.5513	919	25.0337	0.241305	0.305222	0.32848	0.298957	0.771317
TC000541	2305	57.9299	2261	56.8241	1674	42.0714	1509	37.9246	2476	62.2275	1743	43.8056	-0.461467	-0.611174	0.103245	-0.403194	-0.0278058
TC000542	1018	34.9449	11976	411.1	10032	344.369	10455	358.889	5316	182.482	2398	82.3162	3.3008	3.36038	2.3846	1.23609	3.55634
TC000543	469	7.8064	23	0.38283	24	0.399474	22	0.366185	89	1.48138	26	0.432764	-4.28848	-4.41401	-2.39771	-4.173	-4.34988
TC000544	270	2.7492	56	0.570204	558	5.68167	707	7.19882	771	7.85048	523	5.32529	1.04731	1.38875	1.51377	0.953852	-2.26946
TC000545	13	0.573751	4	0.176539	13	0.573751	24	1.05923	9	0.397213	6	0.264808	0	0.884523	-0.530512	-1.11548	-1.70044
TC000546	3	0.116564	0	0	1	0.038855	2	0.07771	3	0.116564	1	0.038855	-1.58495	-0.58495	0	-1.58495	-
TC000547	52	2.14549	18	0.742671	33	1.36156	46	1.89794	114	4.70358	79	3.2595	-0.656045	-0.176878	1.13245	0.603341	-1.53051
TC000548	0	0	0	0	0	0	0	0	0	0	0	0	-	-	-	-	-
TC000549	2	0.075397	0	0	7	0.263889	2	0.075397	58	2.18651	1	0.037698	1.80735	0	4.85798	-1.00002	-
TC000550	34	1.24111	0	0	0	0	0	0	2	0.073007	0	0	-	-	-4.08746	-	-
TC000551	0	0	1	0.05919	0	0	0	0	0	0	0	0	-	-	-	-	-
TC000552	0	0	0	0	0	0	0	0	1	0.054834	0	0	-	-	-	-	-
TC000553	0	0	1	0.067019	0	0	0	0	0	0	0	0	-	-	-	-	-
TC000554	0	0	0	0	0	0	0	0	0	0	0	0	-	-	-	-	-
TC000555	0	0	0	0	0	0	0	0	0	0	0	0	-	-	-	-	-
TC000556	0	0	0	0	1	0.091787	0	0	0	0	0	0	-	-	-	-	-
TC000557	14	2.68687	12	2.30303	31	5.94949	29	5.56566	17	3.26263	26	4.9899	1.14684	1.05063	0.280108	0.893085	-0.222393
TC000558	1	0.011794	4	0.047176	7	0.082557	2	0.023588	250	2.94848	0	0	2.80734	1	7.96577	-	2
TC000559	1	0.143939	0	0	0	0	0	0	1	0.143939	14	2.01515	-	-	0	3.80736	-
TC000560	0	0	4	0.120635	1	0.030159	0	0	26	0.784127	0	0	-	-	-	-	-
TC000561	1105	27.6068	3574	89.2913	1470	36.7258	1192	29.7804	1476	36.8757	3840	95.9369	0.41177	0.109338	0.417646	1.79706	1.69349
TC000562	226	4.33737	25	0.479798	46	0.882828	28	0.537374	14	0.268687	12	0.230303	-2.29662	-3.01282	-4.01282	-4.23522	-3.17632
TC000563	0	0	0	0	0	0	0	0	0	0	0	0	-	-	-	-	-
TC000564	6	0.391753	0	0	4	0.261168	0	0	8	0.522337	0	0	-0.584966	-	0.415037	-	-
TC000565	53	0.931114	14	0.245955	11	0.19325	5	0.087841	19	0.333796	32	0.562182	-2.26849	-3.40599	-1.47999	-0.727921	-1.92056
TC000566	0	0	0	0	0	0	0	0	0	0	1	0.089835	-	-	-	-	-
TC000567	437	15.9061	619	22.5307	787	28.6456	816	29.7011	857	31.1935	627	22.8218	0.84873	0.900936	0.971662	0.520832	0.502306
TC000568	427	10.7102	342	8.57822	279	6.99802	288	7.22376	307	7.70033	336	8.42772	-0.613971	-0.568167	-0.475997	-0.345775	-0.32024
TC000569	376	16.6527	555	24.5804	554	24.5361	465	20.5944	497	22.0117	460	20.373	0.559153	0.306498	0.402513	0.290901	0.561755
TC000570	1655	22.4687	1237	16.7939	1152	15.6399	1026	13.9293	1161	15.7621	587	7.96927	-0.522691	-0.689801	-0.511463	-1.4954	-0.419986
TC000571	705	10.5806	273	4.09716	258	3.87204	259	3.88705	332	4.98262	2053	30.8112	-1.45025	-1.44467	-1.08644	1.54204	-1.36872
TC000572	4808	53.1425	3607	39.8679	2018	22.3048	1499	16.5684	6148	67.9535	2800	30.9482	-1.25251	-1.68144	0.35468	-0.78001	-0.414637
TC000573	605	7.46186	1625	20.0422	1404	17.3165	1511	18.6362	2965	36.5693	1233	15.2074	1.21454	1.3205	2.29303	1.02717	1.42543
TC000574	4	0.11489	0	0	0	0	0	0	0	0	0	0	-	-	-	-	-
TC000575	597	16.5109	735	20.3275	720	19.9127	750	20.7424	822	22.7336	872	24.1164	0.270266	0.32916	0.461407	0.546597	0.300013
TC000576	6517	207.931	861	27.471	1131	36.0856	815	26.0034	703	22.4299	2648	84.487	-2.52661	-2.99934	-3.21261	-1.2993	-2.92012
TC000577	357	11.9314	785	26.2357	548	18.3149	652	21.7907	700	23.3949	764	25.5339	0.618252	0.868948	0.971431	1.09765	1.13677
TC000578	804	15.8629	277	5.46521	228	4.49844	245	4.83385	247	4.87331	246	4.85358	-1.81816	-1.71441	-1.70268	-1.70854	-1.53731
TC000579	0	0	0	0	0	0	0	0	0	0	0	0	-	-	-	-	-
TC000580	0	0	0	0	0	0	0	0	0	0	0	0	-	-	-	-	-
TC000581	276	20.3256	0	0	1	0.073643	1	0.073643	1	0.073643	0	0	-8.10853	-8.10853	-8.10853	-	-
TC000582	475	32.6993	0	0	2	0.137681	5	0.344203	0	0	0	0	-7.89179	-6.56986	-	-	-
TC000583	441	10.4607	13	0.308365	17	0.403246	16	0.379526	51	1.20974	2185	51.829	-4.69717	-4.78463	-3.11221	2.30878	-5.08419
TC000584	82	2.74779	143	4.79189	118	3.95415	137	4.59083	113	3.7866	99	3.31746	0.525091	0.74048	0.462627	0.271805	0.80232
TC000585	657	15.6135	300	7.12946	288	6.84428	250	5.94121	190	4.51532	71	1.68731	-1.18982	-1.39397	-1.78989	-3.21	-1.13093
TC000586	205	0.791425	20	0.077212	35	0.135121	24	0.092655	71	0.274103	19	0.073352	-2.5502	-3.09451	-1.52973	-3.43154	-3.35756
TC000587	78	4.9899	250	15.9933	264	16.8889	181	11.5791	388	24.8215	2546	162.875	1.75899	1.21444	2.31451	5.02861	1.68038
TC000588	284	7.97635	16	0.449372	13	0.365115	6	0.168514	4	0.112343	2430	68.2483	-4.44931	-5.56479	-6.14975	3.09699	-4.14975
TC000589	664	15.7209	525	12.4299	480	11.3645	480	11.3645	570	13.4953	474	11.2224	-0.468149	-0.468149	-0.220221	-0.486296	-0.338866
TC000590	2620	82.1452	9057	283.965	12248	384.013	11608	363.947	12997	407.497	6393	200.441	2.22491	2.14748	2.31054	1.28693	1.78947
TC000591	1471	10.7641	736	5.38571	446	3.26362	351	2.56846	569	4.16368	1224	8.95667	-1.72168	-2.06725	-1.3703	-0.265194	-0.99902
TC000592	0	0	0	0	0	0	0	0	254	3.90928	2	0.030782	-	-	-	-	-
TC000593	115	1.15977	49	0.494161	25	0.252123	23	0.231953	48	0.484076	23	0.231953	-2.20163	-2.32193	-1.26053	-2.32193	-1.23078
TC000594-GA	60	1.02013	21	0.357047	13	0.221029	11	0.187025	28	0.476063	11	0.187025	-2.20645	-2.44746	-1.09953	-2.44746	-1.51457
TC000595	244	16.7063	0	0	0	0	0	0	7	0.479279	223	15.2685	-	-	-5.12338	-0.129837	-
TC000596	399	26.4607	1042	69.103	2266	150.276	1185	78.5864	8478	562.241	75733	5022.43	2.50569	1.57043	4.40926	7.56839	1.38489
TC000597	4	0.603175	0	0	2	0.301587	0	0	8	1.20635	15	2.26191	-1	-	0.999999	1.90689	-
TC000598	9	0.596859	0	0	1	0.066318	0	0	26	1.72426	4	0.265271	-3.16992	-	1.53051	-1.16992	-
TC000599	2	0.123577	0	0	0	0	0	0	1	0.061789	1	0.061789	-	-	-0.999988	-0.999988	-
TC000600	2	0.129915	0	0	0	0	0	0	1	0.064957	2	0.129915	-	-	-1.00001	0	-
TC000601	6	0.397906	0	0	3	0.198953	0	0	0	0	0	0	-1	-	-	-	-
TC000602	0	0	0	0	9	0.584615	1	0.064957	30	1.94872	751	48.7829	-	-	-	-	-
TC000603	382	11.6314	299	9.10417	250	7.61218	213	6.48558	272	8.28205	394	11.9968	-0.611645	-0.842719	-0.489966	0.044623	-0.353427
TC000604	6	0.697248	1	0.116208	1	0.116208	0	0	1	0.116208	0	0	-2.58496	-	-2.58496	-	-2.58496
TC000605	550	21.4359	190	7.40513	99	3.85846	67	2.61128	319	12.4328	481	18.7467	-2.47393	-3.0372	-0.785875	-0.193395	-1.53343
TC000606	3492	8.48006	1537	3.73249	745	1.80918	654	1.58819	692	1.68047	719	1.74604	-2.22874	-2.41669	-2.33521	-2.27999	-1.18394
TC000607	0	0	6	0.095358	0	0	0	0	153	2.43162	1	0.015893	-	-	-	-	-
TC000608	384	16.8304	755	33.0911	542	23.7555	601	26.3414	1652	72.406	2119	92.8743	0.497187	0.646259	2.10504	2.46421	0.97537
TC000609	284	5.62083	300	5.9375	296	5.85833	296	5.85833	282	5.58125	374	7.40208	0.0597062	0.0597062	-0.0101957	0.397147	0.0790717
TC000610	668	15.4969	1147	26.6093	887	20.5775	877	20.3455	681	15.7985	637	14.7778	0.409086	0.392729	0.0278068	-0.0685547	0.779945
TC000611	134	5.79295	134	5.79295	163	7.04664	143	6.18203	35	1.51308	110	4.7554	0.282639	0.093782	-1.93681	-0.28473	0
TC000612	624	28.3297	1539	69.871	822	37.319	801	36.3656	618	28.0573	438	19.8853	0.397592	0.360256	-0.0139392	-0.510615	1.30238
TC000613	350	10.5305	472	14.2011	361	10.8614	345	10.38	370	11.1322	358	10.7712	0.0446439	-0.0207585	0.0801704	0.0326047	0.431432
TC000614	1222	62.6667	2495	127.949	2721	139.538	2862	146.769	3036	155.692	1542	79.0769	1.15489	1.22778	1.31293	0.335558	1.0298
TC000615	287	4.3905	488	7.46538	315	4.81884	291	4.45169	337	5.1554	486	7.43478	0.134301	0.0199685	0.231698	0.759906	0.76583
TC000616	6855	257.656	28434	1068.74	20331	764.172	16584	623.335	19080	717.151	13368	502.457	1.56845	1.27456	1.47683	0.963555	2.05239
TC000617	132	8.75393	195	12.9319	224	14.8551	218	14.4572	191	12.6667	112	7.42757	0.762961	0.72379	0.533035	-0.237039	0.562936
TC000618	1796	13.6962	1717	13.0937	989	7.54204	949	7.23701	1209	9.21975	1312	10.0052	-0.860745	-0.920307	-0.570973	-0.45302	-0.0648973
TC000619	315	28.913	187	17.1643	251	23.0386	213	19.5507	120	11.0145	109	10.0048	-0.327664	-0.564498	-1.39232	-1.53102	-0.752314
TC000620	724	9.8187	770	10.4425	678	9.19486	798	10.8223	919	12.4632	678	9.19486	-0.0947044	0.140399	0.344075	-0.0947044	0.0888687
TC000621	361	29.8867	502	41.5599	553	45.7821	453	37.5033	448	37.0893	430	35.5991	0.615281	0.327512	0.3115	0.252338	0.475689
TC000622	0	0	0	0	0	0	0	0	0	0	0	0	-	-	-	-	-
TC000623	0	0	0	0	0	0	0	0	0	0	0	0	-	-	-	-	-
TC000624	0	0	0	0	0	0	0	0	0	0	0	0	-	-	-	-	-
TC000625	124	1.15405	12	0.111683	8	0.074455	10	0.093069	44	0.409503	33	0.307127	-3.9542	-3.63226	-1.49476	-1.9098	-3.36923
TC000626	576	9.5	1530	25.2344	1073	17.697	972	16.0312	619	10.2092	727	11.9905	0.897509	0.754888	0.103871	0.335887	1.40939
TC000627	716	26.912	578	21.725	751	28.2275	709	26.6489	713	26.7992	620	23.3037	0.0688534	-0.0141739	-0.00605748	-0.207691	-0.30889
TC000628	1	0.238994	0	0	0	0	0	0	0	0	0	0	-	-	-	-	-
TC000629	1	0.20765	0	0	0	0	0	0	5	1.03825	34	7.06011	-	-	2.32193	5.08746	-
TC000630	5374	251.183	7525	351.722	6817	318.63	5509	257.493	3764	175.931	2945	137.651	0.343141	0.0357941	-0.51373	-0.867729	0.485695
TC000631	90	2.27092	114	2.87649	100	2.52324	50	1.26162	96	2.42231	93	2.34661	0.152003	-0.847997	0.0931098	0.0473062	0.341037
TC000632	627	17.6489	477	13.4267	397	11.1748	355	9.99259	624	17.5644	467	13.1452	-0.659326	-0.820646	-0.00691946	-0.425043	-0.394476
TC000634	2125	64.5484	1694	51.4564	1799	54.6459	1547	46.9912	1792	54.4333	1958	59.4756	-0.240268	-0.45799	-0.245892	-0.118082	-0.327029
TC000635	5	0.219907	0	0	2	0.087963	0	0	0	0	0	0	-1.32192	-	-	-	-
TC000636	31	1.25855	1	0.040598	0	0	4	0.162393	0	0	72	2.92308	-	-2.9542	-	1.21573	-4.95421
TC000637	27	2.06024	0	0	0	0	0	0	0	0	63	4.80723	-	-	-	1.22239	-
TC000638	5748	132.378	24	0.552727	27	0.621818	27	0.621818	1	0.02303	59	1.35879	-7.73396	-7.73396	-12.4889	-6.6062	-7.90388
TC000639	66	1.78632	6	0.162393	2	0.054131	3	0.081197	44	1.19088	30	0.811966	-5.0444	-4.45942	-0.584963	-1.1375	-3.45943
TC000640	3	0.117284	0	0	0	0	0	0	11	0.430041	15	0.58642	-	-	1.87447	2.32193	-
TC000641	2142	28.3215	2367	31.2965	1749	23.1253	1828	24.1698	2054	27.158	2571	33.9937	-0.292428	-0.228692	-0.0605223	0.263371	0.144101
TC000642	1	0.017423	1	0.017423	2	0.034846	0	0	1089	18.9739	2	0.034846	1	-	10.0888	1	0
TC000643	50	0.488306	17	0.166024	18	0.17579	14	0.136726	115	1.12311	53	0.517605	-1.47393	-1.8365	1.20164	0.084066	-1.55639
TC000645	0	0	0	0	0	0	0	0	0	0	0	0	-	-	-	-	-
TC000646	3	0.260274	0	0	1	0.086758	0	0	0	0	1	0.086758	-1.58496	-	-	-1.58496	-
TC000649	0	0	0	0	0	0	0	0	0	0	0	0	-	-	-	-	-
TC000650	0	0	0	0	0	0	0	0	0	0	0	0	-	-	-	-	-
TC000651	0	0	0	0	0	0	0	0	0	0	0	0	-	-	-	-	-
TC000654	3	0.24359	0	0	0	0	0	0	2	0.162393	2	0.162393	-	-	-0.584965	-0.584965	-
TC000655	0	0	0	0	0	0	0	0	1	0.114114	0	0	-	-	-	-	-
TC000656	0	0	2	0.147287	2	0.147287	0	0	0	0	0	0	-	-	-	-	-
TC000657	0	0	1	0.189055	1	0.189055	0	0	1	0.189055	0	0	-	-	-	-	-
TC000659	0	0	0	0	0	0	0	0	0	0	0	0	-	-	-	-	-
TC000660	0	0	0	0	0	0	0	0	77	4.62243	53	3.18167	-	-	-	-	-
TC000661	0	0	0	0	0	0	0	0	0	0	0	0	-	-	-	-	-
TC000662	0	0	0	0	0	0	0	0	0	0	0	0	-	-	-	-	-
TC000663	0	0	0	0	0	0	0	0	0	0	2	0.065801	-	-	-	-	-
TC000664	1701	50.3411	2	0.05919	3	0.088785	0	0	0	0	0	0	-9.14721	-	-	-	-9.73217
TC000665	781	22.8997	39	1.14352	1	0.029321	1	0.029321	0	0	0	0	-9.60918	-9.60918	-	-	-4.32378
TC000666	1515	45.1529	4	0.119216	7	0.208627	2	0.059608	0	0	0	0	-7.75775	-9.5651	-	-	-8.5651
TC000667	185	13.1648	226	16.0824	229	16.2959	226	16.0824	194	13.8052	269	19.1423	0.307822	0.288798	0.0685313	0.540081	0.288798
TC000668	88	3.61905	9	0.37013	27	1.11039	1	0.041126	12	0.493506	4	0.164502	-1.70454	-6.45942	-2.87447	-4.45943	-3.28951
TC000669	1027	31.3462	52	1.58715	92	2.80803	53	1.61767	64	1.95341	11	0.335743	-3.48066	-4.2763	-4.00422	-6.54479	-4.30378
TC000670	3	0.22619	17	1.28175	25	1.88492	23	1.73413	18	1.35714	16	1.20635	3.0589	2.9386	2.58497	2.41504	2.5025
TC000671	0	0	0	0	0	0	0	0	0	0	0	0	-	-	-	-	-
TC000672	0	0	0	0	0	0	0	0	0	0	1	0.121795	-	-	-	-	-
TC000673	46	2.61286	62	3.52167	58	3.29447	34	1.93124	101	5.73692	70	3.97608	0.334419	-0.436099	1.13465	0.605721	0.430634
TC000674	0	0	0	0	0	0	0	0	0	0	0	0	-	-	-	-	-
TC000675	319	7.6673	537	12.907	9163	220.237	10266	246.748	33838	813.311	8804	211.608	4.84419	5.00817	6.72894	4.78653	0.751366
TC000676	923	22.6576	1686	41.3876	2797	68.6602	2287	56.1408	1555	38.1718	3736	91.7106	1.59948	1.30905	0.752512	2.01709	0.869202
TC000677	406	3.8207	345	3.24666	225	2.11739	205	1.92917	289	2.71966	273	2.56909	-0.851554	-0.985856	-0.49041	-0.572578	-0.234883
TC000678	509	20.3386	1669	66.6898	1110	44.3533	960	38.3596	5894	235.512	2176	86.9485	1.12482	0.915369	3.53351	2.09594	1.71325
TC000679	624	23.3156	45	1.68142	99	3.69911	82	3.06391	959	35.8328	543	20.2891	-2.65605	-2.92785	0.619985	-0.200594	-3.79355
TC000680	50	1.85185	23	0.851852	76	2.81481	52	1.92593	66	2.44444	195	7.22222	0.604071	0.0565835	0.400538	1.96347	-1.12029
TC000681	34	1.26667	39	1.45294	85	3.16667	85	3.16667	6	0.223529	52	1.93725	1.32193	1.32193	-2.5025	0.612977	0.197939
TC000682	5	0.126667	2	0.050667	2	0.050667	6	0.152	0	0	1	0.025333	-1.32192	0.263031	-	-2.32195	-1.32192
TC000683	10	0.22864	1	0.022864	5	0.11432	6	0.137184	1	0.022864	66	1.50903	-1	-0.736966	-3.32193	2.72247	-3.32193
TC000684	18861	127.417	455	3.07378	633	4.27627	415	2.80356	367	2.47929	1848	12.4843	-4.89706	-5.50615	-5.68348	-3.35137	-5.3734
TC000685	9831	101.654	4555	47.0993	3738	38.6514	3754	38.8169	4770	49.3224	4746	49.0743	-1.39507	-1.38891	-1.04335	-1.05063	-1.10989
TC000686	1399	77.7222	791	43.9444	777	43.1667	684	38	606	33.6667	431	23.9444	-0.848409	-1.03233	-1.20701	-1.69864	-0.822646
TC000687	289	7.41026	201	5.15385	153	3.92308	124	3.17949	123	3.15385	190	4.87179	-0.917538	-1.22073	-1.23241	-0.60507	-0.523874
TC000688	10789	384.96	13628	486.257	13920	496.676	10391	370.759	7063	252.013	3494	124.669	0.367598	-0.0542267	-0.611208	-1.62661	0.337013
TC000689	3997	50.9343	3346	42.6385	2763	35.2093	2602	33.1576	2097	26.7223	1752	22.326	-0.532682	-0.619297	-0.930591	-1.18991	-0.25648
TC000691	0	0	0	0	0	0	0	0	0	0	0	0	-	-	-	-	-
TC000692	0	0	3	0.703704	1	0.234568	1	0.234568	0	0	2	0.469136	-	-	-	-	-
TC000693	810	21.97	1083	29.3747	1218	33.0364	1225	33.2263	1075	29.1577	1032	27.9914	0.58852	0.596788	0.408343	0.349449	0.419039
TC000694	0	0	0	0	0	0	0	0	0	0	0	0	-	-	-	-	-
TC000695	0	0	0	0	0	0	0	0	0	0	0	0	-	-	-	-	-
TC000696	0	0	0	0	0	0	0	0	0	0	0	0	-	-	-	-	-
TC000697	0	0	0	0	0	0	0	0	0	0	0	0	-	-	-	-	-
TC000698	0	0	0	0	0	0	0	0	2	0.316667	0	0	-	-	-	-	-
TC000699	3040	96.7504	6	0.190955	12	0.38191	11	0.350084	3	0.095477	22	0.700168	-7.98489	-8.11042	-9.9849	-7.11042	-8.98489
TC000700	0	0	0	0	0	0	0	0	0	0	0	0	-	-	-	-	-
TC000701	17	0.615238	7	0.253333	10	0.361905	9	0.325714	6	0.217143	4	0.144762	-0.765534	-0.917539	-1.5025	-2.08746	-1.28011
TC000702	1	0.04798	0	0	0	0	1	0.04798	0	0	0	0	-	0	-	-	-
TC000703	0	0	0	0	0	0	0	0	0	0	0	0	-	-	-	-	-
TC000704	0	0	0	0	0	0	0	0	0	0	1	0.088578	-	-	-	-	-
TC000705	3	0.463415	2	0.308943	2	0.308943	0	0	1	0.154472	4	0.617886	-0.584964	-	-1.58496	0.415036	-0.584964
TC000706	147	3.08789	117	2.45771	105	2.20564	67	1.40741	121	2.54174	128	2.68878	-0.485427	-1.13358	-0.280809	-0.199673	-0.329308
TC000707	337	9.571	387	10.991	421	11.9567	332	9.429	411	11.6726	335	9.5142	0.321072	-0.0215652	0.28639	-0.00858747	0.199585
TC000708	338	14.6621	548	23.7717	518	22.4703	406	17.6119	324	14.0548	236	10.2374	0.615929	0.264457	-0.0610293	-0.518236	0.697153
TC000710	15	0.815451	13	0.706724	19	1.0329	25	1.35908	45	2.44635	11	0.597997	0.341036	0.736965	1.58496	-0.44746	-0.206451
TC000711	248	8.49009	688	23.5532	670	22.9369	740	25.3333	582	19.9243	306	10.4757	1.43382	1.57719	1.23068	0.303192	1.47207
TC000712	151	9.06477	50	3.00158	22	1.32069	55	3.30174	45	2.70142	45	2.70142	-2.77897	-1.45704	-1.74655	-1.74655	-1.59455
TC000713	1052	29.8106	472	13.3751	273	7.73602	436	12.355	326	9.23788	518	14.6786	-1.94616	-1.27073	-1.69019	-1.02211	-1.15628
TC000714	747	26.7288	427	15.2787	368	13.1676	418	14.9567	419	14.9925	494	17.6761	-1.0214	-0.837605	-0.834158	-0.596597	-0.806872
TC000715	426	18.8671	783	34.6783	485	21.4802	409	18.1142	436	19.31	1060	46.9464	0.187131	-0.0587526	0.0334747	1.31514	0.878159
TC000716	0	0	0	0	0	0	0	0	0	0	0	0	-	-	-	-	-
TC000717	1	0.036503	3	0.10951	0	0	0	0	3	0.10951	0	0	-	-	1.58498	-	1.58498
TC000718	0	0	0	0	0	0	0	0	0	0	0	0	-	-	-	-	-
TC000719	25	1.46605	2	0.117284	4	0.234568	3	0.175926	26	1.52469	15	0.87963	-2.64386	-3.05889	0.0565836	-0.736965	-3.64386
TC000720	15	1.03825	32	2.21494	9	0.622951	32	2.21494	5	0.346084	0	0	-0.736965	1.09311	-1.58496	-	1.09311
TC000721	0	0	0	0	0	0	0	0	0	0	0	0	-	-	-	-	-
TC000722	3	0.253333	2	0.168889	0	0	0	0	0	0	0	0	-	-	-	-	-0.58496
TC000723	32	2.17921	2	0.136201	0	0	1	0.0681	1	0.0681	5	0.340502	-	-5.00001	-5.00001	-2.67807	-4
TC000724	22	1.29612	2	0.117829	1	0.058915	0	0	1	0.058915	1	0.058915	-4.45942	-	-4.45942	-4.45942	-3.45944
TC000725	21	1.34343	0	0	2	0.127946	3	0.191919	5	0.319865	6	0.383838	-3.39232	-2.80736	-2.07039	-1.80736	-
TC000726	6	0.16777	0	0	3	0.083885	0	0	9	0.251656	93	2.60044	-1	-	0.584968	3.9542	-
TC000727	3	0.094059	4	0.125413	0	0	0	0	4	0.125413	0	0	-	-	0.415049	-	0.415049
TC000728	0	0	1	0.032068	0	0	0	0	0	0	3	0.096203	-	-	-	-	-
TC000729	0	0	0	0	0	0	0	0	0	0	0	0	-	-	-	-	-
TC000730	0	0	0	0	0	0	0	0	0	0	0	0	-	-	-	-	-
TC000731	0	0	0	0	1	0.031431	0	0	1	0.031431	35	1.10008	-	-	-	-	-
TC000732	0	0	0	0	0	0	0	0	0	0	0	0	-	-	-	-	-
TC000733	40	1.1783	24	0.706977	60	1.76744	39	1.14884	11	0.324031	0	0	0.584962	-0.0365267	-1.8625	-	-0.736966
TC000734	21	1.22018	44	2.55658	29	1.68501	25	1.4526	9	0.522936	5	0.29052	0.465664	0.251539	-1.22239	-2.07039	1.06711
TC000736	8	0.938272	5	0.58642	2	0.234568	3	0.351852	15	1.75926	15	1.75926	-2	-1.41504	0.90689	0.90689	-0.678072
TC000737	482	13.628	507	14.3348	543	15.3527	509	14.3914	568	16.0595	471	13.317	0.171919	0.0786325	0.236858	-0.0333061	0.0729526
TC000738	0	0	0	0	0	0	0	0	96	8.87591	0	0	-	-	-	-	-
TC000739	720	54.2857	693	52.25	788	59.4127	763	57.5278	821	61.9008	550	41.4683	0.130199	0.0836862	0.189385	-0.388565	-0.0551415
TC000740	186	8.09622	484	21.0676	668	29.0767	458	19.9359	658	28.6415	238	10.3597	1.84455	1.30004	1.82278	0.355659	1.3797
TC000741	2	0.053559	18	0.48203	3	0.080338	0	0	176	4.71318	0	0	0.584954	-	6.45943	-	3.16992
TC000742	0	0	0	0	0	0	0	0	42	2.45161	0	0	-	-	-	-	-
TC000743	6	0.264808	1	0.044135	4	0.176539	4	0.176539	153	6.75261	4	0.176539	-0.58496	-0.58496	4.67243	-0.58496	-2.58495
TC000744	0	0	0	0	0	0	0	0	0	0	0	0	-	-	-	-	-
TC000745	208	10.9778	10	0.527778	4	0.211111	5	0.263889	2	0.105556	1	0.052778	-5.70044	-5.37851	-6.70043	-7.70043	-4.37851
TC000746	128	4.64565	136	4.93601	137	4.9723	102	3.70201	100	3.62942	124	4.50048	0.0980322	-0.327574	-0.356144	-0.0458035	0.087463
TC000747	374	17.9444	408	19.5758	288	13.8182	288	13.8182	247	11.851	212	10.1717	-0.376969	-0.376969	-0.598527	-0.818974	0.125531
TC000748	136	3.97844	256	7.48884	197	5.7629	180	5.26559	71	2.07698	227	6.64049	0.534589	0.40439	-0.937716	0.739086	0.912537
TC000749	10915	57.2254	7688	40.3068	6821	35.7613	5419	28.4109	7374	38.6606	6056	31.7506	-0.678257	-1.01021	-0.565793	-0.849875	-0.505632
TC000750	279	9.92697	147	5.23034	103	3.66479	97	3.45131	119	4.23408	77	2.7397	-1.43762	-1.52421	-1.2293	-1.85733	-0.924449
TC000751	8	0.139194	136	2.3663	0	0	0	0	22	0.382784	6	0.104396	-	-	1.45943	-0.415031	4.08746
TC000752	0	0	0	0	0	0	0	0	0	0	0	0	-	-	-	-	-
TC000753	138	9.44865	6	0.410811	7	0.479279	21	1.43784	21	1.43784	76	5.2036	-4.30117	-2.71621	-2.71621	-0.860597	-4.52356
TC000754	33	1.27829	32	1.23955	24	0.929664	16	0.619776	29	1.12334	36	1.3945	-0.45943	-1.04439	-0.186412	0.125531	-0.0443942
TC000755	1408	6.6226	1903	8.95086	1773	8.3394	1761	8.28296	1084	5.09865	1047	4.92462	0.332545	0.322748	-0.377283	-0.427386	0.434628
TC000756	157	2.19742	180	2.51934	84	1.17569	146	2.04346	43	0.601842	23	0.321915	-0.902303	-0.104797	-1.86836	-2.77106	0.197232
TC000757	606	9.71646	0	0	0	0	3	0.048101	0	0	0	0	-	-7.65822	-	-	-
TC000758	208	4.49602	227	4.90671	175	3.78271	182	3.93402	180	3.89079	174	3.76109	-0.249228	-0.192645	-0.208587	-0.257496	0.126109
TC000759	375	9.69388	96	2.48163	101	2.61088	115	2.97279	113	2.92109	129	3.33469	-1.89254	-1.70526	-1.73057	-1.53952	-1.96578
TC000760	1319	46.9747	2494	88.821	3533	125.824	2523	89.8538	1859	66.2062	4752	169.237	1.42145	0.935696	0.495082	1.84909	0.919017
TC000761	4	0.14686	1	0.036715	0	0	0	0	3	0.110145	7	0.257005	-	-	-0.415037	0.807355	-2
TC000762	0	0	0	0	0	0	0	0	0	0	0	0	-	-	-	-	-
TC000763	1	0.053901	1	0.053901	5	0.269504	8	0.431206	0	0	0	0	2.32192	2.99999	-	-	0
TC000764	17	0.325277	0	0	23	0.440081	49	0.937563	1	0.019134	1	0.019134	0.4361	1.52725	-4.08746	-4.08746	-
TC000765	0	0	1	0.116208	4	0.464832	18	2.09174	14	1.62691	1	0.116208	-	-	-	-	-
TC000766	533	28.9757	1398	76	1330	72.3033	1209	65.7253	1256	68.2804	1770	96.2232	1.31922	1.18161	1.23663	1.73154	1.39116
TC000767	267	10.1257	350	13.2735	309	11.7186	230	8.72255	279	10.5808	330	12.515	0.210767	-0.215206	0.0634253	0.305626	0.390515
TC000768	689	54.5458	489	38.7125	901	71.3292	690	54.625	751	59.4542	701	55.4958	0.387023	0.00209239	0.124309	0.0249105	-0.49467
TC000769	102	9.71429	80	7.61905	91	8.66667	90	8.57143	55	5.2381	85	8.09524	-0.164631	-0.180572	-0.891066	-0.263034	-0.350497
TC000770	172	10.4744	137	8.34295	195	11.875	207	12.6058	220	13.3974	161	9.80449	0.181066	0.267222	0.355095	-0.0953479	-0.328233
TC000771	651	22.9056	740	26.037	805	28.3241	701	24.6648	636	22.3778	534	18.7889	0.306331	0.106757	-0.0336308	-0.285818	0.184868
TC000772	8	1.4902	3	0.558824	9	1.67647	7	1.30392	6	1.11765	8	1.4902	0.169925	-0.192645	-0.415037	0	-1.41504
TC000773	51	4.1948	40	3.29004	43	3.5368	31	2.54978	18	1.48052	33	2.71429	-0.24616	-0.718229	-1.5025	-0.628031	-0.350497
TC000774	0	0	0	0	0	0	0	0	0	0	0	0	-	-	-	-	-
TC000775	0	0	0	0	0	0	0	0	0	0	0	0	-	-	-	-	-
TC000776	0	0	0	0	0	0	0	0	0	0	0	0	-	-	-	-	-
TC000777	0	0	0	0	0	0	0	0	0	0	0	0	-	-	-	-	-
TC000778	0	0	0	0	0	0	0	0	0	0	1	0.066318	-	-	-	-	-
TC000779	488	18.4517	877	33.1602	1057	39.9662	995	37.6219	1164	44.0119	1236	46.7343	1.11502	1.02782	1.25414	1.34073	0.845696
TC000780	369	6.66762	303	5.47504	260	4.69805	277	5.00523	247	4.46315	370	6.68569	-0.505109	-0.413735	-0.57911	0.00390436	-0.284303
TC000781	554	44.4135	465	37.2785	639	51.2278	529	42.4093	654	52.4304	599	48.0211	0.20593	-0.0666182	0.239405	0.11267	-0.252655
TC000782	2061	27.891	102	1.38034	105	1.42094	52	0.703704	161	2.17877	275	3.72151	-4.29488	-5.30869	-3.67821	-2.90584	-4.3367
TC000783	98	14.4341	8	1.1783	11	1.62016	8	1.1783	35	5.15504	21	3.09302	-3.15528	-3.61471	-1.48543	-2.22239	-3.61471
TC000784	61	3.03007	126	6.25882	53	2.63268	52	2.58301	75	3.72549	57	2.83137	-0.202817	-0.230297	0.298081	-0.0978469	1.04654
TC000785	62	9.13178	22	3.24031	19	2.79845	21	3.09302	15	2.2093	20	2.94574	-1.70627	-1.56188	-2.04731	-1.63227	-1.49476
TC000786	0	0	0	0	0	0	0	0	0	0	0	0	-	-	-	-	-
TC000787	124	7.07508	33	1.88288	35	1.997	50	2.85285	37	2.11111	55	3.13814	-1.82491	-1.31034	-1.74474	-1.17284	-1.9098
TC000788	36	5.18182	16	2.30303	17	2.44697	18	2.59091	14	2.01515	22	3.16667	-1.08246	-1	-1.36257	-0.710493	-1.16993
TC000789	0	0	0	0	2	0.452381	1	0.22619	1	0.22619	0	0	-	-	-	-	-
TC000790	22	1.29012	223	13.0772	41	2.40432	49	2.87346	55	3.22531	43	2.52161	0.898121	1.15528	1.32193	0.966834	3.34147
TC000791	5363	984.512	8470	1554.88	5168	948.715	3209	589.092	994	182.473	643	118.039	-0.0534342	-0.740916	-2.43172	-3.06015	0.659322
TC000792	507	7.9382	334	5.2295	269	4.21178	235	3.67944	350	5.48002	350	5.48002	-0.91438	-1.10932	-0.534631	-0.534631	-0.602138
TC000793	1220	49.6892	7858	320.047	14648	596.596	14116	574.928	14500	590.568	5483	223.316	3.58575	3.53238	3.5711	2.16808	2.68728
TC000795	428	17.9514	382	16.0221	452	18.9581	401	16.819	375	15.7285	302	12.6667	0.0787119	-0.0940085	-0.19072	-0.503062	-0.164038
TC000796	0	0	0	0	6	1.76744	3	0.883721	0	0	1	0.294574	-	-	-	-	-
TC000797	331	3.37302	660	6.72566	1188	12.1062	1146	11.6782	919	9.36498	404	4.11692	1.84363	1.7917	1.47323	0.287524	0.995635
TC000798	930	21.149	36	0.818671	105	2.38779	102	2.31957	254	5.77618	23513	534.706	-3.14684	-3.18866	-1.8724	4.66008	-4.69116
TC000799	45	1.04779	10	0.232843	6	0.139706	3	0.069853	73	1.69975	283	6.58946	-2.90689	-3.90689	0.697972	2.65281	-2.16993
TC000800	650	15.6825	224	5.40444	9	0.217143	6	0.144762	22	0.530794	15	0.361905	-6.17437	-6.75933	-4.88486	-5.4374	-1.53694
TC000801	333	9.0515	387	10.5193	312	8.48069	276	7.50215	322	8.7525	413	11.226	-0.0939761	-0.270854	-0.0484614	0.31062	0.216811
TC000802	6	0.184019	0	0	0	0	1	0.03067	1	0.03067	0	0	-	-2.58495	-2.58495	-	-
TC000803	1713	39.0252	7	0.159472	7	0.159472	10	0.227818	0	0	0	0	-7.93496	-7.42038	-	-	-7.93496
TC000804	220	5.03918	0	0	1	0.022905	0	0	26	0.595539	0	0	-7.78138	-	-3.08092	-	-
TC000805	246	3.49327	318	4.5157	163	2.31465	144	2.04484	163	2.31465	145	2.05904	-0.593786	-0.77259	-0.593786	-0.762606	0.370368
TC000806	581	66.3003	756	86.2703	697	79.5375	577	65.8438	602	68.6967	447	51.009	0.262621	-0.00996683	0.0512253	-0.378263	0.379848
TC000807	1779	26.6045	2755	41.2003	1589	23.7631	1524	22.791	2227	33.3042	2115	31.6293	-0.162947	-0.223204	0.324035	0.249591	0.630986
TC000808	175	1.28951	23	0.169478	8	0.058949	24	0.176847	45	0.331588	6	0.044212	-4.45121	-2.86625	-1.95936	-4.86624	-2.92765
TC000810	6324	152.289	8633	207.892	6991	168.351	5664	136.395	5513	132.759	3243	78.0951	0.144661	-0.159016	-0.198	-0.963508	0.449025
TC000811	228	9.25641	252	10.2308	254	10.312	237	9.6218	270	10.9615	283	11.4893	0.155795	0.0558533	0.243926	0.311768	0.14439
TC000812	11	1.45139	3	0.395833	12	1.58333	12	1.58333	14	1.84722	17	2.24306	0.12553	0.12553	0.347923	0.628031	-1.87447
TC000813	3	0.283582	0	0	0	0	0	0	15	1.41791	63	5.95522	-	-	2.32193	4.39232	-
TC000814	54	10.8571	68	13.672	23	4.62434	19	3.82011	8	1.60847	11	2.21164	-1.23133	-1.50696	-2.75489	-2.29546	0.332575
TC000815	623	14.2959	1652	37.9082	664	15.2367	616	14.1353	166	3.80918	311	7.13647	0.0919511	-0.0163018	-1.90805	-1.00232	1.40691
TC000816	20	3.12757	1	0.156379	0	0	1	0.156379	0	0	0	0	-	-4.32192	-	-	-4.32192
TC000817	120	3.19328	226	6.01401	15	0.39916	24	0.638655	116	3.08684	62	1.64986	-3	-2.32193	-0.0489093	-0.952694	0.913289
TC000818	1443	34.2285	2556	60.6292	2432	57.6879	2168	51.4257	739	17.5293	587	13.9238	0.753072	0.587293	-0.965425	-1.29764	0.824817
TC000819	55	2.73203	0	0	2	0.099346	6	0.298039	2	0.099346	0	0	-4.78137	-3.1964	-4.78137	-	-
TC000820	81	7.2766	2	0.179669	0	0	0	0	0	0	0	0	-	-	-	-	-5.33985
TC000821	770	13.9733	2061	37.4011	1898	34.4432	2041	37.0382	2173	39.4336	1192	21.6313	1.30155	1.40635	1.49676	0.630454	1.42041
TC000822	7	0.388889	0	0	5	0.277778	11	0.611111	2	0.111111	2	0.111111	-0.485426	0.652076	-1.80736	-1.80736	-
TC000823	152	3.76042	127	3.14193	106	2.6224	93	2.30078	109	2.69661	80	1.97917	-0.520007	-0.708769	-0.479743	-0.925999	-0.259243
TC000824	565	20.9259	1076	39.8519	1342	49.7037	1154	42.7407	1168	43.2593	1169	43.2963	1.24806	1.03032	1.04772	1.04895	0.929355
TC000825	876	17.6127	483	9.71111	566	11.3799	484	9.73122	454	9.12804	489	9.83175	-0.630129	-0.855924	-0.948239	-0.841096	-0.858908
TC000826	1	0.145594	0	0	0	0	0	0	0	0	0	0	-	-	-	-	-
TC000827	1504	59.72	410	16.28	347	13.7785	224	8.89446	361	14.3344	726	28.8276	-2.1158	-2.74723	-2.05873	-1.05076	-1.87511
TC000828	334	9.55004	361	10.322	348	9.95034	327	9.34989	323	9.23551	324	9.26411	0.0592392	-0.0305575	-0.0483141	-0.0438544	0.112151
TC000829	650	20.8439	4872	156.233	4077	130.739	3132	100.435	8343	267.539	3773	120.991	2.649	2.26857	3.68205	2.5372	2.906
TC000830	50	2.46433	0	0	2	0.098573	2	0.098573	1	0.049287	2	0.098573	-4.64386	-4.64386	-5.64385	-4.64386	-
TC000831	646	6.39271	258	2.55313	166	1.64271	141	1.39531	124	1.22708	197	1.94948	-1.96035	-2.19584	-2.38119	-1.71334	-1.32416
TC000832	66	2.58025	4	0.156379	1	0.039095	3	0.117284	6	0.234568	5	0.195473	-6.04438	-4.45943	-3.45943	-3.72247	-4.04439
TC000833	6	0.101877	11	0.186774	9	0.152815	15	0.254692	374	6.35031	3	0.050938	0.584958	1.32193	5.96193	-1.00001	0.874465
TC000834	16	0.280314	0	0	0	0	0	0	577	10.1088	0	0	-	-	5.17242	-	-
TC000835	687	15.1603	764	16.8595	574	12.6667	505	11.144	598	13.1963	543	11.9826	-0.259259	-0.444027	-0.200165	-0.339358	0.153263
TC000836	1865	8.24262	840	3.71249	435	1.92254	368	1.62643	426	1.88276	329	1.45406	-2.10009	-2.3414	-2.13025	-2.50302	-1.15071
TC000837	149	6.99012	65	3.04938	45	2.11111	72	3.37778	51	2.39259	31	1.45432	-1.72732	-1.04924	-1.54674	-2.26497	-1.1968
TC000838	114	4.01111	124	4.36296	108	3.8	52	1.82963	97	3.41296	119	4.18704	-0.0780025	-1.13245	-0.232977	0.0619278	0.121306
TC000840	193	4.19325	121	2.62893	99	2.15094	81	1.75986	125	2.71584	92	1.99886	-0.963101	-1.25261	-0.626672	-1.0689	-0.673594
TC000841	0	0	0	0	0	0	2	0.067376	0	0	1	0.033688	-	-	-	-	-
TC000842	1	0.032815	0	0	0	0	1	0.032815	2	0.06563	0	0	-	0	1	-	-
TC000843	0	0	0	0	2	0.063018	1	0.031509	0	0	0	0	-	-	-	-	-
TC000844	460	37.1125	378	30.4968	426	34.3694	319	25.7367	292	23.5584	251	20.2505	-0.11078	-0.528077	-0.655666	-0.873946	-0.283248
TC000845	0	0	0	0	0	0	0	0	0	0	0	0	-	-	-	-	-
TC000846	0	0	0	0	0	0	0	0	0	0	0	0	-	-	-	-	-
TC000847	994	10.0645	1629	16.494	1020	10.3277	844	8.5457	918	9.29496	573	5.80176	0.0372514	-0.236003	-0.114752	-0.794711	0.712669
TC000848	24	1.52764	1	0.063652	1	0.063652	0	0	0	0	1	0.063652	-4.58495	-	-	-4.58495	-4.58495
TC000849	200	6.34921	319	10.127	278	8.8254	190	6.03175	209	6.63492	227	7.20635	0.475085	-0.0740005	0.0635031	0.182692	0.673556
TC000850	17	1.09306	0	0	0	0	0	0	0	0	0	0	-	-	-	-	-
TC000851	32	1.73963	0	0	0	0	0	0	2	0.108727	0	0	-	-	-4	-	-
TC000852	2	0.159329	0	0	0	0	0	0	0	0	0	0	-	-	-	-	-
TC000853	0	0	0	0	3	0.279412	1	0.093137	0	0	0	0	-	-	-	-	-
TC000854	531	16.445	249	7.71149	150	4.64548	169	5.2339	112	3.46862	516	15.9804	-1.82375	-1.65169	-2.24521	-0.0413408	-1.09257
TC000855	1980	48.8889	1105	27.284	1161	28.6667	1078	26.6173	959	23.679	2216	54.716	-0.770132	-0.877143	-1.0459	0.162457	-0.841454
TC000856	12	0.295146	13	0.319741	20	0.491909	15	0.368932	46	1.13139	28	0.688673	0.736963	0.321926	1.9386	1.22239	0.115475
TC000857	2	0.128596	2	0.128596	2	0.128596	0	0	12	0.771574	1	0.064298	0	-	2.58496	-1	0
TC000858	1	0.033246	0	0	0	0	0	0	0	0	0	0	-	-	-	-	-
TC000859	4	0.245955	0	0	0	0	3	0.184466	3	0.184466	11	0.676375	-	-0.415039	-0.415039	1.45943	-
TC000860	1	0.095238	0	0	1	0.095238	0	0	7	0.666667	0	0	0	-	2.80736	-	-
TC000861	1067	32.4888	3864	117.654	2146	65.3429	1889	57.5176	607	18.4824	428	13.0321	1.00809	0.824063	-0.813792	-1.31788	1.85653
TC000862	1	0.079665	0	0	0	0	0	0	0	0	0	0	-	-	-	-	-
TC000863	23	0.619858	5	0.134752	9	0.242553	7	0.188652	3	0.080851	2	0.053901	-1.35364	-1.71621	-2.9386	-3.52355	-2.20163
TC000864	6	0.783505	0	0	1	0.130584	0	0	0	0	1	0.130584	-2.58496	-	-	-2.58496	-
TC000865	42	1.06827	2	0.05087	5	0.127175	2	0.05087	15	0.381526	14	0.356091	-3.07039	-4.39232	-1.48543	-1.58496	-4.39232
TC000866	0	0	0	0	0	0	0	0	0	0	0	0	-	-	-	-	-
TC000867	0	0	0	0	0	0	0	0	0	0	0	0	-	-	-	-	-
TC000868	119	3.38727	245	6.97378	297	8.45393	272	7.74232	371	10.5603	214	6.09139	1.3195	1.19265	1.64046	0.846649	1.04182
TC000869	0	0	0	0	0	0	0	0	0	0	0	0	-	-	-	-	-
TC000870	39	0.301036	536	4.13732	378	2.91773	725	5.59618	427	3.29596	100	0.771887	3.27684	4.21643	3.45269	1.35845	3.78069
TC000871	5490	19.1465	2448	8.53744	1173	4.09086	792	2.76212	1464	5.10573	1237	4.31406	-2.2266	-2.79323	-1.90689	-2.14996	-1.1652
TC000872	544	15.2786	307	8.62232	291	8.17295	213	5.98226	289	8.11678	283	7.94826	-0.902587	-1.35275	-0.912537	-0.942805	-0.825368
TC000873	139	5.16324	176	6.53763	126	4.68035	112	4.16031	122	4.53177	85	3.15738	-0.141661	-0.311586	-0.188204	-0.70955	0.340491
TC000874	864	82.2857	895	85.2381	1348	128.381	1119	106.571	1251	119.143	1404	133.714	0.641717	0.373107	0.533979	0.70044	0.0508564
TC000875	2738	63.7525	1689	39.3272	1858	43.2623	1628	37.9069	1828	42.5637	1857	43.239	-0.559372	-0.750022	-0.582856	-0.560149	-0.696953
TC000876	478	13.5755	1176	33.3991	744	21.13	583	16.5575	113	3.20927	178	5.05531	0.638292	0.286485	-2.08069	-1.42513	1.29881
TC000877	21	1.19283	61	3.46487	158	8.97459	101	5.73692	106	6.02093	108	6.13453	2.91146	2.26589	2.3356	2.36257	1.53842
TC000878	0	0	0	0	0	0	0	0	0	0	0	0	-	-	-	-	-
TC000879	1	0.039095	0	0	0	0	0	0	0	0	1	0.039095	-	-	-	0	-
TC000880	1310	18.1944	1151	15.9861	1048	14.5556	967	13.4306	1038	14.4167	1111	15.4306	-0.321928	-0.437979	-0.33576	-0.237708	-0.186679
TC000881	2135	21.8797	151	1.54747	295	3.02319	188	1.92664	796	8.1575	838	8.58792	-2.85545	-3.50543	-1.4234	-1.34921	-3.82162
TC000882	366	39.6239	353	38.2165	679	73.51	596	64.5242	578	62.5755	404	43.7379	0.891568	0.703469	0.659226	0.142512	-0.0521755
TC000883	0	0	0	0	0	0	0	0	0	0	0	0	-	-	-	-	-
TC000884	0	0	0	0	0	0	0	0	0	0	0	0	-	-	-	-	-
TC000885	157	6.37393	67	2.72009	144	5.84615	113	4.58761	54	2.19231	10	0.405983	-0.124696	-0.474442	-1.53973	-3.97269	-1.22853
TC000886	350	13.6831	176	6.88066	177	6.91975	187	7.3107	144	5.62963	140	5.47325	-0.983606	-0.904317	-1.28129	-1.32193	-0.99178
TC000887	5	0.14763	1	0.029526	6	0.177156	0	0	0	0	0	0	0.263034	-	-	-	-2.32193
TC000889	2	0.028443	1	0.014222	2	0.028443	1	0.014222	898	12.771	2460	34.985	0	-0.999949	8.81058	10.2644	-0.999949
TC000890	0	0	0	0	0	0	0	0	1	0.056047	0	0	-	-	-	-	-
TC000891	0	0	0	0	0	0	0	0	0	0	0	0	-	-	-	-	-
TC000892	0	0	0	0	0	0	0	0	0	0	1	0.122977	-	-	-	-	-
TC000893	0	0	0	0	0	0	0	0	47	6.76515	25	3.59849	-	-	-	-	-
TC000894	21	0.642512	0	0	0	0	1	0.030596	764	23.3752	934	28.5765	-	-4.39231	5.18511	5.47496	-
TC000897	0	0	0	0	0	0	0	0	0	0	0	0	-	-	-	-	-
TC000898	0	0	0	0	2	0.305221	0	0	0	0	0	0	-	-	-	-	-
TC000899	0	0	0	0	0	0	0	0	0	0	1	0.158333	-	-	-	-	-
TC000900	0	0	0	0	1	0.116208	0	0	0	0	0	0	-	-	-	-	-
TC000901	0	0	0	0	0	0	0	0	0	0	0	0	-	-	-	-	-
TC000902	3	0.245161	13	1.06237	6	0.490323	7	0.572043	5	0.408602	7	0.572043	1	1.22239	0.736967	1.22239	2.11548
TC000903	121	4.86561	0	0	0	0	0	0	79	3.17672	55	2.21164	-	-	-0.615082	-1.1375	-
TC000907	0	0	0	0	0	0	0	0	0	0	0	0	-	-	-	-	-
TC000908	0	0	0	0	0	0	0	0	0	0	0	0	-	-	-	-	-
TC000909	0	0	0	0	0	0	0	0	0	0	0	0	-	-	-	-	-
TC000910	0	0	0	0	0	0	1	0.142322	2	0.284644	0	0	-	-	-	-	-
TC000912	492	5.89779	1478	17.7173	2793	33.4808	3010	36.082	754	9.03849	346	4.14763	2.50509	2.61303	0.615906	-0.507886	1.58692
TC000913	0	0	0	0	0	0	0	0	0	0	0	0	-	-	-	-	-
TC000914	0	0	0	0	0	0	0	0	0	0	0	0	-	-	-	-	-
TC000915	0	0	0	0	0	0	0	0	0	0	0	0	-	-	-	-	-
TC000916	0	0	2	0.073572	5	0.18393	1	0.036786	1	0.036786	0	0	-	-	-	-	-
TC000917	247	4.5125	1293	23.6221	1212	22.1423	1037	18.9452	6	0.109615	2	0.036538	2.29481	2.06983	-5.36341	-6.94839	2.38814
TC000920	0	0	121	2.1958	1	0.018147	2	0.036294	4	0.072588	0	0	-	-	-	-	-
TC000921	0	0	0	0	0	0	0	0	0	0	0	0	-	-	-	-	-
TC000922	0	0	0	0	0	0	0	0	1	0.043231	0	0	-	-	-	-	-
TC000923	0	0	0	0	0	0	0	0	0	0	0	0	-	-	-	-	-
TC000924	0	0	0	0	0	0	0	0	0	0	0	0	-	-	-	-	-
TC000925	3	0.046417	2	0.030945	0	0	0	0	0	0	0	0	-	-	-	-	-0.584947
TC000926	65	1.99033	7	0.214343	4	0.122482	8	0.244964	10	0.306205	2	0.061241	-4.02237	-3.02237	-2.70044	-5.02237	-3.21501
TC000928	5206	191.138	4539	166.649	3892	142.895	3263	119.801	3666	134.597	3545	130.155	-0.419664	-0.673976	-0.505969	-0.55439	-0.197801
TC000929	1552	36.0709	1590	36.9541	1122	26.0771	1162	27.0067	1750	40.6728	1110	25.7982	-0.468056	-0.417518	0.173226	-0.483569	0.0348982
TC000930	3369	145.15	3168	136.49	2692	115.982	3370	145.193	3284	141.488	6523	281.036	-0.323642	0.000428164	-0.0368663	0.953215	-0.0887481
TC000931	565	55.478	481	47.23	417	40.9457	383	37.6072	611	59.9948	261	25.6279	-0.438203	-0.560906	0.112922	-1.1142	-0.232214
TC000932	309	14.4428	390	18.2288	368	17.2005	317	14.8167	290	13.5547	209	9.76876	0.252099	0.036876	-0.0915538	-0.564104	0.335867
TC000933	71590	2367.64	2282	75.4708	4749	157.06	2510	83.0113	3455	114.265	15790	522.211	-3.91406	-4.834	-4.373	-2.18075	-4.97139
TC000934	10	0.822511	3	0.246753	3	0.246753	6	0.493506	1	0.082251	3	0.246753	-1.73697	-0.736967	-3.32193	-1.73697	-1.73697
TC000935	124	2.72685	23	0.505787	36	0.791667	27	0.59375	25	0.549769	2	0.043981	-1.78427	-2.19931	-2.31034	-5.95421	-2.43063
TC000936	11800	303.794	23	0.592141	36	0.926829	36	0.926829	2	0.051491	1	0.025745	-8.35657	-8.35657	-12.5265	-13.5265	-9.00294
TC000937	18347	473.31	87	2.2444	55	1.41887	55	1.41887	2	0.051595	0	0	-8.3819	-8.3819	-13.1633	-	-7.72031
TC000938	21405	552.2	53	1.36728	58	1.49627	72	1.85743	2	0.051595	3	0.077393	-8.52768	-8.21574	-13.3857	-12.8007	-8.65774
TC000939	15889	409.9	56	1.44467	41	1.0577	57	1.47047	0	0	3	0.077393	-8.59819	-8.12285	-	-12.3708	-8.14839
TC000940	7069	316.398	27	1.20848	22	0.984688	28	1.25324	2	0.089517	1	0.044759	-8.32786	-7.97994	-11.7873	-12.7873	-8.0324
TC000941	116	3.1396	224	6.06268	80	2.16524	77	2.08405	24	0.649573	35	0.947293	-0.536053	-0.591194	-2.27302	-1.7287	0.949374
TC000942	2361	241.177	9	0.919355	5	0.510753	14	1.43011	1	0.102151	0	0	-8.88325	-7.39783	-11.2052	-	-8.03526
TC000943	4994	421.716	23	1.94222	14	1.18222	22	1.85778	0	0	0	0	-8.47863	-7.82655	-	-	-7.76242
TC000944	217	5.67906	282	7.38016	163	4.26584	161	4.2135	57	1.49174	56	1.46557	-0.412823	-0.430634	-1.92866	-1.9542	0.378
TC000945	154	2.62186	36	0.612903	61	1.03853	53	0.90233	36	0.612903	3	0.051075	-1.33605	-1.53887	-2.09686	-5.68183	-2.09686
TC000946	42	0.756757	10	0.18018	13	0.234234	12	0.216216	12	0.216216	0	0	-1.69188	-1.80736	-1.80736	-	-2.07039
TC000947	167	10.6298	318	20.2412	263	16.7404	239	15.2127	453	28.8342	228	14.5126	0.655215	0.517162	1.43966	0.449186	0.929179
TC000948	322	7.6956	485	11.5912	799	19.0956	680	16.2516	183	4.37359	2313	55.2792	1.31113	1.07847	-0.815217	2.84463	0.590924
TC000949	244	6.24377	251	6.4229	256	6.55084	234	5.98788	274	7.01145	297	7.6	0.0692627	-0.0603726	0.167295	0.283582	0.0408063
TC000950	16	1.10145	6	0.413043	13	0.894928	4	0.275362	21	1.44565	13	0.894928	-0.299559	-2	0.392318	-0.299559	-1.41504
TC000951	0	0	1	0.102151	1	0.102151	0	0	0	0	1	0.102151	-	-	-	-	-
TC000952	0	0	0	0	0	0	0	0	0	0	1	0.113095	-	-	-	-	-
TC000953	1278	34.4426	810	21.8298	553	14.9035	533	14.3645	624	16.817	603	16.2511	-1.20854	-1.26168	-1.03427	-1.08366	-0.657894
TC000954	620	36.0245	1445	83.9602	1178	68.4465	1299	75.4771	883	51.3058	800	46.4832	0.925999	1.06706	0.510145	0.367732	1.22073
TC000955	1895	43.8017	44	1.01703	32	0.739659	21	0.485401	10	0.231144	15	0.346715	-5.88798	-6.49567	-7.56605	-6.98109	-5.42855
TC000956	417	7.94286	525	10	461	8.78095	382	7.27619	498	9.48571	453	8.62857	0.144719	-0.126475	0.256098	0.119464	0.33227
TC000957	1253	4.69705	1124	4.21347	694	2.60156	604	2.26418	696	2.60906	856	3.20884	-0.852379	-1.05277	-0.848227	-0.549704	-0.156744
TC000958	0	0	0	0	0	0	0	0	0	0	0	0	-	-	-	-	-
TC000959	1	0.045077	4	0.180308	17	0.766311	39	1.75801	93	4.19217	25	1.12693	4.08747	5.28541	6.53916	4.64386	2
TC000960	2387	58.8236	6596	162.547	5118	126.125	3596	88.6174	4051	99.8301	5934	146.233	1.10038	0.591194	0.76308	1.31381	1.46639
TC000961	117	7.56122	116	7.4966	150	9.69388	159	10.2755	178	11.5034	102	6.59184	0.358454	0.442518	0.605369	-0.197939	-0.0123836
TC000962	516	21.5	1029	42.875	1038	43.25	954	39.75	1086	45.25	726	30.25	1.00836	0.886618	1.07358	0.492598	0.9958
TC000963	1173	28.1935	1465	35.2119	1294	31.1018	1217	29.2511	1457	35.0196	1202	28.8906	0.141635	0.0531262	0.312798	0.0352339	0.320698
TC000964	1092	40.8024	18	0.672566	15	0.560472	7	0.261554	5	0.186824	28	1.04621	-6.18587	-7.2854	-7.77083	-5.2854	-5.92283
TC000965	211	15.5388	428	31.5194	309	22.7558	287	21.1357	255	18.7791	292	21.5039	0.550364	0.443808	0.273254	0.468725	1.02037
TC000966	6	0.389744	8	0.519658	7	0.454701	10	0.649573	19	1.23419	8	0.519658	0.222391	0.736965	1.66296	0.415036	0.415036
TC000967	922	20.561	849	18.9331	706	15.7441	659	14.696	908	20.2488	788	17.5728	-0.385099	-0.484488	-0.0220745	-0.226571	-0.119002
TC000968	836	13.2532	563	8.92532	417	6.61076	314	4.97789	416	6.59491	511	8.10096	-1.00346	-1.41274	-1.00692	-0.71018	-0.570368
TC000969	3002	68.1458	3093	70.2115	2593	58.8614	2258	51.2569	2619	59.4516	2248	51.0299	-0.211302	-0.410878	-0.196908	-0.417282	0.0430829
TC000970	1492	20.343	1649	22.4837	870	11.8622	857	11.685	1577	21.502	1848	25.197	-0.77816	-0.79988	0.0799351	0.308717	0.144344
TC000971	2309	6.97694	2051	6.19736	1288	3.89186	1132	3.42048	1548	4.67748	953	2.87961	-0.842135	-1.02839	-0.576863	-1.27672	-0.170941
TC000972	2019	97.2395	2308	111.158	2129	102.537	2246	108.172	1567	75.4702	1491	71.8099	0.076535	0.153717	-0.365636	-0.437361	0.193002
TC000973	407	5.49024	352	4.74831	342	4.61342	277	3.7366	327	4.41108	468	6.3131	-0.251032	-0.555143	-0.315738	0.20148	-0.209453
TC000974	278	3.69888	397	5.28221	332	4.41737	307	4.08473	354	4.71008	334	4.44398	0.256098	0.143154	0.348664	0.264763	0.514054
TC000975	108	5.82128	96	5.17447	108	5.82128	82	4.41986	88	4.74326	78	4.20425	0	-0.397336	-0.295456	-0.469485	-0.169925
TC000976	2	0.085297	1	0.042649	1	0.042649	0	0	490	20.8979	17	0.725028	-0.999983	-	7.93665	3.08747	-0.999983
TC000977	1	0.045238	3	0.135714	0	0	0	0	139	6.2881	2	0.090476	-	-	7.11894	1	1.58496
TC000979	210	7.80059	0	0	1	0.037146	2	0.074291	94	3.49169	11	0.408602	-7.71423	-6.71425	-1.15966	-4.25481	-
TC000980	14	0.948307	0	0	0	0	0	0	0	0	0	0	-	-	-	-	-
TC000981	267	4.80398	35	0.629735	17	0.305871	14	0.251894	257	4.62405	87	1.56534	-3.97323	-4.25334	-0.0550713	-1.61775	-2.93141
TC000982	39	2.25571	12	0.694064	105	6.07306	39	2.25571	458	26.4901	125	7.22983	1.42884	0	3.5538	1.68038	-1.70044
TC000985	221	17.2798	136	10.6337	354	27.679	251	19.6255	360	28.1481	325	25.4115	0.679703	0.183641	0.703951	0.556393	-0.70044
TC000986	441	16.2384	565	20.8043	565	20.8043	493	18.1531	571	21.0252	543	19.9942	0.357472	0.160809	0.372712	0.300174	0.357472
TC000987	22	1.79785	7	0.572043	9	0.735484	4	0.326882	4	0.326882	13	1.06237	-1.28951	-2.45943	-2.45943	-0.758991	-1.65208
TC000988	517	5.24733	576	5.84615	391	3.96848	319	3.23771	483	4.90224	526	5.33868	-0.402996	-0.696608	-0.098141	0.0248985	0.155905
TC000990	10	0.479798	0	0	0	0	0	0	3	0.143939	0	0	-	-	-1.73697	-	-
TC000991	162	2.85396	2919	51.4242	1620	28.5396	1774	31.2527	1804	31.7812	742	13.0719	3.32193	3.45294	3.47713	2.19543	4.17141
TC000992	6209	451.996	3878	282.307	3696	269.057	3553	258.648	2881	209.728	2473	180.027	-0.748396	-0.805323	-1.10779	-1.3281	-0.679048
TC000993	0	0	0	0	0	0	0	0	91	6.66281	1	0.073218	-	-	-	-	-
TC000994	1078	10.5605	610	5.97577	521	5.10389	507	4.96674	650	6.36762	738	7.2297	-1.049	-1.0883	-0.729845	-0.546665	-0.821476
TC000995	824	10.6395	702	9.06422	704	9.09004	608	7.85049	827	10.6782	801	10.3425	-0.227069	-0.438573	0.00524299	-0.0408421	-0.231173
TC000996	2	0.128596	0	0	0	0	0	0	3	0.192893	0	0	-	-	0.584955	-	-
TC000997	1007	12.2295	847	10.2864	652	7.91819	619	7.51742	928	11.2701	683	8.29466	-0.62712	-0.702052	-0.117867	-0.560106	-0.24963
TC000998	3473	72.2354	10879	226.274	8726	181.493	8199	170.532	12229	254.352	10295	214.127	1.32914	1.23927	1.81605	1.56769	1.64729
TC001000	475	18.9203	398	15.8532	279	11.1132	323	12.8658	384	15.2956	367	14.6184	-0.767662	-0.556393	-0.306821	-0.372147	-0.255159
TC001001	1869	7.73155	53	0.219247	87	0.359895	56	0.231657	103	0.426083	132	0.546048	-4.42511	-5.0607	-4.18155	-3.82366	-5.14013
TC001002	45	0.610278	25	0.339044	17	0.23055	27	0.366167	12	0.162741	27	0.366167	-1.40439	-0.736965	-1.90689	-0.736965	-0.847994
TC001003	342	12.7788	271	10.1259	322	12.0315	256	9.56539	259	9.67748	240	8.96755	-0.0869356	-0.417853	-0.401044	-0.510962	-0.335704
TC001004	6170	524.519	8501	722.68	8662	736.367	7283	619.136	6880	584.877	7693	653.991	0.48943	0.239262	0.157138	0.318276	0.462362
TC001005	0	0	0	0	0	0	0	0	0	0	0	0	-	-	-	-	-
TC001006	3	0.262069	0	0	2	0.174713	0	0	5	0.436782	2	0.174713	-0.58496	-	0.736967	-0.58496	-
TC001007	7	0.399399	0	0	1	0.057057	3	0.171171	12	0.684685	4	0.228228	-2.80735	-1.22239	0.77761	-0.807355	-
TC001008	4	0.596078	0	0	3	0.447059	0	0	0	0	0	0	-0.415036	-	-	-	-
TC001009	20	2.45955	165	20.2913	31	3.8123	20	2.45955	194	23.8576	53	6.5178	0.632268	0	3.27798	1.40599	3.04439
TC001010	1	0.069217	5	0.346084	0	0	0	0	30	2.0765	1	0.069217	-	-	4.90689	0	2.32192
TC001011	0	0	0	0	4	0.544803	2	0.272401	0	0	1	0.136201	-	-	-	-	-
TC001012	9	0.414545	9	0.414545	3	0.138182	0	0	11	0.506667	14	0.644848	-1.58496	-	0.289509	0.63743	0
TC001013	1	0.269504	1	0.269504	0	0	0	0	0	0	2	0.539007	-	-	-	0.999997	0
TC001014	1288	16.5968	4688	60.4083	2585	33.3096	2606	33.5802	2415	31.119	628	8.09224	1.00503	1.0167	0.906891	-1.0363	1.86384
TC001015	0	0	0	0	0	0	0	0	0	0	0	0	-	-	-	-	-
TC001016	1	0.083333	0	0	0	0	0	0	0	0	1	0.083333	-	-	-	0	-
TC001017	0	0	1	0.054363	0	0	0	0	3	0.16309	0	0	-	-	-	-	-
TC001018	91	2.11111	1	0.023199	2	0.046398	1	0.023199	28	0.649573	0	0	-5.5078	-6.5078	-1.70044	-	-6.5078
TC001019	98	8.86667	305	27.5952	68	6.15238	56	5.06667	40	3.61905	72	6.51429	-0.527247	-0.807355	-1.29278	-0.444785	1.63796
TC001020	1112	19.3214	979	17.0105	484	8.40969	443	7.6973	571	9.92135	575	9.99085	-1.20008	-1.32778	-0.961594	-0.951523	-0.183776
TC001022	778	21.5638	899	24.9176	1068	29.6018	1063	29.4632	1118	30.9876	1558	43.1831	0.45707	0.4503	0.523078	1.00185	0.208551
TC001023	12	0.467692	0	0	0	0	1	0.038974	4	0.155897	0	0	-	-3.58497	-1.58497	-	-
TC001024	0	0	1	0.007451	0	0	0	0	27	0.201176	4	0.029804	-	-	-	-	-
TC001025	477	42.8511	424	38.0898	486	43.6596	397	35.6643	533	47.8818	331	29.7352	0.026967	-0.26485	0.160146	-0.527158	-0.169925
TC001026	927	8.87528	1259	12.0539	1253	11.9965	1173	11.2305	1279	12.2454	1020	9.76568	0.434745	0.339562	0.464375	0.137928	0.441637
TC001027	4223	408.331	6731	650.835	19047	1841.69	17330	1675.67	10796	1043.89	3678	355.634	2.17322	2.03693	1.35416	-0.199347	0.672553
TC001028	0	0	0	0	0	0	0	0	0	0	0	0	-	-	-	-	-
TC001029	847	73.484	1261	109.402	1348	116.95	1153	100.032	1315	114.087	1135	98.4703	0.670387	0.444959	0.634629	0.422258	0.574134
TC001030	645	59.2029	2412	221.391	2554	234.425	1746	160.261	354	32.4928	320	29.372	1.98539	1.43668	-0.86555	-1.01123	1.90286
TC001031	54	3.82123	230	16.2756	118	8.35009	104	7.3594	169	11.959	624	44.1564	1.12776	0.945552	1.64599	3.53051	2.0906
TC001032	156	2.74064	201	3.53121	182	3.19741	153	2.68793	368	6.46509	237	4.16366	0.222392	-0.0280146	1.23816	0.603341	0.36565
TC001033	4910	23.103	2322	10.9257	1473	6.93091	1208	5.684	1543	7.26028	1563	7.35438	-1.73697	-2.0231	-1.66999	-1.65141	-1.08036
TC001034	1042	26.3446	1493	37.7472	1068	27.002	1050	26.5469	1176	29.7325	1084	27.4065	0.0355564	0.011034	0.174533	0.0570095	0.518859
TC001035	1465	14.133	1723	16.622	1115	10.7565	953	9.1937	883	8.51841	804	7.75628	-0.393857	-0.620353	-0.730415	-0.865633	0.234022
TC001036	573	14.9959	518	13.5565	565	14.7865	514	13.4518	832	21.7741	403	10.5468	-0.0202843	-0.156767	0.538048	-0.507755	-0.145583
TC001037	287	18.7388	255	16.6495	277	18.0859	259	16.9107	263	17.1718	183	11.9485	-0.0511648	-0.148099	-0.125988	-0.649207	-0.170553
TC001038	124	6.51729	5	0.262794	4	0.210235	4	0.210235	37	1.94467	11	0.578147	-4.9542	-4.9542	-1.74474	-3.49476	-4.63227
TC001039	663	11.6964	781	13.7781	553	9.7558	500	8.8208	517	9.12071	600	10.585	-0.261729	-0.407081	-0.358845	-0.144046	0.236314
TC001040	723	29.9281	653	27.0305	721	29.8453	668	27.6514	738	30.549	476	19.7037	-0.0039964	-0.114148	0.0296252	-0.603034	-0.146913
TC001041	397	14.3676	586	21.2076	626	22.6552	581	21.0267	686	24.8267	542	19.6152	0.657024	0.549399	0.78907	0.449154	0.561762
TC001042	174	13.119	125	9.4246	169	12.7421	112	8.44444	123	9.27381	95	7.1627	-0.0420642	-0.635589	-0.500429	-0.873088	-0.477159
TC001043	703	24.1319	1644	56.4336	1575	54.065	1342	46.0668	1852	63.5736	1833	62.9214	1.16376	0.932788	1.39749	1.38261	1.22561
TC001044	47	0.45307	9	0.086758	13	0.125317	10	0.096398	15	0.144597	1	0.00964	-1.85415	-2.23266	-1.6477	-5.55456	-2.38467
TC001045	2	0.143939	0	0	0	0	1	0.07197	2	0.143939	0	0	-	-0.99999	0	-	-
TC001046	27	0.542857	9	0.180952	16	0.321693	6	0.120635	20	0.402116	0	0	-0.754888	-2.16992	-0.43296	-	-1.58497
TC001047	4	0.174713	0	0	0	0	0	0	425	18.5632	0	0	-	-	6.73132	-	-
TC001048	14333	1008.62	1606	113.015	3311	232.996	1717	120.826	1707	120.122	10742	755.919	-2.114	-3.06138	-3.06981	-0.416078	-3.1578
TC001049	32886	2450.33	121	9.01569	4	0.298039	8	0.596078	4	0.298039	2	0.14902	-13.0052	-12.0052	-13.0052	-14.0052	-8.08632
TC001050	685	31.3237	2894	132.337	1699	77.6919	1399	63.9735	2384	109.016	996	45.5451	1.31051	1.03022	1.79921	0.540042	2.07889
TC001051	420	10.411	821	20.3509	604	14.9719	568	14.0796	623	15.4429	571	14.1539	0.524159	0.435502	0.568843	0.443101	0.966993
TC001052	83	1.93616	202	4.71209	81	1.8895	76	1.77287	110	2.56599	103	2.4027	-0.0351891	-0.127112	0.40632	0.311461	1.28317
TC001053	290	19.9638	228	15.6957	360	24.7826	284	19.5507	542	37.3116	276	19	0.311944	-0.0301619	0.90224	-0.0713846	-0.347019
TC001054	353	15.7998	2158	96.5889	1298	58.0966	1052	47.086	1352	60.5135	437	19.5595	1.87855	1.57539	1.93736	0.307965	2.61195
TC001055	0	0	0	0	0	0	0	0	0	0	0	0	-	-	-	-	-
TC001056	72	2.19231	0	0	3	0.091346	2	0.060897	18	0.548077	12	0.365385	-4.58497	-5.16994	-2	-2.58496	-
TC001057	229	12.2391	227	12.1322	228	12.1857	160	8.55134	258	13.789	185	9.88748	-0.00631379	-0.517276	0.172023	-0.307822	-0.0126553
TC001058	622	12.8736	343	7.09913	279	5.77451	252	5.21569	377	7.80283	789	16.3301	-1.15665	-1.30349	-0.72235	0.343111	-0.858706
TC001059	14	1.35369	14	1.35369	5	0.483461	2	0.193384	4	0.386768	6	0.580153	-1.48543	-2.80736	-1.80736	-1.22239	0
TC001060	2179	15.5409	863	6.15503	459	3.27365	316	2.25375	762	5.43468	791	5.64152	-2.2471	-2.78567	-1.5158	-1.46192	-1.33623
TC001061	1425	33.6754	1434	33.8881	806	19.0473	668	15.7861	1525	36.0386	1065	25.1679	-0.82211	-1.09304	0.0978473	-0.420109	0.00908312
TC001062	90	7.26115	90	7.26115	60	4.84076	62	5.00212	40	3.22718	60	4.84076	-0.584963	-0.537657	-1.16993	-0.584963	0
TC001063	982	20.7311	748	15.7911	690	14.5667	589	12.4344	402	8.48667	403	8.50778	-0.509127	-0.737455	-1.28853	-1.28494	-0.392685
TC001064	13	0.51782	3	0.119497	2	0.079665	0	0	3	0.119497	0	0	-2.70043	-	-2.11548	-	-2.11548
TC001065	35	3.01587	6	0.517007	6	0.517007	9	0.77551	10	0.861678	16	1.37868	-2.54432	-1.95936	-1.80735	-1.12928	-2.54432
TC001066	481	5.09847	150	1.58996	127	1.34617	116	1.22957	145	1.53696	339	3.5933	-1.92121	-2.05191	-1.72998	-0.504752	-1.68107
TC001067	351	9.68628	229	6.31954	243	6.70588	225	6.20915	298	8.22368	509	14.0465	-0.530515	-0.641546	-0.236159	0.536195	-0.616124
TC001068	336	33.25	404	39.9792	493	48.7865	490	48.4896	419	41.4635	368	36.4167	0.553126	0.544321	0.318489	0.131245	0.265894
TC001069	0	0	0	0	0	0	0	0	0	0	0	0	-	-	-	-	-
TC001069-GA	0	0	0	0	0	0	0	0	0	0	0	0	-	-	-	-	-
TC001070-GA	0	0	0	0	0	0	0	0	0	0	0	0	-	-	-	-	-
TC001071	690	35.8197	864	44.8525	595	30.888	612	31.7705	742	38.5191	1275	66.1885	-0.213707	-0.173065	0.104823	0.885829	0.324435
TC001072	421	2.82451	436	2.92514	249	1.67055	215	1.44244	301	2.01942	253	1.69739	-0.757675	-0.969483	-0.484057	-0.734683	0.0505076
TC001073	2282	53.0373	3164	73.5364	2727	63.3798	2506	58.2434	3022	70.2361	2655	61.7064	0.257016	0.135088	0.405205	0.218413	0.471451
TC001074	1161	19.8999	698	11.9639	474	8.12449	488	8.36446	561	9.6157	614	10.5241	-1.29241	-1.25042	-1.0493	-0.919057	-0.734069
TC001075	0	0	0	0	3	0.063018	0	0	565	11.8684	0	0	-	-	-	-	-
TC001076	72	3.96522	124	6.82899	93	5.12174	59	3.24927	98	5.3971	39	2.14783	0.369234	-0.287282	0.444785	-0.884523	0.784272
TC001077	0	0	0	0	2	0.487179	0	0	0	0	0	0	-	-	-	-	-
TC001078	0	0	0	0	1	0.113095	0	0	0	0	0	0	-	-	-	-	-
TC001079	0	0	1	0.154472	1	0.154472	0	0	2	0.308943	0	0	-	-	-	-	-
TC001080	0	0	1	0.134752	0	0	0	0	0	0	0	0	-	-	-	-	-
TC001081	160	8.20513	151	7.74359	90	4.61538	77	3.94872	113	5.79487	62	3.17949	-0.830075	-1.05514	-0.501749	-1.36773	-0.0835233
TC001082	2	0.110145	0	0	0	0	0	0	2	0.110145	0	0	-	-	0	-	-
TC001083	37	1.35062	21	0.766571	12	0.43804	15	0.54755	44	1.60615	49	1.78866	-1.62449	-1.30256	0.249979	0.405257	-0.817135
TC001084	306	7.57031	2150	53.1901	1329	32.8789	1450	35.8724	1519	37.5794	766	18.9505	2.11874	2.24445	2.31152	1.32381	2.81273
TC001085	41	2.18207	368	19.5854	227	12.0812	241	12.8263	311	16.5518	174	9.2605	2.469	2.55534	2.92322	2.08539	3.16601
TC001086	915	22.86	638	15.9395	454	11.3425	382	9.54372	371	9.2689	365	9.119	-1.01108	-1.2602	-1.30235	-1.32588	-0.520215
TC001087	1535	7.58912	1132	5.59667	663	3.27791	657	3.24824	556	2.74889	612	3.02576	-1.21116	-1.22427	-1.46508	-1.32664	-0.439365
TC001088	51	4.48611	0	0	2	0.175926	1	0.087963	0	0	4	0.351852	-4.67242	-5.67242	-	-3.67242	-
TC001089	480	11.0345	566	13.0115	480	11.0345	425	9.77012	443	10.1839	459	10.5517	0	-0.175572	-0.115728	-0.0645403	0.237768
TC001090	1	0.111111	0	0	0	0	0	0	3	0.333333	0	0	-	-	1.58496	-	-
TC001091	357	19.6609	379	20.8725	392	21.5884	442	24.342	408	22.4696	653	35.9623	0.13493	0.308122	0.192645	0.871159	0.0862738
TC001092	21747	1208.17	44198	2455.44	47606	2644.78	49021	2723.39	48351	2686.17	38204	2122.44	1.13033	1.17258	1.15273	0.812907	1.02316
TC001093	491	17.6185	419	15.0349	253	9.07838	238	8.54013	238	8.54013	225	8.07365	-0.956586	-1.04476	-1.04476	-1.1258	-0.228773
TC001094	315	56.1972	462	82.4225	605	107.934	531	94.7324	627	111.859	539	96.1596	0.941583	0.75336	0.993114	0.774933	0.552541
TC001095	0	0	0	0	0	0	0	0	0	0	0	0	-	-	-	-	-
TC001096	9	0.982759	0	0	0	0	1	0.109195	1	0.109195	0	0	-	-3.16993	-3.16993	-	-
TC001097	95	13.9922	252	37.1163	321	47.2791	212	31.2248	219	32.2558	155	22.8295	1.75657	1.15806	1.20493	0.706269	1.40742
TC001098	575	38.3333	794	52.9333	779	51.9333	797	53.1333	1039	69.2667	648	43.2	0.438061	0.471018	0.853562	0.172432	0.465577
TC001099	301	12.2594	856	34.8639	860	35.0268	874	35.597	1025	41.7471	849	34.5788	1.51457	1.53787	1.76779	1.496	1.50785
TC001100	359	9.97222	426	11.8333	347	9.63889	339	9.41667	345	9.58333	331	9.19444	-0.0490481	-0.0826985	-0.0573875	-0.117153	0.24687
TC001101	510	8.37873	431	7.08085	428	7.03156	345	5.66796	429	7.04799	388	6.37441	-0.252886	-0.563901	-0.24952	-0.394441	-0.242809
TC001102	1230	11.0418	538	4.82967	306	2.74699	290	2.60336	327	2.93551	428	3.84219	-2.00705	-2.08453	-1.9113	-1.52298	-1.19298
TC001103	1149	15.2558	1385	18.3892	1774	23.5542	1697	22.5318	1798	23.8728	1079	14.3263	0.626627	0.562608	0.646014	-0.0906839	0.269507
TC001104	792	12.9612	854	13.9759	883	14.4505	768	12.5685	942	15.416	740	12.1103	0.156913	-0.0443941	0.250227	-0.0979751	0.108736
TC001105	73	1.73159	78	1.85019	76	1.80275	53	1.25718	119	2.82272	64	1.5181	0.0581029	-0.461904	0.704993	-0.189825	0.0955771
TC001106	176	2.27948	114	1.47648	76	0.984322	69	0.893661	120	1.55419	69	0.893661	-1.2115	-1.35091	-0.552541	-1.35091	-0.626541
TC001107	746	11.1959	705	10.5806	556	8.34439	634	9.51501	747	11.2109	791	11.8712	-0.424091	-0.234693	0.0019325	0.084502	-0.0815524
TC001108	2755	21.4881	2402	18.7348	1242	9.68719	1069	8.33785	1757	13.704	1455	11.3485	-1.14939	-1.36579	-0.648938	-0.921033	-0.197816
TC001109	13890	44.7002	4256	13.6965	2693	8.6665	1986	6.39126	2862	9.21037	4031	12.9724	-2.36676	-2.80611	-2.27895	-1.78484	-1.70648
TC001110	1	0.017941	2	0.035883	0	0	0	0	291	5.22096	0	0	-	-	8.18491	-	1.00004
TC001111	0	0	2	0.087659	1	0.043829	0	0	142	6.22376	0	0	-	-	-	-	-
TC001112	55	1.3687	21	0.522593	5	0.124427	8	0.199083	0	0	0	0	-3.45943	-2.78136	-	-	-1.38904
TC001114	71	5.95585	270	22.649	158	13.2539	199	16.6932	136	11.4084	61	5.117	1.15403	1.48688	0.937716	-0.21901	1.92707
TC001115	1655	104.817	516	32.68	487	30.8433	269	17.0367	5383	340.923	16637	1053.68	-1.76484	-2.62115	1.70158	3.32949	-1.68139
TC001116	134	2.82418	1	0.021076	0	0	0	0	0	0	0	0	-	-	-	-	-7.06609
TC001117	5	0.639731	5	0.639731	1	0.127946	0	0	0	0	0	0	-2.32193	-	-	-	0
TC001118	4445	233.624	419	22.0221	854	44.8852	629	33.0595	3096	162.722	2154	113.212	-2.37988	-2.82105	-0.521778	-1.04517	-3.40716
TC001119	4201	158.844	1117	42.2348	202	7.63781	108	4.08358	72	2.72239	209	7.90249	-4.37831	-5.28163	-5.86659	-4.32916	-1.9111
TC001120	1024	24.473	82	1.95975	181	4.32579	139	3.32201	361	8.62767	1210	28.9182	-2.50015	-2.88106	-1.50414	0.240791	-3.64245
TC001121	64	1.16141	1	0.018147	9	0.163324	3	0.054441	4	0.072588	2	0.036294	-2.83007	-4.41504	-4.00001	-5.00001	-6.00001
TC001122	1	0.150794	0	0	0	0	0	0	0	0	0	0	-	-	-	-	-
TC001123	11	0.995238	2	0.180952	3	0.271429	6	0.542857	4	0.361905	8	0.72381	-1.87447	-0.874469	-1.45943	-0.459431	-2.45943
TC001124	294	3.33991	174	1.97668	156	1.7722	124	1.40867	237	2.69238	171	1.9426	-0.91427	-1.24548	-0.310929	-0.78182	-0.756728
TC001125	23	2.88449	23	2.88449	40	5.0165	35	4.38944	104	13.0429	28	3.51155	0.798366	0.605721	2.17688	0.283793	0
TC001126	280	8.15326	4	0.116475	4	0.116475	6	0.174713	7	0.203831	13	0.378544	-6.12928	-5.54432	-5.32193	-4.42884	-6.12928
TC001127	0	0	0	0	0	0	0	0	0	0	0	0	-	-	-	-	-
TC001128	722	10.6589	515	7.60295	510	7.52914	413	6.09713	606	8.94639	177	2.61305	-0.501502	-0.805857	-0.252681	-2.02825	-0.487426
TC001129	30	0.204411	18	0.122647	18	0.122647	40	0.272548	22	0.149901	14	0.095392	-0.736961	0.415037	-0.447463	-1.09953	-0.736961
TC001131	0	0	0	0	0	0	0	0	0	0	0	0	-	-	-	-	-
TC001132	0	0	0	0	0	0	0	0	0	0	0	0	-	-	-	-	-
TC001133	53	1.66998	48	1.51244	59	1.85904	34	1.07131	69	2.17413	46	1.44942	0.154723	-0.640457	0.380604	-0.204358	-0.142957
TC001134	366	14.6246	368	14.7045	483	19.2997	378	15.1041	325	12.9863	395	15.7834	0.40018	0.0465426	-0.171404	0.110009	0.00786213
TC001135	3790	15.965	3106	13.0837	1828	7.70026	1572	6.62188	2145	9.03558	2085	8.78284	-1.05193	-1.2696	-0.82122	-0.862151	-0.28714
TC001136	1833	65.0364	8736	309.961	5584	198.125	2001	70.9972	1659	58.8627	956	33.9197	1.60709	0.126514	-0.143893	-0.939124	2.25277
TC001137	4330	153.632	15285	542.325	9190	326.069	6479	229.88	3802	134.898	2049	72.7003	1.0857	0.581404	-0.187608	-1.07945	1.81968
TC001138	1	0.032986	1	0.032986	3	0.098958	0	0	123	4.05729	2	0.065972	1.58496	-	6.94252	1	0
TC001139	1777	122.33	221	15.2138	407	28.0181	186	12.8043	510	35.1087	3232	222.493	-2.12634	-3.25607	-1.80087	0.862984	-3.00733
TC001140	0	0	0	0	0	0	0	0	63	9.85185	0	0	-	-	-	-	-
TC001141	91	12.529	2	0.275362	2	0.275362	1	0.137681	6	0.826087	8	1.10145	-5.5078	-6.5078	-3.92283	-3.5078	-5.5078
TC001142	765	10.2976	755	10.1629	547	7.36309	493	6.6362	573	7.71307	622	8.37265	-0.483919	-0.633872	-0.416925	-0.298545	-0.0189832
TC001143	85	3.37513	3	0.119122	5	0.198537	2	0.079415	11	0.436782	9	0.357367	-4.08746	-5.40939	-2.94996	-3.23947	-4.82443
TC001144	491	30.4869	495	30.7353	357	22.1667	320	19.8693	236	14.6536	256	15.8954	-0.459799	-0.617651	-1.05694	-0.939579	0.0117055
TC001145	0	0	0	0	0	0	0	0	0	0	0	0	-	-	-	-	-
TC001146	1705	35.1165	1485	30.5854	1394	28.7111	1118	23.0266	545	11.2249	1481	30.503	-0.290541	-0.608852	-1.64544	-0.2032	-0.199309
TC001147	0	0	0	0	0	0	0	0	0	0	0	0	-	-	-	-	-
TC001148	1194	75.62	1099	69.6033	1422	90.06	1134	71.82	1095	69.35	1252	79.2933	0.252119	-0.0743822	-0.124872	0.0684317	-0.119611
TC001149	26	1.4902	8	0.458522	5	0.286576	1	0.057315	1	0.057315	0	0	-2.37851	-4.70045	-4.70045	-	-1.70044
TC001150	83	1.37071	82	1.35419	163	2.69187	197	3.25337	162	2.67536	75	1.23859	0.973689	1.24701	0.964811	-0.14622	-0.0174868
TC001151	668	71.1036	304	32.3585	632	67.2717	536	57.0532	433	46.0896	381	40.5546	-0.0799235	-0.317615	-0.625481	-0.810057	-1.13578
TC001152	6427	391.388	2785	169.599	2201	134.035	2064	125.692	2248	136.897	4793	291.881	-1.54599	-1.6387	-1.5155	-0.423217	-1.20647
TC001154	0	0	1	0.050265	2	0.100529	0	0	838	42.1217	0	0	-	-	-	-	-
TC001155	0	0	0	0	0	0	0	0	0	0	0	0	-	-	-	-	-
TC001156	0	0	0	0	0	0	0	0	0	0	0	0	-	-	-	-	-
TC001157	595	27.7083	0	0	4	0.186275	0	0	32	1.4902	3	0.139706	-7.21674	-	-4.21675	-7.63178	-
TC001159	159	8.0239	0	0	1	0.050465	0	0	0	0	1	0.050465	-7.31288	-	-	-7.31288	-
TC001160	138	4.61214	37	1.23659	4	0.133685	2	0.066843	12	0.401055	10	0.334213	-5.10853	-6.10852	-3.52356	-3.7866	-1.89907
TC001161	568	19.6576	2202	76.2077	1324	45.8215	1163	40.2495	391	13.5319	563	19.4845	1.22094	1.03389	-0.538722	-0.012756	1.95485
TC001162	1217	42.8204	1190	41.8704	2151	75.6833	2720	95.7037	569	20.0204	837	29.45	0.821678	1.16028	-1.09683	-0.54003	-0.0323676
TC001164	0	0	0	0	0	0	0	0	24	1.01672	1	0.042363	-	-	-	-	-
TC001165	53	1.15947	33	0.721934	8	0.175014	1	0.021877	20	0.437536	58	1.26885	-2.72792	-5.72791	-1.40599	0.130061	-0.683527
TC001166	479	19.7633	224	9.24213	248	10.2324	217	8.95331	223	9.20087	120	4.95114	-0.949686	-1.14233	-1.10298	-1.99699	-1.09653
TC001167	86	9.81381	137	15.6336	1594	181.898	1159	132.258	344	39.2553	147	16.7748	4.21217	3.7524	2	0.773408	0.671767
TC001168	116	4.37302	109	4.10913	83	3.12897	55	2.07341	154	5.80556	95	3.58135	-0.482942	-1.07662	0.408806	-0.288126	-0.0897967
TC001169	2290	46.6345	506	10.3044	509	10.3655	262	5.33548	413	8.4105	2765	56.3076	-2.16961	-3.12771	-2.47113	0.271932	-2.17814
TC001170	320	28.5446	383	34.1643	533	47.5446	461	41.1221	468	41.7465	407	36.3052	0.736064	0.526695	0.548437	0.346957	0.259272
TC001171	1114	48.8258	3148	137.975	2829	123.993	2506	109.836	3378	148.055	2780	121.845	1.34454	1.16964	1.60042	1.31934	1.49869
TC001172	256	19.4172	345	26.1677	593	44.978	502	38.0758	469	35.5729	345	26.1677	1.21189	0.971544	0.873444	0.430453	0.430453
TC001173	319	20.3049	255	16.2312	333	21.196	302	19.2228	276	17.5678	217	13.8124	0.0619657	-0.0790079	-0.208888	-0.555861	-0.323059
TC001174	78	4.24034	179	9.73104	166	9.02432	150	8.15451	178	9.67668	175	9.51359	1.08964	0.943417	1.19033	1.16581	1.19841
TC001175	14	0.333961	28	0.667922	21	0.500942	7	0.166981	13713	327.115	652	15.553	0.584964	-0.999996	9.9359	5.54137	1
TC001176	5753	1087.63	9658	1825.89	15617	2952.47	10711	2024.97	7548	1426.99	56986	10773.5	1.44073	0.896707	0.39178	3.30822	0.74741
TC001177	15	0.875576	0	0	0	0	0	0	1	0.058372	0	0	-	-	-3.90688	-	-
TC001178	26	1.70639	0	0	0	0	0	0	0	0	0	0	-	-	-	-	-
TC001179	284	10.5494	920	34.174	443	16.4555	631	23.4389	85	3.15738	81	3.0088	0.641416	1.15175	-1.74036	-1.8099	1.69574
TC001180	5	0.133053	0	0	0	0	0	0	0	0	0	0	-	-	-	-	-
TC001181	2840	148.65	202	10.573	761	39.832	573	29.9917	49	2.56474	1190	62.2865	-1.89992	-2.30928	-5.85697	-1.25493	-3.81346
TC001182	36	1.9	58	3.06111	9	0.475	7	0.369444	0	0	16	0.844444	-2	-2.36257	-	-1.16993	0.688056
TC001183	1040	54.2112	377	19.6516	572	29.8162	633	32.9959	36	1.87654	63540	3312.1	-0.862496	-0.716306	-4.85244	5.93301	-1.46395
TC001184	11	1.0024	0	0	2	0.182254	0	0	0	0	0	0	-2.45943	-	-	-	-
TC001185	324	4.19203	22	0.284644	29	0.375213	19	0.245829	43	0.55635	187	2.41948	-3.48187	-4.09192	-2.91359	-0.792955	-3.88042
TC001186	19	0.449005	5	0.118159	33	0.779851	39	0.921642	10	0.236318	8	0.189055	0.796467	1.03747	-0.926002	-1.24793	-1.926
TC001187	345	5.69752	918	15.1604	765	12.6336	568	9.38027	605	9.99131	215	3.55063	1.14886	0.719294	0.810339	-0.68226	1.4119
TC001188	3	0.345455	32	3.68485	9	1.03636	5	0.575758	14	1.61212	4	0.460606	1.58496	0.736965	2.22239	0.415035	3.41504
TC001189	409	10.466	789	20.1899	863	22.0835	756	19.3455	1465	37.4882	673	17.2215	1.07726	0.886285	1.84073	0.718506	0.947924
TC001190	1	0.121795	0	0	0	0	0	0	0	0	0	0	-	-	-	-	-
TC001191	12	1.85366	17	2.62602	11	1.69919	8	1.23577	8	1.23577	7	1.0813	-0.125531	-0.584963	-0.584963	-0.777608	0.5025
TC001192	2439	92.497	1360	51.5768	1517	57.5309	1310	49.6806	2263	85.8224	1072	40.6547	-0.685069	-0.896723	-0.108053	-1.18598	-0.842683
TC001193	470	6.87452	673	9.84373	339	4.95843	254	3.71517	296	4.32948	324	4.73903	-0.471375	-0.887832	-0.667064	-0.536667	0.517946
TC001194	369	10.6712	478	13.8234	425	12.2907	390	11.2785	326	9.4277	206	5.95738	0.203842	0.0798533	-0.178749	-0.840977	0.37339
TC001195	176	5.55943	485	15.32	315	9.95012	217	6.85453	115	3.63259	132	4.16958	0.839776	0.302119	-0.613942	-0.415038	1.46241
TC001196	0	0	0	0	0	0	0	0	0	0	2	0.337778	-	-	-	-	-
TC001197	179	4.07062	180	4.09336	133	3.02454	112	2.54698	168	3.82047	174	3.95691	-0.428533	-0.676461	-0.0914981	-0.0408722	0.00803736
TC001198	18	3.12329	1	0.173516	0	0	5	0.86758	0	0	2	0.347032	-	-1.848	-	-3.16993	-4.16993
TC001199	271	9.97868	10	0.368217	4	0.147287	2	0.073643	20	0.736434	3	0.110465	-6.08215	-7.08216	-3.76022	-6.49719	-4.76022
TC001200	202	2.47693	582	7.1365	282	3.45789	249	3.05324	291	3.56825	397	4.86802	0.48134	0.30179	0.526664	0.974784	1.52666
TC001201	718	32.5974	1038	47.1254	1332	60.4731	1235	56.0693	1368	62.1075	1518	68.9176	0.891538	0.782455	0.930012	1.08012	0.531751
TC001202	969	13.1695	944	12.8298	778	10.5737	715	9.71745	798	10.8455	953	12.9521	-0.316726	-0.438553	-0.280108	-0.0240205	-0.0377098
TC001203	0	0	0	0	0	0	0	0	0	0	0	0	-	-	-	-	-
TC001204	51	3.09091	16	0.969697	14	0.848485	17	1.0303	23	1.39394	40	2.42424	-1.86507	-1.58496	-1.14886	-0.350497	-1.67243
TC001205	66	1.36601	60	1.24183	20	0.413943	20	0.413943	36	0.745098	55	1.13834	-1.72247	-1.72247	-0.874469	-0.263035	-0.137504
TC001206	508	11.409	319	7.1643	249	5.5922	219	4.91844	362	8.13002	417	9.36525	-1.02868	-1.2139	-0.488839	-0.284781	-0.671272
TC001207	127	3.91403	16	0.493106	18	0.554745	15	0.462287	12	0.36983	9	0.277372	-2.81876	-3.08179	-3.40372	-3.81876	-2.98869
TC001208	0	0	0	0	0	0	0	0	0	0	0	0	-	-	-	-	-
TC001209	2954	110.702	15869	594.696	12696	475.787	10334	387.27	17510	656.193	7211	270.235	2.10363	1.80666	2.56744	1.28753	2.42547
TC001210	1078	44.9167	1632	68	1442	60.0833	1334	55.5833	1435	59.7917	1211	50.4583	0.419714	0.307401	0.412694	0.167842	0.598284
TC001211	0	0	0	0	0	0	0	0	0	0	0	0	-	-	-	-	-
TC001212	0	0	0	0	0	0	0	0	0	0	0	0	-	-	-	-	-
TC001213	1	0.05919	1	0.05919	0	0	0	0	0	0	0	0	-	-	-	-	0
TC001214	145	6.22599	191	8.20113	162	6.95593	179	7.68588	372	15.9729	141	6.05424	0.159941	0.303907	1.35925	-0.0403579	0.39752
TC001215	0	0	0	0	0	0	0	0	0	0	0	0	-	-	-	-	-
TC001216	0	0	0	0	0	0	0	0	0	0	0	0	-	-	-	-	-
TC001217	58	6.67879	29	3.33939	19	2.18788	32	3.68485	11	1.26667	36	4.14546	-1.61005	-0.857981	-2.39855	-0.688056	-1
TC001218	0	0	0	0	0	0	0	0	0	0	0	0	-	-	-	-	-
TC001219	624	10.0305	251	4.03469	278	4.4687	244	3.92217	161	2.58799	447	7.18528	-1.16646	-1.35466	-1.95449	-0.481271	-1.31386
TC001220	379	13.7555	469	17.022	413	14.9895	388	14.0821	627	22.7564	447	16.2235	0.123944	0.0338587	0.726268	0.238077	0.30739
TC001221	117	19.76	220	37.1556	244	41.2089	165	27.8667	53	8.95111	47	7.93778	1.06037	0.495958	-1.14244	-1.31578	0.910995
TC001222	32	0.805832	2	0.050364	11	0.277005	0	0	0	0	89	2.24122	-1.54057	-	-	1.47573	-4.00001
TC001223	124	6.54444	0	0	0	0	0	0	1	0.052778	0	0	-	-	-6.95419	-	-
TC001224	1383	67.3769	2858	139.236	1792	87.3026	1186	57.7795	1641	79.9462	1339	65.2333	0.373769	-0.221697	0.246774	-0.0466452	1.0472
TC001225	9725	784.607	13319	1074.57	17037	1374.54	14359	1158.48	14532	1172.43	15783	1273.36	0.808901	0.562185	0.579463	0.698601	0.453716
TC001226	1378	27.7499	1087	21.8898	801	16.1304	709	14.2777	962	19.3725	966	19.4531	-0.782702	-0.958718	-0.518467	-0.512481	-0.342224
TC001227	61	2.2996	21	0.791667	32	1.20635	36	1.35714	37	1.39484	3	0.113095	-0.930737	-0.760812	-0.721284	-4.34578	-1.53842
TC001228	591	16.0644	561	15.2489	615	16.7167	678	18.4292	1501	40.7997	3536	96.1144	0.0574282	0.198127	1.34469	2.58089	-0.0751574
TC001229	320	20.066	144	9.0297	104	6.52145	107	6.70957	115	7.21122	129	8.08911	-1.62149	-1.58046	-1.47644	-1.3107	-1.152
TC001230	539	19.5626	313	11.3601	289	10.489	298	10.8157	275	9.9809	324	11.7593	-0.899216	-0.854973	-0.970854	-0.734292	-0.784123
TC001231	527	10.0532	883	16.8444	747	14.25	741	14.1355	945	18.0271	762	14.5361	0.503305	0.491671	0.842511	0.531988	0.74461
TC001232	14	0.434641	19	0.589869	17	0.527778	17	0.527778	39	1.21078	8	0.248366	0.280107	0.280107	1.47805	-0.807357	0.44057
TC001235	91	8.53827	115	10.7901	83	7.78765	69	6.47407	69	6.47407	67	6.28642	-0.132755	-0.39927	-0.39927	-0.441705	0.337695
TC001236	353	9.89233	429	12.0221	400	11.2094	316	8.85546	348	9.75221	342	9.58407	0.180332	-0.159744	-0.0205809	-0.0456718	0.28131
TC001237	420	8.88147	883	18.6722	548	11.5882	541	11.4402	621	13.1319	524	11.0807	0.383787	0.365239	0.564204	0.319177	1.07202
TC001238	11	1.78632	8	1.29914	4	0.649573	2	0.324786	4	0.649573	1	0.162393	-1.45943	-2.45943	-1.45943	-3.45943	-0.459432
TC001239	1320	7.16674	1558	8.45892	760	4.1263	560	3.04043	436	2.3672	278	1.50936	-0.796466	-1.23704	-1.59814	-2.24738	0.239157
TC001240	27	0.477654	22	0.389199	15	0.265363	12	0.212291	31	0.548417	9	0.159218	-0.847999	-1.16992	0.199307	-1.58496	-0.295458
TC001241	133	8.21789	261	16.1268	168	10.3805	136	8.40325	194	11.987	168	10.3805	0.337035	0.0321804	0.54463	0.337035	0.972624
TC001242	750	4.842	882	5.69419	563	3.63473	439	2.83418	828	5.34557	590	3.80904	-0.413756	-0.77267	0.14274	-0.346176	0.233888
TC001243	134	2.88662	155	3.339	161	3.46825	150	3.23129	197	4.24376	126	2.71429	0.264828	0.16273	0.555963	-0.088809	0.210035
TC001244	2	0.150794	0	0	1	0.075397	0	0	0	0	0	0	-1	-	-	-	-
TC001245	8	0.224686	0	0	1	0.028086	0	0	0	0	0	0	-2.99999	-	-	-	-
TC001246	1	0.02017	2	0.04034	0	0	1	0.02017	0	0	0	0	-	0	-	-	1
TC001247	1751	45.2639	4917	127.106	1473	38.0776	1303	33.683	2335	60.3605	1232	31.8476	-0.249422	-0.426342	0.415243	-0.507177	1.4896
TC001249	119	10.1847	177	15.1486	191	16.3468	174	14.8919	183	15.6622	201	17.2027	0.682611	0.548126	0.620882	0.756234	0.572788
TC001250	644	9.88768	1034	15.8756	848	13.0198	706	10.8396	1196	18.3628	1040	15.9677	0.397004	0.132607	0.893085	0.691451	0.683104
TC001251	6393	539.853	3518	297.076	3290	277.822	3303	278.92	3754	317.004	3169	267.604	-0.958406	-0.952716	-0.768064	-1.01247	-0.861738
TC001252	606	16.1941	49	1.30942	28	0.748242	17	0.45429	10	0.267229	61	1.6301	-4.43582	-5.15571	-5.92125	-3.31244	-3.62846
TC001253	564	7.07327	51	0.639604	25	0.313531	20	0.250825	197	2.47063	568	7.12343	-4.4957	-4.81762	-1.5175	0.0101958	-3.46713
TC001254	88	7.9619	138	12.4857	159	14.3857	141	12.7571	155	14.0238	165	14.9286	0.853451	0.68012	0.816693	0.906891	0.649093
TC001255	41	0.996801	113	2.74728	43	1.04543	48	1.16699	23	0.559181	18	0.43762	0.0687121	0.227411	-0.83399	-1.18763	1.46263
TC001256	426	14.1257	444	14.7225	398	13.1972	392	12.9983	434	14.3909	367	12.1693	-0.0980849	-0.12	0.0268417	-0.215073	0.0597063
TC001257	117	5.928	93	4.712	113	5.72533	111	5.624	145	7.34667	82	4.15467	-0.0501858	-0.0759489	0.309544	-0.512813	-0.331206
TC001258	512	7.4802	117	1.70934	128	1.87005	100	1.46098	54	0.788927	5313	77.6217	-2	-2.35614	-3.24511	3.37531	-2.12963
TC001259	200	2.65271	0	0	2	0.026527	2	0.026527	8	0.106108	42932	569.43	-6.64386	-6.64386	-4.64386	7.74591	-
TC001260	1799	11.9118	1	0.006621	2	0.013243	1	0.006621	69	0.456874	344	2.27775	-9.81295	-10.8131	-4.70446	-2.38671	-10.8131
TC001261	393	6.38205	122	1.9812	1	0.016239	5	0.081197	3	0.048718	0	0	-8.61841	-6.29645	-7.03342	-	-1.68765
TC001262	50411	682.93	15	0.203209	106	1.43601	21	0.284492	5	0.067736	1	0.013547	-8.89353	-11.2291	-13.2995	-15.6215	-11.7146
TC001263	1029	36.5098	1186	42.0803	1090	38.6741	1029	36.5098	1584	56.2017	1405	49.8506	0.0830851	0	0.622329	0.449327	0.204861
TC001264	124	4.818	211	8.19836	181	7.03272	131	5.08998	239	9.2863	665	25.8384	0.54565	0.0792268	0.946671	2.42301	0.766903
TC001265	19	0.473753	5	0.124672	7	0.174541	2	0.049869	11	0.274278	1	0.024934	-1.44057	-3.24792	-0.788496	-4.24795	-1.926
TC001266	92	4.06039	8	0.353078	7	0.308943	2	0.088269	10	0.441347	0	0	-3.71621	-5.52357	-3.20163	-	-3.52356
TC001267	0	0	0	0	0	0	0	0	0	0	0	0	-	-	-	-	-
TC001268	1533	47.9457	368	11.5095	316	9.88313	554	17.3267	545	17.0453	284	8.88231	-2.27836	-1.4684	-1.49203	-2.43239	-2.05858
TC001269	0	0	0	0	0	0	0	0	0	0	0	0	-	-	-	-	-
TC001270	31	0.427276	1	0.013783	1	0.013783	2	0.027566	154	2.1226	9	0.124048	-4.95421	-3.95421	2.31259	-1.78427	-4.95421
TC001271	83	2.78868	0	0	1	0.033599	0	0	0	0	26	0.873563	-6.37502	-	-	-1.6746	-
TC001272	2	0.064626	0	0	0	0	0	0	0	0	0	0	-	-	-	-	-
TC001273	0	0	0	0	0	0	1	0.032313	0	0	0	0	-	-	-	-	-
TC001275	0	0	0	0	0	0	0	0	0	0	0	0	-	-	-	-	-
TC001276	146	15.8063	123	13.3162	229	24.792	254	27.4986	249	26.9573	307	33.2365	0.649379	0.79886	0.770177	1.07227	-0.24731
TC001277	90	7.6	174	14.6933	168	14.1867	154	13.0044	182	15.3689	128	10.8089	0.900464	0.774933	1.01594	0.508147	0.95109
TC001278	2951	45.4736	871	13.4217	803	12.3739	644	9.92376	1291	19.8938	3537	54.5037	-1.87773	-2.19607	-1.19271	0.261322	-1.76046
TC001280	36	0.940206	51	1.33196	30	0.783505	38	0.99244	24	0.626804	39	1.01856	-0.263034	0.078003	-0.584963	0.115478	0.502501
TC001281	2	0.104683	2	0.104683	0	0	0	0	150	7.85124	2	0.104683	-	-	6.22882	0	0
TC001282	168	19.7037	359	42.1049	578	67.7901	375	43.9815	196	22.9877	242	28.3827	1.78261	1.15843	0.222392	0.526546	1.09552
TC001283	0	0	0	0	0	0	0	0	0	0	0	0	-	-	-	-	-
TC001284	0	0	0	0	0	0	0	0	0	0	0	0	-	-	-	-	-
TC001285	0	0	0	0	0	0	0	0	0	0	0	0	-	-	-	-	-
TC001286	0	0	0	0	0	0	0	0	0	0	0	0	-	-	-	-	-
TC001287	673	32.4132	298	14.3523	231	11.1255	246	11.8479	179	8.62104	199	9.58428	-1.54271	-1.45195	-1.91065	-1.75784	-1.17529
TC001288	1	0.422222	1	0.422222	2	0.844444	0	0	0	0	0	0	1	-	-	-	0
TC001289	6	0.214689	0	0	3	0.107345	3	0.107345	5	0.178908	6	0.214689	-0.999993	-0.999993	-0.26303	0	-
TC001290	0	0	0	0	0	0	0	0	1	0.049673	0	0	-	-	-	-	-
TC001291	37	1.2048	0	0	0	0	0	0	26	0.846615	0	0	-	-	-0.509015	-	-
TC001292	160	2.67724	290	4.85249	217	3.631	172	2.87803	314	5.25407	237	3.96565	0.439623	0.104336	0.972692	0.566815	0.857981
TC001293	2607	56.5445	447	9.6952	340	7.37443	385	8.35046	961	20.8436	282	6.11644	-2.93878	-2.75946	-1.43978	-3.20862	-2.54404
TC001294	1	0.052559	0	0	0	0	0	0	1	0.052559	1	0.052559	-	-	0	0	-
TC001295	0	0	0	0	0	0	0	0	0	0	0	0	-	-	-	-	-
TC001296	0	0	3	0.111765	0	0	0	0	5	0.186275	0	0	-	-	-	-	-
TC001297	0	0	0	0	0	0	0	0	9	0.169391	0	0	-	-	-	-	-
TC001299	12	1.76744	11	1.62016	7	1.03101	6	0.883721	3	0.44186	3	0.44186	-0.777607	-1	-2	-2	-0.125531
TC001300	195	7.0977	314	11.4291	607	22.0939	596	21.6935	41	1.49234	88	3.20307	1.63822	1.61184	-2.24978	-1.1479	0.68729
TC001301	667	23.7322	2173	77.3165	1363	48.4963	1484	52.8015	1026	36.5056	873	31.0618	1.03103	1.15373	0.621272	0.388295	1.70393
TC001302	416	10.2119	758	18.6072	6258	153.62	6528	160.248	1426	35.0052	777	19.0736	3.91105	3.97199	1.77732	0.901331	0.865614
TC001303	255	33.299	303	39.567	391	51.0584	356	46.488	343	44.7904	278	36.3024	0.616671	0.48138	0.427711	0.124588	0.248821
TC001304	0	0	0	0	0	0	0	0	0	0	0	0	-	-	-	-	-
TC001305	0	0	0	0	0	0	0	0	0	0	0	0	-	-	-	-	-
TC001306	480	18.4802	400	15.4002	443	17.0557	408	15.7082	368	14.1682	336	12.9362	-0.115728	-0.234465	-0.383329	-0.514573	-0.263034
TC001309	0	0	0	0	0	0	0	0	87	11.8495	0	0	-	-	-	-	-
TC001310	30887	2481.41	61	4.90063	189	15.1839	127	10.203	39	3.13319	7	0.562368	-7.35247	-7.92603	-9.62931	-12.1074	-8.98397
TC001311	33	0.499403	6	0.0908	5	0.075667	5	0.075667	4	0.060534	0	0	-2.72247	-2.72247	-3.04439	-	-2.45944
TC001312	203	2.90546	363	5.19548	179	2.56196	118	1.68889	655	9.37477	200	2.86252	-0.18152	-0.782693	1.69002	-0.0214793	0.83849
TC001313	0	0	1	0.03442	0	0	0	0	0	0	2	0.068841	-	-	-	-	-
TC001314	3	0.097686	1	0.032562	0	0	0	0	1	0.032562	3	0.097686	-	-	-1.58496	0	-1.58496
TC001315	17	0.575758	0	0	25	0.846702	28	0.948307	18	0.609626	26	0.88057	0.556392	0.719892	0.0824619	0.612975	-
TC001316	958	27.8318	1690	49.0979	1097	31.87	1126	32.7125	1179	34.2523	811	23.5612	0.195466	0.233109	0.299466	-0.240324	0.818926
TC001317	6117	506.418	10314	853.882	10286	851.564	8004	662.641	8373	693.19	7613	630.27	0.749786	0.387897	0.45292	0.315641	0.753708
TC001318	148	9.23481	69	4.30542	39	2.4335	21	1.31035	57	3.55665	42	2.62069	-1.92405	-2.81714	-1.37656	-1.81714	-1.10093
TC001319	26	0.340925	5	0.065562	6	0.078675	0	0	4	0.05245	0	0	-2.11548	-	-2.70044	-	-2.37852
TC001320	386	10.5374	369	10.0733	251	6.85201	178	4.85919	317	8.65374	222	6.06034	-0.620914	-1.11672	-0.284118	-0.798041	-0.06498
TC001321	80	1.00132	120	1.50198	58	0.725955	42	0.525692	38	0.475626	35	0.438076	-0.463948	-0.929611	-1.074	-1.19265	0.584962
TC001322	1785	127.022	2780	197.828	2657	189.075	2061	146.663	2218	157.835	1384	98.4869	0.573874	0.20742	0.313335	-0.36708	0.639161
TC001323	2887	48.4996	807	13.557	764	12.8347	708	11.8939	2573	43.2246	1062	17.8408	-1.91793	-2.02775	-0.16612	-1.44279	-1.83893
TC001324	2621	87.3667	4107	136.9	2790	93	3137	104.567	611	20.3667	723	24.1	0.0901478	0.259268	-2.10087	-1.85805	0.647968
TC001325	827	49.18	1440	85.6338	1347	80.1033	1006	59.8247	1503	89.3803	2131	126.726	0.703791	0.282671	0.861886	1.36557	0.80011
TC001326	606	31.9833	703	37.1028	650	34.3056	703	37.1028	848	44.7556	506	26.7056	0.101122	0.214207	0.484747	-0.26018	0.214207
TC001327	1309	26.0293	690	13.7206	758	15.0727	731	14.5358	500	9.94244	522	10.3799	-0.788195	-0.840522	-1.38847	-1.32634	-0.923797
TC001328	101	3.63447	149	5.36174	101	3.63447	96	3.45454	98	3.52651	109	3.92235	0	-0.0732493	-0.0435018	0.109973	0.560957
TC001329	146	4.82855	279	9.22715	295	9.75631	277	9.16101	428	14.1549	262	8.66493	1.01475	0.923918	1.55164	0.843598	0.934297
TC001330	0	0	1	0.027778	3	0.083333	1	0.027778	135	3.75	2	0.055556	-	-	-	-	-
TC001331	0	0	0	0	0	0	0	0	0	0	1	0.074951	-	-	-	-	-
TC001332	1	0.24359	0	0	0	0	0	0	0	0	0	0	-	-	-	-	-
TC001333	1	0.079167	0	0	0	0	0	0	2	0.158333	0	0	-	-	0.999991	-	-
TC001334	58	6.12222	95	10.0278	83	8.76111	97	10.2389	87	9.18333	80	8.44444	0.517058	0.741932	0.584963	0.463947	0.711875
TC001335	91	8.9354	60	5.89147	52	5.10594	49	4.81137	50	4.90956	63	6.18605	-0.807355	-0.893085	-0.863938	-0.530515	-0.600904
TC001336	626	21.3729	515	17.5831	498	17.0027	436	14.8859	486	16.593	584	19.9389	-0.330017	-0.521835	-0.365206	-0.100194	-0.28159
TC001337	0	0	0	0	0	0	0	0	20	1.5735	0	0	-	-	-	-	-
TC001338	295	2.14258	10	0.07263	11	0.079893	7	0.050841	82	0.595566	17	0.123471	-4.74514	-5.39722	-1.84702	-4.11711	-4.88264
TC001339	233	7.91242	1	0.033959	2	0.067918	2	0.067918	0	0	0	0	-6.86418	-6.86418	-	-	-7.86418
TC001340	50	1.68889	0	0	0	0	0	0	0	0	0	0	-	-	-	-	-
TC001341	1002	21.2953	0	0	1	0.021253	0	0	0	0	0	0	-9.96865	-	-	-	-
TC001342	0	0	0	0	0	0	0	0	0	0	0	0	-	-	-	-	-
TC001343	0	0	0	0	0	0	0	0	0	0	0	0	-	-	-	-	-
TC001344	0	0	0	0	0	0	0	0	0	0	0	0	-	-	-	-	-
TC001345	0	0	0	0	0	0	0	0	0	0	0	0	-	-	-	-	-
TC001346	302	3.54197	455	5.33642	269	3.15494	216	2.53333	349	4.09321	380	4.45679	-0.166942	-0.483517	0.208679	0.331451	0.591318
TC001347	1590	46.4055	670	19.5545	735	21.4516	731	21.3349	718	20.9555	802	23.4071	-1.11321	-1.12108	-1.14697	-0.987353	-1.24679
TC001348	270	14.4304	363	19.4008	394	21.0577	323	17.263	294	15.7131	296	15.82	0.545236	0.258575	0.122857	0.132638	0.42701
TC001349	2	0.065292	1	0.032646	1	0.032646	0	0	3	0.097938	69	2.25258	-1	-	0.584963	5.10853	-1
TC001350	468	23.1562	138	6.82812	93	4.60156	74	3.66146	143	7.07552	1281	63.3828	-2.33121	-2.66091	-1.71049	1.45269	-1.76184
TC001351	2	0.308943	0	0	0	0	0	0	2	0.308943	0	0	-	-	0	-	-
TC001352	4395	189.354	1087	46.8322	1325	57.0862	939	40.4558	283	12.1927	810	34.898	-1.72987	-2.22667	-3.95699	-2.43987	-2.01551
TC001353	0	0	1	0.137681	0	0	0	0	0	0	3	0.413043	-	-	-	-	-
TC001354	0	0	0	0	0	0	0	0	0	0	0	0	-	-	-	-	-
TC001355	956	15.1178	1983	31.3583	1477	23.3566	1298	20.526	1852	29.2867	2715	42.9338	0.627587	0.441208	0.954002	1.50587	1.0526
TC001356	287	8.43465	384	11.2854	445	13.0781	349	10.2568	495	14.5476	388	11.4029	0.632755	0.282176	0.786378	0.435006	0.420056
TC001357	743	30.4574	488	20.0043	391	16.028	248	10.1661	293	12.0108	285	11.6828	-0.926194	-1.58302	-1.34246	-1.3824	-0.606481
TC001358	1347	31.3064	1473	34.2349	1694	39.3713	1551	36.0477	2018	46.9015	1452	33.7468	0.330684	0.203449	0.583176	0.108292	0.129008
TC001359	324	31.814	532	52.2377	414	40.6512	403	39.5711	348	34.1705	282	27.6899	0.353637	0.314786	0.103094	-0.200299	0.715432
TC001360	3344	48.5193	48	0.696449	26	0.377243	26	0.377243	19	0.275678	22	0.319206	-7.00692	-7.00692	-7.45943	-7.24793	-6.1224
TC001361	2	0.144762	2	0.144762	4	0.289524	1	0.072381	501	36.2629	2	0.144762	1	-1	7.96867	0	0
TC001362	553	7.3811	1859	24.8128	530	7.07411	359	4.79171	460	6.1398	7963	106.285	-0.0612872	-0.623296	-0.265646	3.84796	1.74918
TC001363	19	2.09275	0	0	0	0	0	0	2	0.22029	208	22.9101	-	-	-3.24793	3.45251	-
TC001364	58	2.08121	4	0.143532	5	0.179415	1	0.035883	20	0.717658	977	35.0576	-3.53605	-5.85798	-1.53605	4.07423	-3.85798
TC001365	269	13.2067	280	13.7468	206	10.1137	219	10.7519	295	14.4832	105	5.15504	-0.384962	-0.296675	0.133109	-1.35722	0.0578207
TC001366	1493	34.8275	1736	40.496	1244	29.019	1114	25.9865	1198	27.946	1016	23.7004	-0.263228	-0.422465	-0.317586	-0.555314	0.217553
TC001367	605	12.1447	1786	35.8521	2048	41.1115	1905	38.2409	1874	37.6186	1981	39.7665	1.75921	1.65478	1.63111	1.71122	1.56173
TC001368	68	1.37813	128	2.59413	149	3.01973	135	2.736	259	5.24907	305	6.18133	1.13171	0.989353	1.92935	2.1652	0.912537
TC001369	4	0.340045	1	0.085011	2	0.170022	0	0	6	0.510067	3	0.255034	-1	-	0.584961	-0.415036	-2
TC001370	938	19.0406	706	14.3312	491	9.96688	439	8.91132	339	6.88141	394	7.99786	-0.933865	-1.09537	-1.4683	-1.25139	-0.40992
TC001371	868	14.6791	996	16.8438	835	14.1211	836	14.138	1000	16.9114	888	15.0174	-0.0559189	-0.0541921	0.204233	0.0328646	0.198451
TC001372	2575	16.1309	755	4.72964	428	2.68117	334	2.09232	435	2.72503	643	4.02803	-2.58889	-2.94665	-2.56549	-2.00168	-1.77002
TC001374	497	23.578	59	2.799	46	2.18227	20	0.948814	92	4.36454	171	8.11236	-3.43354	-4.63517	-2.43354	-1.53925	-3.07446
TC001375	1293	39.6562	2925	89.7094	3837	117.68	2623	80.4471	3887	119.214	1339	41.067	1.56926	1.0205	1.58793	0.0504337	1.17771
TC001376	43	0.550168	4	0.051178	1	0.012795	0	0	2	0.025589	0	0	-5.42622	-	-4.42628	-	-3.42628
TC001377	471	20.0875	534	22.7744	548	23.3715	444	18.936	418	17.8272	347	14.7991	0.218449	-0.0851674	-0.172224	-0.440791	0.181113
TC001378	14	1.37468	17	1.66925	15	1.47287	18	1.76744	9	0.883721	122	11.9793	0.0995355	0.36257	-0.63743	3.12338	0.280108
TC001379	96	4.94309	207	10.6585	182	9.37127	189	9.73171	144	7.41463	117	6.02439	0.922832	0.97728	0.584963	0.285402	1.10852
TC001380	21	1.03502	5	0.246433	22	1.08431	16	0.788586	358	17.6446	17	0.837873	0.0671147	-0.392317	4.0915	-0.304854	-2.07039
TC001381	66	1.99523	7	0.211615	15	0.453461	1	0.030231	4	0.120923	6	0.181384	-2.1375	-6.04438	-4.04439	-3.45943	-3.23704
TC001382	937	17.7144	1981	37.4517	2698	51.007	2701	51.0637	2925	55.2985	992	18.7542	1.52577	1.52737	1.64232	0.0822911	1.08011
TC001383	84	2.04615	16	0.389744	4	0.097436	20	0.487179	113	2.75256	22	0.535897	-4.39232	-2.07039	0.427861	-1.93289	-2.39232
TC001384	705	10.6183	1253	18.872	924	13.9168	969	14.5945	1034	15.5735	1078	16.2362	0.39027	0.458873	0.552541	0.612662	0.829691
TC001385	61	7.50162	2	0.245955	2	0.245955	0	0	0	0	0	0	-4.93074	-	-	-	-4.93074
TC001386	2	0.039895	1	0.019948	1	0.019948	1	0.019948	0	0	0	0	-0.999964	-0.999964	-	-	-0.999964
TC001387	28	0.570204	105	2.13826	15	0.305466	22	0.448017	29	0.590568	33	0.672026	-0.900466	-0.347925	0.050625	0.237039	1.90689
TC001388	1	0.025435	0	0	0	0	0	0	0	0	0	0	-	-	-	-	-
TC001389	0	0	0	0	0	0	0	0	0	0	0	0	-	-	-	-	-
TC001390	2	0.05087	4	0.10174	4	0.10174	2	0.05087	4	0.10174	1	0.025435	1	0	1	-1	1
TC001391	154	15.2396	0	0	65	6.43229	37	3.66146	57	5.64062	38	3.76042	-1.24442	-2.05733	-1.4339	-2.01886	-
TC001392	618	21.1568	490	16.7748	472	16.1586	491	16.809	660	22.5946	439	15.0288	-0.38882	-0.331884	0.0948592	-0.493386	-0.334825
TC001393	151	4.58673	399	12.1199	251	7.6243	242	7.35092	318	9.65947	263	7.98881	0.733139	0.680458	1.07448	0.800514	1.40184
TC001394	234	25.1186	333	35.7458	380	40.791	359	38.5367	316	33.9209	232	24.904	0.699491	0.617475	0.433416	-0.0123837	0.509014
TC001395	3	0.35514	4	0.47352	2	0.23676	5	0.5919	5	0.5919	9	1.06542	-0.584963	0.736966	0.736966	1.58496	0.415037
TC001396	0	0	0	0	0	0	0	0	0	0	0	0	-	-	-	-	-
TC001397	0	0	4	0.022782	0	0	1	0.005695	2	0.011391	0	0	-	-	-	-	-
TC001398	0	0	3	0.127946	0	0	0	0	0	0	0	0	-	-	-	-	-
TC001399	12	1.10949	2	0.184915	0	0	7	0.647202	6	0.554745	6	0.554745	-	-0.777607	-0.999999	-0.999999	-2.58496
TC001400	28	2.62716	52	4.87901	28	2.62716	18	1.68889	43	4.03457	37	3.4716	0	-0.63743	0.61891	0.402099	0.893085
TC001401	60	6.33333	44	4.64444	87	9.18333	44	4.64444	111	11.7167	136	14.3556	0.536053	-0.447459	0.887525	1.18057	-0.447459
TC001402	55	1.63922	33	0.983529	23	0.68549	25	0.745098	17	0.506667	21	0.625882	-1.2578	-1.1375	-1.6939	-1.38904	-0.736966
TC001403	0	0	0	0	0	0	0	0	0	0	0	0	-	-	-	-	-
TC001404	0	0	0	0	0	0	0	0	0	0	2	0.106892	-	-	-	-	-
TC001405	27	0.235213	4	0.034846	8	0.069693	8	0.069693	16	0.139386	7	0.060981	-1.75488	-1.75488	-0.754882	-1.94754	-2.7549
TC001406	5	0.502646	3	0.301587	10	1.00529	3	0.301587	1	0.100529	2	0.201058	0.999999	-0.736968	-2.32193	-1.32193	-0.736968
TC001407	75	4.13044	112	6.16812	122	6.71884	88	4.84638	126	6.93913	131	7.21449	0.701919	0.230613	0.748461	0.804604	0.578536
TC001408	105	3.12207	39	1.15962	38	1.12989	28	0.832551	28	0.832551	32	0.951487	-1.46632	-1.90689	-1.90689	-1.71425	-1.42884
TC001409	151	4.14895	432	11.8698	140	3.84671	125	3.43456	188	5.16558	146	4.01157	-0.109122	-0.27262	0.316184	-0.0485804	1.51648
TC001410	68	2.59438	15	0.572289	16	0.610442	8	0.305221	11	0.419679	18	0.686747	-2.08746	-3.08746	-2.62803	-1.91754	-2.18057
TC001411	249	4.35034	78	1.36276	81	1.41517	63	1.10069	73	1.2754	108	1.8869	-1.62015	-1.98272	-1.77018	-1.20511	-1.6746
TC001412	955	24.0013	47	1.18122	54	1.35714	58	1.45767	246	6.18254	614	15.4312	-4.14447	-4.04138	-1.95684	-0.637262	-4.34477
TC001413	345	9.68958	251	7.04952	153	4.29712	250	7.02143	51	1.43237	96	2.69623	-1.17306	-0.464668	-2.75803	-1.84549	-0.458909
TC001414	581	16.3541	581	16.3541	263	7.40296	473	13.3141	92	2.58963	144	4.05333	-1.14348	-0.296698	-2.65883	-2.01247	0
TC001415	359	17.6939	322	15.8703	467	23.0169	311	15.3281	317	15.6239	95	4.68223	0.379439	-0.207069	-0.179501	-1.91798	-0.156923
TC001416	602	32.0392	398	21.1821	565	30.07	487	25.9188	571	30.3894	307	16.3389	-0.0915126	-0.305842	-0.0762727	-0.971525	-0.596995
TC001417	3	0.141791	12	0.567164	1	0.047264	0	0	0	0	2	0.094527	-1.58495	-	-	-0.584968	2
TC001418	313	11.8703	732	27.7605	573	21.7305	557	21.1238	647	24.5369	421	15.9661	0.872373	0.831515	1.0476	0.427658	1.22568
TC001419	599	10.7622	349	6.27045	308	5.53381	240	4.31206	282	5.06667	348	6.25248	-0.959626	-1.31952	-1.08686	-0.783469	-0.779329
TC001420	0	0	1	0.016386	0	0	0	0	60	0.983182	0	0	-	-	-	-	-
TC001421	5	0.719697	0	0	1	0.143939	0	0	0	0	1	0.143939	-2.32193	-	-	-2.32193	-
TC001422	0	0	0	0	3	0.265734	2	0.177156	0	0	2	0.177156	-	-	-	-	-
TC001423	0	0	0	0	0	0	0	0	0	0	2	0.138434	-	-	-	-	-
TC001424	0	0	1	0.018655	0	0	2	0.03731	1	0.018655	0	0	-	-	-	-	-
TC001425	1	0.033959	1	0.033959	0	0	0	0	1	0.033959	1	0.033959	-	-	0	0	0
TC001426	1	0.015243	1	0.015243	2	0.030485	1	0.015243	5	0.076213	2	0.030485	0.999953	0	2.32189	0.999953	0
TC001427	0	0	0	0	1	0.048346	0	0	9	0.435115	3	0.145038	-	-	-	-	-
TC001428	40	0.99152	17	0.421396	2	0.049576	0	0	2	0.049576	3	0.074364	-4.32193	-	-4.32193	-3.73697	-1.23447
TC001429	75	0.769231	25	0.25641	139	1.42564	91	0.933333	30	0.307692	40	0.410256	0.890122	0.278975	-1.32193	-0.906892	-1.58496
TC001430	102	6.7644	65	4.31065	29	1.92321	31	2.05585	38	2.52007	43	2.85166	-1.81444	-1.71823	-1.4245	-1.24616	-0.650057
TC001431	118	2.82546	6	0.143667	1	0.023945	0	0	16	0.383113	0	0	-6.88262	-	-2.88264	-	-4.29768
TC001432	93	2.2963	3	0.074074	5	0.123457	5	0.123457	12	0.296296	4	0.098765	-4.21723	-4.21723	-2.9542	-4.53916	-4.9542
TC001433	1589	12.8363	888	7.17347	609	4.91964	536	4.32993	734	5.92942	990	7.99745	-1.38361	-1.56781	-1.11427	-0.682619	-0.839488
TC001434	1133	21.2612	344	6.45531	215	4.03457	237	4.44741	3339	62.6578	965	18.1086	-2.39774	-2.25719	1.55927	-0.231547	-1.71967
TC001435	264	39.3412	69	10.2824	46	6.8549	29	4.32157	38	5.66275	68	10.1333	-2.52083	-3.18641	-2.79647	-1.95693	-1.93587
TC001436	19	2.97119	30	4.69136	26	4.06584	16	2.50206	21	3.28395	34	5.31687	0.452513	-0.247927	0.14439	0.839535	0.658963
TC001437	1307	39.1379	3133	93.8172	2556	76.539	2300	68.8731	3026	90.6131	2593	77.647	0.967629	0.815375	1.21115	0.988363	1.26129
TC001438	500	15.6379	436	13.6362	415	12.9794	264	8.25679	379	11.8535	395	12.3539	-0.268817	-0.92139	-0.39973	-0.340075	-0.1976
TC001439	376	12.2749	355	11.5893	285	9.30412	301	9.82646	401	13.0911	356	11.622	-0.399771	-0.320969	0.0928696	-0.0788554	-0.0829136
TC001440	25	0.517429	32	0.662309	12	0.248366	10	0.206972	27	0.558824	10	0.206972	-1.05889	-1.32193	0.111033	-1.32193	0.356144
TC001441	1	0.079665	1	0.079665	1	0.079665	0	0	2	0.159329	4	0.318658	0	-	0.999991	1.99999	0
TC001442	356	8.02373	319	7.1898	267	6.01779	198	4.46263	287	6.46856	368	8.29419	-0.415037	-0.846377	-0.310826	0.0478284	-0.158321
TC001443	1642	60.6375	6995	258.319	4378	161.675	4192	154.807	4503	166.292	2584	95.4247	1.41482	1.35218	1.45543	0.654152	2.09087
TC001444	3679	42.1344	1188	13.6058	1098	12.575	1191	13.6401	1187	13.5943	2222	25.4479	-1.74444	-1.62714	-1.63199	-0.727455	-1.63078
TC001445	0	0	0	0	0	0	0	0	0	0	0	0	-	-	-	-	-
TC001446	0	0	0	0	0	0	0	0	0	0	0	0	-	-	-	-	-
TC001447	1	0.253333	0	0	0	0	0	0	1	0.253333	0	0	-	-	0	-	-
TC001448	278	4.13302	16	0.237872	31	0.460876	19	0.282473	213	3.16667	152	2.25978	-3.16475	-3.87101	-0.384231	-0.871013	-4.11894
TC001449	1408	20.1522	608	8.70207	291	4.16497	158	2.26139	73	1.04482	168	2.40452	-2.27456	-3.15565	-4.26961	-3.06711	-1.2115
TC001450	278	21.0858	412	31.2495	377	28.5948	331	25.1058	349	26.4711	296	22.4511	0.43948	0.251746	0.328142	0.0905123	0.567559
TC001451	199	17.8771	474	42.5816	449	40.3357	507	45.5461	427	38.3593	382	34.3168	1.17395	1.34922	1.10147	0.940804	1.25212
TC001452	270	6.0746	306	6.88455	242	5.44464	322	7.24452	213	4.79218	306	6.88455	-0.157952	0.254101	-0.342106	0.180572	0.180572
TC001453	4	0.36715	0	0	0	0	0	0	2	0.183575	0	0	-	-	-1	-	-
TC001454	0	0	0	0	0	0	0	0	0	0	0	0	-	-	-	-	-
TC001455	1	0.168889	0	0	0	0	0	0	0	0	0	0	-	-	-	-	-
TC001456	15	1.02703	3	0.205405	1	0.068468	0	0	3	0.205405	2	0.136937	-3.9069	-	-2.32193	-2.90689	-2.32193
TC001457	0	0	0	0	0	0	0	0	0	0	0	0	-	-	-	-	-
TC001458	512	11.6225	465	10.5556	320	7.26404	311	7.05974	298	6.76464	223	5.06213	-0.678072	-0.719229	-0.780831	-1.1991	-0.138913
TC001459	59	1.35142	177	4.05425	11	0.251959	10	0.229054	15	0.34358	21	0.481013	-2.42321	-2.56071	-1.97575	-1.49033	1.58496
TC001460	153	7.69048	173	8.69577	162	8.14286	124	6.2328	110	5.5291	94	4.72487	0.0824622	-0.303192	-0.476028	-0.702799	0.17724
TC001461	589	13.8417	908	21.3383	819	19.2468	657	15.4397	908	21.3383	801	18.8237	0.475596	0.157626	0.624425	0.443535	0.624425
TC001462	369	41.7321	629	71.1369	508	57.4524	513	58.0179	461	52.1369	448	50.6667	0.461208	0.475338	0.321146	0.279878	0.769439
TC001463	700	48.9871	893	62.4936	941	65.8527	819	57.3149	725	50.7366	586	41.0092	0.42684	0.226509	0.0506261	-0.256454	0.351305
TC001464	2216	30.8116	1632	22.6915	1340	18.6315	1091	15.1694	1397	19.4241	1713	23.8178	-0.725725	-1.02231	-0.665626	-0.371433	-0.441317
TC001465	670	22.5111	437	14.6826	348	11.6923	311	10.4492	400	13.4394	602	20.2263	-0.945074	-1.10725	-0.744161	-0.154398	-0.616528
TC001466	1667	27.9303	1238	20.7425	988	16.5538	1008	16.8889	1414	23.6914	1417	23.7416	-0.754671	-0.725758	-0.237472	-0.234414	-0.429243
TC001467	6676	69.4275	2822	29.3476	1434	14.913	1331	13.8418	1466	15.2458	1862	19.364	-2.21894	-2.32647	-2.1871	-1.84213	-1.24227
TC001468	270	35.2577	53	6.92096	34	4.43986	20	2.61168	24	3.13402	29	3.78694	-2.98935	-3.75489	-3.49185	-3.21883	-2.3489
TC001469	47	6.26667	1	0.133333	4	0.533333	1	0.133333	18	2.4	6	0.8	-3.55459	-5.55459	-1.38466	-2.96963	-5.55459
TC001470	1035	70.8649	971	66.4829	883	60.4577	869	59.4991	803	54.9802	752	51.4883	-0.229145	-0.252203	-0.366159	-0.460826	-0.0920876
TC001471	0	0	2	0.291188	1	0.145594	0	0	0	0	1	0.145594	-	-	-	-	-
TC001472	317	12.1677	332	12.7434	314	12.0525	331	12.7051	346	13.2808	321	12.3212	-0.0137183	0.0623484	0.126289	0.0180904	0.0667003
TC001473	5	0.353818	0	0	0	0	0	0	0	0	0	0	-	-	-	-	-
TC001474	3805	115.028	3669	110.916	1555	47.0088	1517	45.86	1095	33.1026	1502	45.4065	-1.29098	-1.32668	-1.79697	-1.34101	-0.0525095
TC001475	2	0.211111	0	0	0	0	0	0	0	0	0	0	-	-	-	-	-
TC001476	0	0	0	0	1	0.062092	0	0	0	0	0	0	-	-	-	-	-
TC001477	1020	21.9728	627	13.5068	709	15.2732	712	15.3379	844	18.1814	601	12.9467	-0.524712	-0.51862	-0.273254	-0.763132	-0.702032
TC001478	323	28.0228	492	42.6849	624	54.137	508	44.0731	478	41.4703	317	27.5023	0.950012	0.653294	0.565476	-0.0270513	0.607124
TC001479	0	0	4	0.163441	0	0	0	0	0	0	1	0.04086	-	-	-	-	-
TC001480	14	0.119577	38	0.324567	28	0.239155	31	0.264779	38	0.324567	81	0.691841	1.00001	1.14685	1.44058	2.5325	1.44058
TC001481	0	0	2	0.053901	1	0.02695	3	0.080851	1	0.02695	0	0	-	-	-	-	-
TC001482	0	0	0	0	0	0	0	0	0	0	1	0.043981	-	-	-	-	-
TC001483	1	0.026667	4	0.106667	0	0	0	0	1	0.026667	0	0	-	-	0	-	1.99999
TC001484	3	0.251656	0	0	3	0.251656	3	0.251656	1	0.083885	0	0	0	0	-1.58497	-	-
TC001485	1	0.034234	1	0.034234	2	0.068468	0	0	1	0.034234	1	0.034234	1	-	0	0	0
TC001486	4	0.359338	2	0.179669	5	0.449173	8	0.718676	2	0.179669	11	0.98818	0.32193	1	-1	1.45943	-1
TC001487	58	5.52381	60	5.71429	29	2.76191	22	2.09524	17	1.61905	19	1.80952	-1	-1.39855	-1.77052	-1.61005	0.0489095
TC001488	0	0	0	0	0	0	0	0	0	0	0	0	-	-	-	-	-
TC001489	3	0.182692	7	0.426282	2	0.121795	0	0	1	0.060897	1	0.060897	-0.584959	-	-1.58497	-1.58497	1.22239
TC001490	0	0	1	0.15261	0	0	0	0	0	0	0	0	-	-	-	-	-
TC001491	214	1.94035	73	0.661895	14	0.126939	24	0.217609	8	0.072536	22	0.199475	-3.93411	-3.15651	-4.74147	-3.28204	-1.55164
TC001492	35	1.27762	10	0.365034	3	0.10951	1	0.036503	4	0.146013	3	0.10951	-3.54432	-5.1293	-3.12929	-3.54432	-1.80735
TC001493	78	1.6605	560	11.9216	16	0.340616	11	0.234174	13	0.276751	19	0.404482	-2.2854	-2.82597	-2.58496	-2.03747	2.84388
TC001494	0	0	0	0	0	0	0	0	0	0	0	0	-	-	-	-	-
TC001495	25	0.464321	35	0.650049	69	1.28153	75	1.39296	62	1.15152	282	5.23754	1.46467	1.58496	1.31034	3.49569	0.485426
TC001496	0	0	2	0.214689	0	0	0	0	0	0	3	0.322034	-	-	-	-	-
TC001497	72	6.65693	19	1.75669	26	2.40389	46	4.25304	42	3.88321	36	3.32847	-1.46949	-0.646363	-0.777607	-1	-1.922
TC001498	0	0	0	0	0	0	0	0	0	0	0	0	-	-	-	-	-
TC001499	2	0.070764	1	0.035382	1	0.035382	0	0	0	0	0	0	-1	-	-	-	-1
TC001500	0	0	0	0	0	0	0	0	0	0	0	0	-	-	-	-	-
TC001501	0	0	0	0	1	0.073643	1	0.073643	0	0	0	0	-	-	-	-	-
TC001502	0	0	1	0.016934	2	0.033868	0	0	2	0.033868	0	0	-	-	-	-	-
TC001503	6	0.045157	1	0.007526	3	0.022579	4	0.030105	2	0.015052	5	0.037631	-0.999968	-0.584947	-1.58499	-0.263028	-2.58499
TC001504	10	0.075262	0	0	1	0.007526	4	0.030105	2	0.015052	0	0	-3.32197	-1.32192	-2.32197	-	-
TC001505	2	0.071766	0	0	0	0	0	0	0	0	0	0	-	-	-	-	-
TC001506	0	0	0	0	0	0	0	0	0	0	0	0	-	-	-	-	-
TC001507	1	0.013126	0	0	0	0	0	0	0	0	0	0	-	-	-	-	-
TC001508	10	0.108077	17	0.183732	4	0.043231	8	0.086462	9	0.09727	7	0.075654	-1.32192	-0.321921	-0.151993	-0.514571	0.765543
TC001509	0	0	1	0.018411	2	0.036822	0	0	0	0	0	0	-	-	-	-	-
TC001510	305	6.31264	241	4.98802	232	4.80174	254	5.25708	268	5.54684	276	5.71242	-0.394684	-0.263981	-0.186576	-0.144141	-0.339776
TC001511	544	10.7835	665	13.1821	523	10.3672	566	11.2196	777	15.4022	572	11.3385	-0.0567958	0.0571954	0.514308	0.0724085	0.289748
TC001512	983	14.0693	717	10.2621	328	4.69454	260	3.72128	330	4.72316	324	4.63729	-1.5835	-1.91868	-1.57473	-1.6012	-0.455218
TC001513	13	0.462547	223	7.93446	128	4.55431	134	4.76779	77	2.7397	37	1.31648	3.29956	3.36565	2.56635	1.50901	4.10046
TC001514	0	0	0	0	0	0	0	0	0	0	0	0	-	-	-	-	-
TC001515	2	0.275362	0	0	0	0	0	0	0	0	0	0	-	-	-	-	-
TC001516	0	0	0	0	0	0	0	0	0	0	0	0	-	-	-	-	-
TC001517	0	0	0	0	0	0	0	0	0	0	0	0	-	-	-	-	-
TC001518	0	0	0	0	0	0	0	0	0	0	0	0	-	-	-	-	-
TC001519	0	0	0	0	0	0	0	0	0	0	0	0	-	-	-	-	-
TC001520	0	0	0	0	0	0	0	0	0	0	0	0	-	-	-	-	-
TC001521	19	1.11938	0	0	2	0.117829	0	0	0	0	0	0	-3.24793	-	-	-	-
TC001522	25	1.02814	0	0	4	0.164502	3	0.123377	4	0.164502	0	0	-2.64386	-3.05889	-2.64386	-	-
TC001523	190	8.62604	12	0.544803	241	10.9415	249	11.3047	308	13.9833	134	6.08363	0.343034	0.390146	0.696931	-0.503766	-3.98489
TC001524	3051	330.308	5059	547.698	5310	574.872	3782	409.447	3789	410.205	3604	390.177	0.79943	0.309867	0.312535	0.240317	0.72957
TC001525	403	9.93126	362	8.92088	330	8.1323	278	6.85084	420	10.3502	338	8.32944	-0.288314	-0.535695	0.0596096	-0.253757	-0.15479
TC001526	47	7.00392	33	4.91765	35	5.21569	52	7.74902	79	11.7725	47	7.00392	-0.425306	0.145851	0.749192	0	-0.510195
TC001527	1025	20.8735	590	12.015	469	9.55091	415	8.45123	502	10.2229	786	16.0064	-1.12796	-1.30444	-1.02986	-0.383023	-0.796837
TC001528	996	27.3074	89	2.44012	65	1.78211	65	1.78211	73	2.00144	147	4.0303	-3.93763	-3.93763	-3.77018	-2.76033	-3.48427
TC001529	2683	91.6029	893	30.4888	935	31.9227	761	25.982	1293	44.1456	2121	72.4151	-1.52081	-1.81788	-1.05312	-0.339102	-1.58711
TC001530	0	0	0	0	0	0	0	0	0	0	0	0	-	-	-	-	-
TC001531	0	0	0	0	0	0	0	0	0	0	0	0	-	-	-	-	-
TC001532	0	0	0	0	0	0	0	0	0	0	0	0	-	-	-	-	-
TC001533	0	0	0	0	0	0	0	0	51	2.85841	0	0	-	-	-	-	-
TC001534	0	0	0	0	0	0	0	0	0	0	0	0	-	-	-	-	-
TC001535	0	0	0	0	0	0	0	0	0	0	0	0	-	-	-	-	-
TC001536	0	0	0	0	0	0	0	0	0	0	0	0	-	-	-	-	-
TC001537	0	0	0	0	0	0	0	0	0	0	0	0	-	-	-	-	-
TC001538	0	0	0	0	0	0	0	0	0	0	0	0	-	-	-	-	-
TC001539	1	0.081197	0	0	0	0	0	0	0	0	0	0	-	-	-	-	-
TC001540	18	1.78125	11	1.08854	16	1.58333	3	0.296875	7	0.692708	0	0	-0.169925	-2.58496	-1.36257	-	-0.710493
TC001541	939	10.5913	852	9.60997	761	8.58356	746	8.41437	991	11.1778	972	10.9635	-0.303229	-0.33195	0.07776	0.0498313	-0.140272
TC001542	0	0	0	0	0	0	0	0	0	0	0	0	-	-	-	-	-
TC001543	397	6.02958	378	5.74101	321	4.8753	289	4.38929	394	5.98401	352	5.34612	-0.306566	-0.458069	-0.0109432	-0.173564	-0.0707527
TC001544	153	14.146	95	8.78346	107	9.89294	99	9.15329	100	9.24574	97	8.96837	-0.515921	-0.628031	-0.613532	-0.657475	-0.687532
TC001545	0	0	0	0	0	0	0	0	0	0	0	0	-	-	-	-	-
TC001546	1214	28.8505	6	0.142589	662	15.7323	592	14.0688	1064	25.2858	962	22.8618	-0.874865	-1.0361	-0.19027	-0.33566	-7.66059
TC001547	0	0	0	0	0	0	0	0	0	0	0	0	-	-	-	-	-
TC001548	0	0	0	0	0	0	0	0	0	0	0	0	-	-	-	-	-
TC001549	145	3.32729	143	3.2814	752	17.256	762	17.4855	172	3.94686	1681	38.5737	2.37468	2.39374	0.246356	3.53519	-0.0200379
TC001550	0	0	6	0.95	0	0	0	0	4	0.633333	0	0	-	-	-	-	-
TC001551	69	0.936763	112	1.52054	19	0.257949	23	0.312254	61	0.828153	33	0.448017	-1.8606	-1.58496	-0.177787	-1.06413	0.698831
TC001552	0	0	0	0	0	0	0	0	0	0	0	0	-	-	-	-	-
TC001553	14	0.856683	5	0.305958	2	0.122383	1	0.061192	9	0.550725	0	0	-2.80736	-3.80735	-0.637429	-	-1.48543
TC001554	30	0.515604	10	0.171868	6	0.103121	3	0.05156	25	0.42967	7	0.120308	-2.32193	-3.32194	-0.263034	-2.09953	-1.58496
TC001555	382	6.20342	350	5.68376	262	4.2547	223	3.62137	293	4.75812	280	4.54701	-0.544006	-0.776529	-0.382672	-0.448146	-0.126218
TC001556	1111	10.1315	85	0.775138	103	0.939285	63	0.574514	415	3.7845	1064	9.7029	-3.43114	-4.14036	-1.42068	-0.0623606	-3.70825
TC001557	174	4.19011	117	2.81749	209	5.03295	178	4.28644	232	5.58682	175	4.2142	0.264416	0.0327901	0.415038	0.00826758	-0.572579
TC001558	1156	96.3333	1857	154.75	1822	151.833	1545	128.75	2751	229.25	1292	107.667	0.656382	0.418465	1.25081	0.160465	0.683832
TC001559	240	7.7551	200	6.46258	86	2.77891	109	3.52211	120	3.87755	184	5.94558	-1.48063	-1.13871	-1	-0.383329	-0.263034
TC001560	250	3.79696	236	3.58433	182	2.76419	167	2.53637	245	3.72102	194	2.94644	-0.457989	-0.58208	-0.0291463	-0.365871	-0.0831409
TC001561	215	8.81338	220	9.01834	122	5.00108	103	4.22222	85	3.48436	111	4.55016	-0.817455	-1.06169	-1.3388	-0.953777	0.033167
TC001562	0	0	1	0.026555	0	0	0	0	0	0	0	0	-	-	-	-	-
TC001563	1735	37.9562	2313	50.601	1982	43.3598	1834	40.1221	2384	52.1543	3593	78.6033	0.192021	0.080058	0.458449	1.05025	0.41483
TC001564	12	0.324786	3	0.081197	0	0	1	0.027066	0	0	0	0	-	-3.58494	-	-	-1.99999
TC001565	193	4.80288	138	3.43418	126	3.13556	110	2.73739	131	3.25999	140	3.48395	-0.615177	-0.811097	-0.559034	-0.463174	-0.483932
TC001566	676	16.2479	1504	36.1493	1225	29.4434	1171	28.1455	1226	29.4674	1764	42.3985	0.857687	0.792646	0.858864	1.38376	1.15371
TC001567	564	14.8216	349	9.17151	270	7.09544	271	7.12172	275	7.22683	331	8.69848	-1.06274	-1.0574	-1.03626	-0.768864	-0.692468
TC001568	686	36.9759	560	30.1844	546	29.4298	472	25.4411	557	30.0227	926	49.9121	-0.329308	-0.539422	-0.300531	0.432804	-0.292782
TC001569	1499	85.5285	7686	438.541	5150	293.844	3801	216.874	2675	152.628	4757	271.42	1.78057	1.34238	0.835539	1.66605	2.35823
TC001570	2167	73.7867	2026	68.9857	1717	58.4642	2796	95.2043	1757	59.8262	3509	119.482	-0.335809	0.367665	-0.302585	0.695361	-0.097065
TC001571	629	16.4955	636	16.6791	586	15.3678	748	19.6163	678	17.7805	1066	27.9558	-0.102159	0.249978	0.108225	0.761076	0.0159668
TC001572	613	24.5717	376	15.0717	356	14.27	284	11.384	508	20.3629	498	19.962	-0.78401	-1.11	-0.271059	-0.299741	-0.705154
TC001573	1048	20.4226	564	10.9908	418	8.14564	411	8.00923	545	10.6205	525	10.2308	-1.32606	-1.35043	-0.943311	-0.997249	-0.893872
TC001574	7431	631.718	6021	511.852	4985	423.781	5136	436.617	6012	511.087	4947	420.55	-0.575963	-0.532911	-0.305711	-0.587002	-0.303553
TC001575	302	7.15016	183	4.33271	181	4.28536	149	3.52773	193	4.56947	182	4.30903	-0.738559	-1.01924	-0.645948	-0.73061	-0.722705
TC001576	124	7.6246	0	0	2	0.122977	0	0	4	0.245955	2	0.122977	-5.9542	-	-4.95419	-5.9542	-
TC001577	1131	35.815	400	12.6667	299	9.46833	196	6.20667	291	9.215	278	8.80333	-1.91938	-2.52867	-1.95851	-2.02444	-1.49953
TC001578	0	0	0	0	0	0	0	0	0	0	0	0	-	-	-	-	-
TC001579	384	4.89829	177	2.2578	113	1.44142	74	0.943941	55	0.701578	1486	18.9554	-1.76478	-2.37551	-2.8036	1.95226	-1.11736
TC001580	503	11.4387	173	3.93417	149	3.38839	118	2.68342	166	3.77499	182	4.13884	-1.75525	-2.09177	-1.59938	-1.46662	-1.53979
TC001581	365	16.1092	182	8.03252	166	7.32637	179	7.90012	127	5.60511	140	6.17886	-1.13671	-1.02794	-1.52307	-1.38247	-1.00396
TC001582	983	25.3591	905	23.3469	728	18.7807	825	21.2831	543	14.0081	590	15.2206	-0.433253	-0.252797	-0.856239	-0.736476	-0.119274
TC001583	0	0	10	0.827887	4	0.331155	9	0.745098	0	0	3	0.248366	-	-	-	-	-
TC001584	3	0.159664	0	0	0	0	1	0.053221	0	0	0	0	-	-1.58497	-	-	-
TC001585	1662	26.8863	0	0	3	0.048531	1	0.016177	2	0.032354	3	0.048531	-9.11375	-10.6987	-9.69871	-9.11375	-
TC001586	0	0	1	0.294574	0	0	2	0.589147	0	0	0	0	-	-	-	-	-
TC001587	11	0.819608	14	1.04314	6	0.447059	5	0.372549	0	0	3	0.223529	-0.874469	-1.1375	-	-1.87447	0.347923
TC001588	0	0	0	0	0	0	0	0	0	0	2	0.098191	-	-	-	-	-
TC001589	0	0	0	0	0	0	0	0	1	0.038974	0	0	-	-	-	-	-
TC001590	4	0.126351	10	0.315877	3	0.094763	5	0.157938	5	0.157938	5	0.157938	-0.415041	0.321921	0.321921	0.321921	1.32193
TC001591	0	0	0	0	0	0	0	0	0	0	0	0	-	-	-	-	-
TC001592	273	19.9884	505	36.975	367	26.8709	337	24.6744	303	22.185	353	25.8459	0.426879	0.303848	0.150417	0.370767	0.887382
TC001593	5	0.19979	0	0	1	0.039958	0	0	1	0.039958	3	0.119874	-2.32193	-	-2.32193	-0.736966	-
TC001594	5112	74.1718	1093	15.8587	1424	20.6613	653	9.47461	1722	24.9851	1433	20.7919	-1.84394	-2.96873	-1.5698	-1.83485	-2.22559
TC001595	1	0.234568	7	1.64197	2	0.469136	0	0	4	0.938272	0	0	1	-	2	-	2.80735
TC001596	1	0.024691	1	0.024691	2	0.049383	2	0.049383	2	0.049383	1	0.024691	1.00003	1.00003	1.00003	0	0
TC001597	5	0.091921	2	0.036768	1	0.018384	1	0.018384	0	0	0	0	-2.32194	-2.32194	-	-	-1.32194
TC001598	24	1.1875	8	0.395833	7	0.346354	7	0.346354	7	0.346354	8	0.395833	-1.77761	-1.77761	-1.77761	-1.58496	-1.58496
TC001599	0	0	0	0	0	0	0	0	0	0	0	0	-	-	-	-	-
TC001600	615	37.0952	846	51.0286	781	47.1079	879	53.019	837	50.4857	757	45.6603	0.344736	0.515277	0.444641	0.299707	0.460071
TC001601	997	9.29946	1068	9.96171	720	6.71576	597	5.56848	760	7.08886	850	7.92833	-0.469597	-0.739863	-0.391594	-0.230131	0.0992462
TC001602	147	4.92593	152	5.09347	130	4.35626	142	4.75838	135	4.52381	135	4.52381	-0.177305	-0.0499254	-0.122857	-0.122857	0.048255
TC001603	0	0	0	0	0	0	0	0	0	0	0	0	-	-	-	-	-
TC001604	1020	11.1283	684	7.46253	509	5.55326	346	3.77491	550	6.00057	715	7.80075	-1.00283	-1.55973	-0.891066	-0.512554	-0.576501
TC001605	0	0	1	0.194872	1	0.194872	0	0	0	0	0	0	-	-	-	-	-
TC001606	1779	103.843	2464	143.828	3933	229.576	6300	367.742	5651	329.859	2449	142.952	1.14456	1.82429	1.66744	0.461126	0.469936
TC001607	910	13.9887	445	6.84061	340	5.22654	255	3.9199	404	6.21036	646	9.93042	-1.42033	-1.83537	-1.17151	-0.494332	-1.03206
TC001608	2	0.15735	2	0.15735	0	0	0	0	0	0	0	0	-	-	-	-	0
TC001609	684	25.5575	287	10.7237	136	5.08161	145	5.4179	70	2.61554	58	2.16716	-2.33039	-2.23794	-3.28857	-3.55987	-1.25295
TC001610	8	0.596078	8	0.596078	17	1.26667	4	0.298039	6	0.447059	2	0.14902	1.08746	-1	-0.415036	-2	0
TC001611	2764	41.0442	3041	45.1575	1914	28.422	1474	21.8882	877	13.0231	1086	16.1266	-0.530167	-0.907021	-1.65611	-1.34773	0.137788
TC001612	433	15.3632	280	9.93464	231	8.19608	239	8.47992	306	10.8571	267	9.47339	-0.906474	-0.857356	-0.500835	-0.697527	-0.62894
TC001613	469	13.4709	1114	31.997	905	25.994	902	25.9078	847	24.328	1445	41.5042	0.94833	0.94354	0.852774	1.62341	1.24809
TC001614	4	0.64135	5	0.801688	8	1.2827	5	0.801688	7	1.12236	7	1.12236	1	0.321929	0.807356	0.807356	0.321929
TC001615	4	0.15883	2	0.079415	5	0.198537	1	0.039707	6	0.238245	2	0.079415	0.321924	-2.00002	0.584963	-1	-1
TC001616	595	16.3131	792	21.7143	768	21.0563	719	19.7128	731	20.0418	472	12.9408	0.368217	0.273102	0.296982	-0.334103	0.412611
TC001617	99	3.05854	93	2.87317	148	4.57236	142	4.38699	64	1.97724	97	2.99675	0.580097	0.52039	-0.629357	-0.029444	-0.0901979
TC001618	377	16.8146	1549	69.0869	3294	146.915	3758	167.61	1783	79.5235	634	28.277	3.1272	3.31733	2.24167	0.749918	2.0387
TC001619	1	0.107345	0	0	0	0	0	0	0	0	1	0.107345	-	-	-	0	-
TC001620	235	9.13088	343	13.3272	342	13.2883	331	12.8609	372	14.454	372	14.454	0.541336	0.494171	0.662642	0.662642	0.545548
TC001621	886	22.6263	653	16.6761	560	14.3011	381	9.72984	435	11.1089	514	13.1263	-0.66188	-1.21752	-1.02629	-0.785538	-0.440224
TC001622	619	26.4887	1316	56.3153	1061	45.4032	1038	44.4189	1177	50.3671	839	35.9032	0.777413	0.745795	0.927103	0.438731	1.08815
TC001623	437	6.39923	522	7.64393	355	5.19846	347	5.08131	453	6.63353	371	5.43276	-0.299814	-0.332698	0.0518778	-0.236214	0.256417
TC001624	91	2.75758	127	3.84849	160	4.84849	98	2.9697	154	4.66667	213	6.45455	0.814133	0.106915	0.758992	1.22691	0.48089
TC001625	113	2.01881	109	1.94734	46	0.821815	40	0.714622	40	0.714622	53	0.946874	-1.29662	-1.49825	-1.49825	-1.09226	-0.0519945
TC001626	0	0	0	0	0	0	0	0	0	0	0	0	-	-	-	-	-
TC001627	0	0	0	0	0	0	0	0	0	0	0	0	-	-	-	-	-
TC001628	6	0.506667	6	0.506667	12	1.01333	6	0.506667	4	0.337778	13	1.09778	0.999999	0	-0.584963	1.11548	0
TC001629	1798	54.3548	3638	109.979	2696	81.502	3161	95.5593	1433	43.3206	1273	38.4837	0.584427	0.813988	-0.327354	-0.498161	1.01675
TC001630	799	32.2314	4107	165.675	5691	229.573	6532	263.499	2787	112.427	1992	80.3567	2.83241	3.03126	1.80245	1.31795	2.36182
TC001631	305	5.5748	240	4.38672	216	3.94805	169	3.08899	230	4.20394	249	4.55123	-0.497778	-0.851786	-0.407176	-0.292663	-0.345775
TC001632	234	5.31183	323	7.33214	192	4.35842	204	4.63082	322	7.30944	950	21.5651	-0.285402	-0.19794	0.460552	2.02142	0.465026
TC001633	16	0.537577	3	0.100796	4	0.134394	1	0.033599	3	0.100796	9	0.302387	-2	-3.99998	-2.41503	-0.830075	-2.41503
TC001634	1072	23.1323	732	15.7956	541	11.674	468	10.0988	412	8.8904	802	17.3061	-0.986604	-1.19572	-1.37959	-0.418631	-0.550389
TC001635	2962	89.9728	1756	53.3397	1161	35.2662	1176	35.7218	1647	50.0288	2407	73.1143	-1.3512	-1.33268	-0.846731	-0.299335	-0.754279
TC001636	432	7.06977	30	0.490956	16	0.261843	1	0.016365	31	0.507321	14	0.229113	-4.75489	-8.75491	-3.80069	-4.94753	-3.848
TC001637	300	6.51801	296	6.4311	305	6.62664	286	6.21384	304	6.60492	196	4.25843	0.0238469	-0.0689474	0.0191089	-0.614109	-0.0193654
TC001638	513	31.0909	896	54.303	1043	63.2121	843	51.0909	859	52.0606	621	37.6364	1.02371	0.716574	0.743699	0.275634	0.80454
TC001639	964	25.7067	739	19.7067	357	9.52	337	8.98667	485	12.9333	467	12.4533	-1.43311	-1.51628	-0.991048	-1.04561	-0.383459
TC001640	804	12.8424	959	15.3182	823	13.1459	724	11.5645	988	15.7814	982	15.6856	0.0336969	-0.151206	0.297316	0.288527	0.254335
TC001641	0	0	0	0	0	0	0	0	0	0	0	0	-	-	-	-	-
TC001642	29	0.31396	24	0.259829	18	0.194872	15	0.162393	52	0.562963	11	0.119088	-0.688054	-0.951091	0.842459	-1.39855	-0.273018
TC001643	1031	32.0868	2448	76.1867	1369	42.6061	1185	36.8796	1552	48.3014	2294	71.3939	0.409078	0.200843	0.590084	1.15382	1.24756
TC001644	0	0	4	0.296296	0	0	0	0	0	0	1	0.074074	-	-	-	-	-
TC001645	5	0.221445	2	0.088578	1	0.044289	2	0.088578	0	0	0	0	-2.32193	-1.32193	-	-	-1.32193
TC001646	2	0.025877	7	0.090569	2	0.025877	0	0	2	0.025877	0	0	0	-	0	-	1.80735
TC001647	0	0	1	0.050667	0	0	0	0	0	0	1	0.050667	-	-	-	-	-
TC001648	11	0.100312	11	0.100312	3	0.027358	8	0.072954	0	0	1	0.009119	-1.87446	-0.459435	-	-3.45947	0
TC001649	5	0.439815	1	0.087963	2	0.175926	1	0.087963	0	0	3	0.263889	-1.32193	-2.32193	-	-0.736966	-2.32193
TC001650	1	0.117284	0	0	0	0	0	0	0	0	0	0	-	-	-	-	-
TC001651	35	0.55486	33	0.523154	66	1.04631	72	1.14143	106	1.68043	97	1.53776	0.915112	1.04064	1.59864	1.47063	-0.0848881
TC001652	0	0	0	0	0	0	0	0	0	0	0	0	-	-	-	-	-
TC001653	4	0.104038	8	0.208077	0	0	0	0	1	0.02601	1	0.02601	-	-	-1.99997	-1.99997	1.00001
TC001654	3	0.076613	10	0.255376	6	0.153226	3	0.076613	6	0.153226	0	0	1	0	1	-	1.73696
TC001655	0	0	0	0	0	0	0	0	0	0	0	0	-	-	-	-	-
TC001656	2	0.060174	1	0.030087	1	0.030087	0	0	7	0.21061	0	0	-1	-	1.80736	-	-1
TC001657	0	0	0	0	0	0	1	0.080169	0	0	2	0.160338	-	-	-	-	-
TC001658	5	0.091522	7	0.128131	2	0.036609	3	0.054913	7	0.128131	5	0.091522	-1.32192	-0.736971	0.485429	0	0.485429
TC001659	0	0	0	0	1	0.074951	4	0.299803	0	0	0	0	-	-	-	-	-
TC001660	4	0.071766	7	0.12559	3	0.053824	3	0.053824	2	0.035883	1	0.017941	-0.415051	-0.415051	-1	-2.00004	0.807349
TC001661	6	0.305221	4	0.203481	2	0.10174	3	0.15261	1	0.05087	3	0.15261	-1.58497	-1	-2.58497	-1	-0.58496
TC001662	3	0.447059	0	0	2	0.298039	2	0.298039	0	0	2	0.298039	-0.584964	-0.584964	-	-0.584964	-
TC001663	3	0.234568	8	0.625514	2	0.156379	2	0.156379	1	0.078189	2	0.156379	-0.584959	-0.584959	-1.58497	-0.584959	1.41504
TC001664	10	0.132358	8	0.105886	5	0.066179	7	0.092651	10	0.132358	16	0.211773	-1	-0.514567	0	0.678073	-0.321934
TC001665	14	1.08794	7	0.543967	3	0.233129	1	0.07771	1	0.07771	6	0.466258	-2.22239	-3.80735	-3.80735	-1.22239	-1
TC001666	174	19.8559	315	35.9459	473	53.976	391	44.6186	322	36.7447	217	24.7628	1.44275	1.16808	0.887973	0.318608	0.856265
TC001667	7023	44.6576	608	3.86613	656	4.17135	366	2.32731	1478	9.39826	4003	25.4541	-3.42032	-4.26217	-2.24844	-0.811006	-3.52994
TC001668	990	15.1632	566	8.66909	475	7.27529	418	6.40226	540	8.27086	635	9.72592	-1.0595	-1.24393	-0.874469	-0.640672	-0.806627
TC001669	303	4.70343	12	0.186275	14	0.21732	14	0.21732	20	0.310458	21	0.32598	-4.43582	-4.43582	-3.92124	-3.85086	-4.65821
TC001670	225	10.6742	315	14.9438	317	15.0387	323	15.3233	346	16.4145	436	20.6841	0.494558	0.521609	0.620847	0.954403	0.485427
TC001671	4807	447.711	7863	732.338	9856	917.961	6992	651.216	6395	595.613	7316	681.392	1.03587	0.540568	0.411808	0.605918	0.709943
TC001672	256	4.8909	2002	38.2484	372	7.10709	353	6.74409	3022	57.7355	1516	28.9633	0.539159	0.463524	3.56129	2.56605	2.96723
TC001673	72	3.5625	7	0.346354	13	0.643229	4	0.197917	61	3.01823	16	0.791667	-2.46949	-4.16992	-0.239188	-2.16992	-3.36257
TC001674	540	18.895	131	4.58379	80	2.79926	63	2.20442	75	2.62431	91	3.18416	-2.75489	-3.09954	-2.848	-2.56902	-2.04339
TC001675	0	0	0	0	0	0	0	0	0	0	0	0	-	-	-	-	-
TC001676	969	21.0532	560	12.167	410	8.90795	562	12.2104	549	11.928	1128	24.5077	-1.24087	-0.785927	-0.81969	0.219199	-0.79107
TC001677	1701	31.4082	897	16.5627	687	12.6851	732	13.516	775	14.31	868	16.0272	-1.308	-1.21647	-1.13411	-0.970616	-0.923203
TC001678	13	0.393939	14	0.424242	14	0.424242	4	0.121212	8	0.242424	22	0.666667	0.106915	-1.70044	-0.70044	0.758994	0.106915
TC001679	65	1.08763	105	1.75693	24	0.401585	50	0.836636	32	0.535447	16	0.267723	-1.43741	-0.378512	-1.02237	-2.02237	0.691877
TC001680	133	8.86667	106	7.06667	41	2.73333	34	2.26667	105	7	57	3.8	-1.69773	-1.96782	-0.341037	-1.22239	-0.327362
TC001681	468	28.7767	396	24.3495	363	22.3204	342	21.0291	406	24.9644	217	13.343	-0.366539	-0.452512	-0.205029	-1.10881	-0.241008
TC001682	605	19.9566	677	22.3316	728	24.0139	688	22.6944	678	22.3646	748	24.6736	0.267003	0.185473	0.16435	0.306103	0.162221
TC001683	95	4.10694	45	1.94539	23	0.994312	28	1.21047	28	1.21047	24	1.03754	-2.04629	-1.7625	-1.7625	-1.98489	-1.078
TC001684	84	3.48853	33	1.37049	80	3.3224	57	2.36721	63	2.61639	68	2.82404	-0.0703897	-0.559428	-0.415038	-0.304855	-1.34792
TC001685	5	0.140741	1	0.028148	3	0.084444	0	0	2	0.056296	5	0.140741	-0.736976	-	-1.32194	0	-2.32194
TC001686	0	0	0	0	0	0	0	0	0	0	0	0	-	-	-	-	-
TC001687	0	0	0	0	0	0	0	0	0	0	0	0	-	-	-	-	-
TC001688	5	0.383838	0	0	3	0.230303	0	0	0	0	1	0.076768	-0.736964	-	-	-2.32192	-
TC001689	1	0.056548	1	0.056548	0	0	0	0	0	0	0	0	-	-	-	-	0
TC001690	3	0.311475	0	0	9	0.934426	11	1.14208	7	0.726776	3	0.311475	1.58496	1.87447	1.22239	0	-
TC001691	3	0.072381	3	0.072381	2	0.048254	2	0.048254	6	0.144762	0	0	-0.584963	-0.584963	1	-	0
TC001692	2	0.07343	2	0.07343	0	0	0	0	0	0	0	0	-	-	-	-	0
TC001693	270	2.93059	201	2.18166	131	1.42188	79	0.857469	53	0.575264	45	0.488432	-1.04339	-1.77304	-2.3489	-2.58496	-0.425764
TC001694	662	24.1652	1667	60.8511	1013	36.9779	1270	46.3593	1210	44.1691	1169	42.6724	0.613731	0.939925	0.870104	0.820372	1.33235
TC001695	329	14.0788	7	0.29955	4	0.171171	2	0.085586	2	0.085586	10	0.427928	-6.36195	-7.36194	-7.36194	-5.04002	-5.55459
TC001696	20	2.87879	6	0.863636	8	1.15152	7	1.00758	5	0.719697	0	0	-1.32193	-1.51457	-2	-	-1.73697
TC001697	617	16.015	349	9.05874	342	8.87705	288	7.47541	382	9.9153	394	10.2268	-0.851274	-1.0992	-0.691698	-0.647075	-0.822043
TC001698	863	22.3545	2357	61.0539	2017	52.2468	2205	57.1166	587	15.2052	561	14.5317	1.22478	1.35335	-0.556	-0.62136	1.44952
TC001699	1148	43.9315	5416	207.259	16801	642.939	16746	640.834	19059	729.347	7155	273.807	3.87135	3.86662	4.05328	2.63983	2.23811
TC001700	2	0.128596	1	0.064298	4	0.257191	0	0	15	0.964467	2	0.128596	0.999994	-	2.90689	0	-1
TC001701	155	5.64176	248	9.02682	152	5.53257	146	5.31418	138	5.02299	160	5.82376	-0.0281968	-0.0862998	-0.1676	0.0458039	0.678072
TC001702	870	18.6464	1269	27.198	759	16.2673	734	15.7315	765	16.3959	1181	25.3119	-0.196916	-0.245235	-0.185556	0.440922	0.544605
TC001703	524	21.4108	1252	51.157	895	36.5699	853	34.8538	974	39.7978	1092	44.6194	0.772321	0.702979	0.894355	1.05933	1.2566
TC001704	268	7.14667	243	6.48	220	5.86667	136	3.62667	166	4.42667	219	5.84	-0.284729	-0.978626	-0.69105	-0.291302	-0.141277
TC001705	106	5.76252	12	0.652361	14	0.761087	4	0.217454	27	1.46781	34	1.84835	-2.92057	-4.72792	-1.97303	-1.64046	-3.14296
TC001706	81	2.27495	29	0.814486	31	0.870658	40	1.12343	27	0.758315	1	0.028086	-1.38565	-1.01792	-1.58496	-6.33984	-1.48187
TC001707	85	4.91629	40	2.31355	64	3.70167	41	2.37139	18	1.0411	5	0.289193	-0.409391	-1.05184	-2.23947	-4.08746	-1.08746
TC001708	28	0.761087	16	0.434907	15	0.407725	19	0.516452	9	0.244635	1	0.027182	-0.900465	-0.559427	-1.63743	-4.80734	-0.807354
TC001709	776	13.1408	1054	17.8485	1057	17.8993	900	15.2406	1300	22.0143	1755	29.7193	0.445847	0.213868	0.744383	1.17734	0.441746
TC001710	140	11.0145	297	23.3665	236	18.5673	278	21.8716	196	15.4203	209	16.4431	0.75336	0.989658	0.485427	0.578076	1.08504
TC001711	1360	13.8034	533	5.40972	378	3.83654	376	3.81624	416	4.22222	433	4.39476	-1.84715	-1.8548	-1.70895	-1.65117	-1.3514
TC001712	24	1.96129	7	0.572043	17	1.38925	10	0.817204	36	2.94193	8	0.653763	-0.4975	-1.26303	0.584963	-1.58496	-1.77761
TC001713	484	33.685	663	46.1429	700	48.7179	570	39.6703	683	47.5348	1166	81.1502	0.532348	0.235955	0.496879	1.26849	0.454002
TC001714	726	9.30769	323	4.14103	244	3.1282	186	2.38462	218	2.79487	294	3.76923	-1.57309	-1.96467	-1.73564	-1.30415	-1.16844
TC001715	1670	42.9074	3212	82.526	4553	116.98	4911	126.178	5317	136.61	2034	52.2596	1.44697	1.55617	1.67076	0.284472	0.943624
TC001716	2	0.248366	1	0.124183	1	0.124183	4	0.496732	0	0	2	0.248366	-1	1	-	0	-1
TC001717	0	0	0	0	0	0	0	0	0	0	0	0	-	-	-	-	-
TC001718	77	1.4428	6	0.112426	2	0.037475	8	0.149901	19	0.356016	8	0.149901	-5.2668	-3.26679	-2.01886	-3.26679	-3.68182
TC001719	21	0.726776	9	0.311475	12	0.415301	7	0.242259	4	0.138434	5	0.173042	-0.807353	-1.58496	-2.39231	-2.07039	-1.22239
TC001720	647	25.6907	119	4.72518	49	1.94566	42	1.66771	33	1.31035	58	2.30303	-3.72291	-3.9453	-4.29323	-3.47964	-2.4428
TC001721	2	0.162393	0	0	0	0	3	0.24359	0	0	2	0.162393	-	0.584965	-	0	-
TC001722	666	20.0857	742	22.3778	481	14.5063	622	18.7587	168	5.06667	195	5.88095	-0.469485	-0.0986076	-1.98706	-1.77205	0.155897
TC001723	40	4.33048	42	4.54701	33	3.57265	35	3.78917	33	3.57265	21	2.2735	-0.277534	-0.192645	-0.277534	-0.929611	0.0703896
TC001724	388	5.95717	375	5.75758	553	8.49051	786	12.0679	535	8.21414	342	5.25091	0.511223	1.01847	0.463482	-0.18206	-0.0491661
TC001725	784	10.9369	581	8.10499	398	5.55213	372	5.18943	344	4.79882	343	4.78488	-0.978085	-1.07555	-1.18845	-1.19265	-0.432315
TC001726	3	0.137184	103	4.70999	6	0.274368	2	0.091456	2	0.091456	2	0.091456	1	-0.584963	-0.584963	-0.584963	5.10154
TC001727	0	0	13	0.909761	0	0	0	0	17	1.18969	2	0.139963	-	-	-	-	-
TC001728	8	0.065844	70	0.576132	12	0.098765	19	0.156379	31	0.255144	7	0.057613	0.584948	1.24792	1.95419	-0.192658	3.12928
TC001729	0	0	0	0	0	0	0	0	6	1.4902	0	0	-	-	-	-	-
TC001730	1	0.089835	1	0.089835	0	0	0	0	0	0	2	0.179669	-	-	-	0.999992	0
TC001731	1	0.009054	32	0.289731	2	0.018108	1	0.009054	1	0.009054	0	0	1	0	0	-	5.00001
TC001732	1	0.081197	0	0	0	0	0	0	0	0	1	0.081197	-	-	-	0	-
TC001733	922	39.0591	1005	42.5753	1015	42.9989	951	40.2876	824	34.9075	762	32.2809	0.138641	0.0446786	-0.162122	-0.274976	0.124357
TC001734	21	0.166146	16	0.126588	12	0.094941	6	0.04747	9	0.071205	8	0.063294	-0.807348	-1.80736	-1.2224	-1.39231	-0.392311
TC001735	32	0.26737	13	0.108619	17	0.14204	13	0.108619	8	0.066843	21	0.175462	-0.91254	-1.29956	-1.99999	-0.607679	-1.29956
TC001736	888	16.1377	446	8.10521	382	6.94213	286	5.19751	310	5.63367	596	10.8312	-1.21699	-1.63454	-1.51829	-0.575247	-0.993516
TC001737	848	12.2339	184	2.65452	150	2.16401	80	1.15414	116	1.6735	126	1.81777	-2.4991	-3.40599	-2.86994	-2.75064	-2.20436
TC001738	1374	40.6636	924	27.3458	680	20.1246	616	18.2305	578	17.1059	821	24.2975	-1.01478	-1.15738	-1.24924	-0.742928	-0.572417
TC001739	35	4.26282	5	0.608974	4	0.487179	4	0.487179	3	0.365385	8	0.974359	-3.12928	-3.12928	-3.54432	-2.12928	-2.80736
TC001740	309	6.86667	14	0.311111	15	0.333333	18	0.4	14	0.311111	32	0.711111	-4.36457	-4.10154	-4.46411	-3.27146	-4.46411
TC001741	111	1.92339	58	1.00502	89	1.54218	100	1.73279	55	0.953032	15	0.259918	-0.318682	-0.15056	-1.01306	-2.88753	-0.936435
TC001742	835	15.7861	943	17.8279	348	6.5791	252	4.76418	447	8.45075	160	3.02488	-1.26269	-1.72835	-0.901501	-2.3837	0.175482
TC001743	9734	165.278	23417	397.608	23956	406.76	25565	434.08	30886	524.427	39542	671.401	1.29928	1.39307	1.66585	2.02228	1.26645
TC001744	896	24.3026	1342	36.3997	1269	34.4197	1117	30.2969	1069	28.995	748	20.2884	0.502121	0.318059	0.254691	-0.26046	0.582814
TC001745	838	29.0813	1108	38.4511	1281	44.4548	1063	36.8895	1145	39.7352	1686	58.5096	0.612248	0.343119	0.450325	1.00858	0.402936
TC001746	1069	43.5391	1075	43.7835	1060	43.1726	1097	44.6795	1276	51.97	855	34.8232	-0.0121976	0.0373017	0.255366	-0.322266	0.00807481
TC001747	431	5.04094	407	4.76023	360	4.21053	292	3.4152	291	3.40351	347	4.05848	-0.259691	-0.561719	-0.566669	-0.312752	-0.0826591
TC001748	0	0	1	0.035283	0	0	0	0	0	0	0	0	-	-	-	-	-
TC001749	2380	21.5333	2865	25.9214	2862	25.8943	2708	24.501	2599	23.5148	2590	23.4333	0.266062	0.186266	0.126995	0.121991	0.267574
TC001750	315	2.1732	264	1.82135	120	0.827887	110	0.758896	139	0.958969	139	0.958969	-1.39232	-1.51785	-1.18027	-1.18027	-0.254814
TC001751	2746	72.1632	120	3.15353	131	3.4426	28	0.735823	40	1.05118	31	0.814661	-4.38969	-6.61576	-6.10119	-6.46892	-4.51623
TC001752	1465	28.5049	1783	34.6923	1265	24.6134	1116	21.7143	1629	31.6959	1915	37.2606	-0.211763	-0.392564	0.153086	0.386444	0.283406
TC001753	76	2.83973	122	4.55851	95	3.54966	79	2.95182	82	3.06391	83	3.10128	0.321928	0.055853	0.109624	0.127112	0.68281
TC001754	761	19.916	871	22.7948	1195	31.2741	924	24.1818	1502	39.3085	901	23.5799	0.651042	0.279996	0.980916	0.243631	0.194776
TC001755	930	77.5	1398	116.5	1465	122.083	1558	129.833	1837	153.083	1318	109.833	0.655598	0.744393	0.982049	0.503048	0.588062
TC001756	1400	92.8447	1783	118.244	1726	114.464	1912	126.799	1428	94.7016	1927	127.794	0.302006	0.449656	0.0285692	0.46093	0.34888
TC001757	371	18.8728	644	32.7604	663	33.7269	635	32.3025	654	33.2691	665	33.8286	0.83759	0.775337	0.817871	0.841935	0.795641
TC001758	88	3.5163	25	0.998948	51	2.03785	37	1.47844	19	0.759201	1	0.039958	-0.787006	-1.24998	-2.2115	-6.45943	-1.81558
TC001759	1475	13.1573	386	3.44319	333	2.97042	227	2.02488	351	3.13099	651	5.80704	-2.14712	-2.69995	-2.07117	-1.17999	-1.93404
TC001760	462	22.083	66	3.15472	52	2.48554	30	1.43396	187	8.93836	146	6.97862	-3.15131	-3.94486	-1.30485	-1.66192	-2.80735
TC001761	322	10.5392	389	12.7321	371	12.143	251	8.21533	358	11.7175	426	13.9432	0.204359	-0.359373	0.152899	0.403793	0.272709
TC001762	876	38.7972	1023	45.3077	1071	47.4336	996	44.1119	1201	53.1911	913	40.4359	0.289956	0.185215	0.455233	0.059684	0.223803
TC001763	328	5.03596	201	3.08606	191	2.93253	124	1.90384	254	3.8998	379	5.81899	-0.780123	-1.40336	-0.368867	0.208502	-0.7065
TC001765	1708	11.2916	1104	7.29854	822	5.43424	662	4.37648	714	4.72025	772	5.10369	-1.0551	-1.3674	-1.25831	-1.14564	-0.629568
TC001766	1194	32.4549	1258	34.1946	1269	34.4936	821	22.3162	1516	41.2074	497	13.5093	0.0878892	-0.540349	0.344467	-1.26449	0.0753291
TC001767	10	0.422222	10	0.422222	4	0.168889	4	0.168889	0	0	6	0.253333	-1.32193	-1.32193	-	-0.736967	0
TC001768	23	2.24103	32	3.11795	23	2.24103	16	1.55897	20	1.94872	22	2.14359	0	-0.523563	-0.201634	-0.0641304	0.476438
TC001769	4738	96.3317	3804	77.3419	2265	46.0514	1933	39.3012	3316	67.42	2395	48.6945	-1.06477	-1.29344	-0.514834	-0.984253	-0.316761
TC001770	1050	24.9064	6	0.142322	13	0.308365	3	0.071161	27	0.640449	40	0.948814	-6.33573	-8.45121	-5.28129	-4.71425	-7.45121
TC001771	191	4.11451	174	3.7483	105	2.26191	132	2.84354	140	3.01587	172	3.70521	-0.863183	-0.533035	-0.448146	-0.151164	-0.134485
TC001772	402	23.1455	100	5.75758	163	9.38485	133	7.65758	178	10.2485	163	9.38485	-1.30232	-1.59577	-1.17532	-1.30232	-2.0072
TC001773	344	9.92559	802	23.1405	1433	41.347	948	27.3531	1068	30.8155	881	25.4199	2.05856	1.46248	1.63443	1.35673	1.22119
TC001774	1179	45.8098	1532	59.5256	1567	60.8855	1372	53.3088	1695	65.8589	1460	56.728	0.410441	0.218717	0.523722	0.308405	0.377853
TC001775	3405	70.821	61	1.26875	55	1.14395	33	0.686371	37	0.769568	150	3.11987	-5.95208	-6.68905	-6.52398	-4.50462	-5.8027
TC001776	0	0	0	0	0	0	0	0	0	0	0	0	-	-	-	-	-
TC001777	0	0	0	0	0	0	0	0	0	0	0	0	-	-	-	-	-
TC001778	0	0	0	0	0	0	0	0	0	0	0	0	-	-	-	-	-
TC001779	0	0	0	0	0	0	0	0	0	0	0	0	-	-	-	-	-
TC001780	0	0	0	0	0	0	0	0	0	0	0	0	-	-	-	-	-
TC001781	3	0.175926	0	0	0	0	0	0	0	0	0	0	-	-	-	-	-
TC001782	4	0.143939	2	0.07197	0	0	2	0.07197	6	0.215909	3	0.107955	-	-0.99999	0.584966	-0.415027	-0.99999
TC001783	456	30.5608	3	0.201058	2	0.134039	3	0.201058	79	5.29453	20	1.34039	-7.83289	-7.24793	-2.52911	-4.51096	-7.24793
TC001784	86	7.21413	84	7.04636	90	7.54967	114	9.56291	45	3.77483	8	0.671082	0.0655884	0.406625	-0.934412	-3.42626	-0.0339472
TC001785	4	0.351852	2	0.175926	5	0.439815	3	0.263889	0	0	1	0.087963	0.321928	-0.415037	-	-2	-1
TC001786	1	0.018655	15	0.279823	6	0.111929	7	0.130584	2	0.03731	3	0.055965	2.58495	2.80734	1	1.58496	3.90688
TC001787	0	0	0	0	0	0	0	0	2	0.15735	3	0.236025	-	-	-	-	-
TC001788	1	0.191919	0	0	2	0.383838	0	0	0	0	0	0	1	-	-	-	-
TC001789	6	0.232416	0	0	0	0	0	0	0	0	0	0	-	-	-	-	-
TC001790	5	0.184109	4	0.147287	1	0.036822	0	0	0	0	0	0	-2.32192	-	-	-	-0.32193
TC001791	5	0.216155	21	0.90785	3	0.129693	0	0	4	0.172924	0	0	-0.736966	-	-0.321928	-	2.07039
TC001792	38	1.25347	13	0.428819	1	0.032986	0	0	2	0.065972	4	0.131944	-5.24793	-	-4.24793	-3.24793	-1.54749
TC001793	183	2.0752	212	2.40406	21	0.238138	5	0.056699	52	0.589675	80	0.907192	-3.12338	-5.19378	-1.81526	-1.19377	0.212221
TC001794	3	0.436782	0	0	4	0.582375	3	0.436782	1	0.145594	0	0	0.415035	0	-1.58496	-	-
TC001795	1	0.120635	0	0	0	0	4	0.48254	0	0	0	0	-	2	-	-	-
TC001796	26	0.683264	20	0.525588	0	0	5	0.131397	1	0.026279	10	0.262794	-	-2.37851	-4.70046	-1.37851	-0.378511
TC001797	4	0.487179	0	0	3	0.365385	2	0.24359	1	0.121795	0	0	-0.415035	-0.999997	-2	-	-
TC001798	1	0.03273	1	0.03273	0	0	0	0	0	0	3	0.098191	-	-	-	1.58498	0
TC001799	1	0.136201	0	0	5	0.681004	4	0.544803	1	0.136201	1	0.136201	2.32193	2	0	0	-
TC001800	0	0	0	0	0	0	0	0	0	0	0	0	-	-	-	-	-
TC001801	0	0	1	0.078675	0	0	0	0	0	0	0	0	-	-	-	-	-
TC001802	0	0	1	0.125413	0	0	0	0	0	0	0	0	-	-	-	-	-
TC001803	119	1.85404	55	0.856909	112	1.74498	91	1.41779	124	1.93194	1429	22.264	-0.0874636	-0.387024	0.059378	3.58597	-1.11346
TC001804	1	0.01626	0	0	1	0.01626	0	0	0	0	0	0	0	-	-	-	-
TC001805	0	0	7	0.099291	1	0.014184	2	0.028369	0	0	0	0	-	-	-	-	-
TC001806	0	0	1	0.089835	0	0	0	0	0	0	0	0	-	-	-	-	-
TC001807	12	0.150346	89	1.11507	5	0.062644	3	0.037587	6	0.075173	3	0.037587	-1.26304	-1.99998	-1	-1.99998	2.89077
TC001808	14	0.13865	157	1.55486	8	0.079229	7	0.069325	8	0.079229	3	0.029711	-0.807347	-1	-0.807347	-2.22238	3.48727
TC001809	10	0.095167	127	1.20861	13	0.123717	2	0.019033	2	0.019033	5	0.047583	0.37851	-2.32196	-2.32196	-1.00002	3.66675
TC001810	0	0	1	0.091787	0	0	0	0	1	0.091787	0	0	-	-	-	-	-
TC001811	5	0.0681	0	0	2	0.02724	2	0.02724	0	0	1	0.01362	-1.32193	-1.32193	-	-2.32193	-
TC001812	32	0.434441	11	0.149339	13	0.176492	10	0.135763	1	0.013576	9	0.122186	-1.29956	-1.67807	-5.00003	-1.83008	-1.54057
TC001813	211	2.75249	88	1.14796	67	0.874013	55	0.717473	46	0.600069	42	0.547889	-1.65501	-1.93974	-2.19754	-2.32878	-1.26167
TC001814	56	3.23896	78	4.51142	50	2.89193	55	3.18113	12	0.694064	16	0.925419	-0.163499	-0.0259954	-2.22239	-1.80735	0.478047
TC001815	0	0	140	7.32782	1	0.052342	0	0	0	0	0	0	-	-	-	-	-
TC001816	1326	38.4348	1171	33.942	1054	30.5507	1012	29.3333	1040	30.1449	921	26.6957	-0.331206	-0.389872	-0.350497	-0.525808	-0.17934
TC001817	38	1.4902	138	5.41176	61	2.39216	101	3.96078	133	5.21569	38	1.4902	0.68281	1.41028	1.80735	0	1.8606
TC001818	3	0.808511	8	2.15603	11	2.96454	8	2.15603	10	2.69503	7	1.88653	1.87447	1.41504	1.73696	1.22239	1.41504
TC001819	1	0.043829	0	0	0	0	4	0.175317	0	0	0	0	-	2.00001	-	-	-
TC001820	0	0	2	0.287879	0	0	0	0	0	0	0	0	-	-	-	-	-
TC001821	0	0	1	0.030087	0	0	0	0	0	0	0	0	-	-	-	-	-
TC001822	21	0.522593	3	0.074656	4	0.099542	0	0	2	0.049771	10	0.248854	-2.39231	-	-3.39231	-1.07039	-2.80736
TC001823	0	0	0	0	0	0	1	0.053672	1	0.053672	3	0.161017	-	-	-	-	-
TC001824	1	0.01132	2	0.022639	0	0	2	0.022639	2	0.022639	2	0.022639	-	0.999936	0.999936	0.999936	0.999936
TC001825	0	0	1	0.047619	0	0	0	0	0	0	0	0	-	-	-	-	-
TC001826	2	0.072797	4	0.145594	2	0.072797	0	0	1	0.036398	0	0	0	-	-1.00002	-	1
TC001827	0	0	0	0	0	0	0	0	0	0	0	0	-	-	-	-	-
TC001828	6	0.185819	24	0.743276	9	0.278729	14	0.433578	12	0.371638	4	0.123879	0.584965	1.22239	1	-0.584966	2
TC001829	0	0	0	0	0	0	0	0	0	0	0	0	-	-	-	-	-
TC001830	5	0.008848	17	0.030083	12	0.021235	5	0.008848	3	0.005309	12	0.021235	1.26302	0	-0.736911	1.26302	1.76553
TC001831	0	0	0	0	0	0	0	0	0	0	0	0	-	-	-	-	-
TC001832	1	0.03619	7	0.253333	0	0	0	0	0	0	0	0	-	-	-	-	2.80737
TC001833	2	0.044838	13	0.291445	3	0.067257	0	0	0	0	0	0	0.584963	-	-	-	2.70043
TC001834	4	0.070175	8	0.140351	4	0.070175	7	0.122807	6	0.105263	1	0.017544	0	0.807364	0.584969	-1.99998	1.00001
TC001835	0	0	0	0	0	0	0	0	0	0	0	0	-	-	-	-	-
TC001836	0	0	2	0.146435	1	0.073218	0	0	0	0	0	0	-	-	-	-	-
TC001837	2	0.184915	67	6.19465	22	2.03406	15	1.38686	10	0.924574	92	8.50608	3.45943	2.90689	2.32193	5.52356	5.06609
TC001838	0	0	0	0	1	0.117284	0	0	0	0	0	0	-	-	-	-	-
TC001839	0	0	0	0	0	0	0	0	0	0	0	0	-	-	-	-	-
TC001840	0	0	0	0	1	0.095238	0	0	1	0.095238	0	0	-	-	-	-	-
TC001841	0	0	0	0	0	0	0	0	0	0	0	0	-	-	-	-	-
TC001842	0	0	0	0	1	0.032815	0	0	0	0	0	0	-	-	-	-	-
TC001843	1	0.044444	0	0	0	0	0	0	0	0	1	0.044444	-	-	-	0	-
TC001844	0	0	0	0	0	0	0	0	0	0	0	0	-	-	-	-	-
TC001845	1	0.029734	2	0.059468	0	0	1	0.029734	1	0.029734	0	0	-	0	0	-	1
TC001846	0	0	0	0	1	0.01116	0	0	0	0	1	0.01116	-	-	-	-	-
TC001847	0	0	0	0	0	0	0	0	0	0	1	0.012978	-	-	-	-	-
TC001848	2	0.190476	4	0.380952	3	0.285714	0	0	2	0.190476	0	0	0.584963	-	0	-	1
TC001849	21	2.1626	3	0.308943	34	3.50136	38	3.91328	10	1.02981	14	1.44173	0.695145	0.85561	-1.07039	-0.584963	-2.80736
TC001850	425	3.85902	370	3.35962	153	1.38925	160	1.45281	270	2.45161	145	1.31661	-1.47393	-1.40939	-0.654503	-1.55141	-0.199937
TC001851	235	5.07964	202	4.36632	132	2.85324	126	2.72355	168	3.6314	159	3.43686	-0.832123	-0.899237	-0.4842	-0.563634	-0.218306
TC001852	1	0.131944	0	0	0	0	1	0.131944	1	0.131944	2	0.263889	-	0	0	1.00001	-
TC001853	2	0.070175	1	0.035088	1	0.035088	3	0.105263	0	0	1	0.035088	-0.999979	0.584969	-	-0.999979	-0.999979
TC001854	4	0.125724	1	0.031431	0	0	0	0	1	0.031431	1	0.031431	-	-	-2	-2	-2
TC001855	3	0.085393	6	0.170787	2	0.056929	0	0	0	0	1	0.028464	-0.584954	-	-	-1.58498	1.00001
TC001856	49	0.504197	63	0.648253	51	0.524777	48	0.493907	39	0.4013	54	0.555646	0.057717	-0.0297481	-0.329306	0.140179	0.362569
TC001857	1	0.047441	0	0	0	0	0	0	0	0	0	0	-	-	-	-	-
TC001858	0	0	1	0.040212	0	0	0	0	0	0	0	0	-	-	-	-	-
TC001859	1	0.116208	2	0.232416	9	1.04587	8	0.929664	3	0.348624	7	0.813456	3.16993	3	1.58496	2.80735	1
TC001860	5	0.191919	5	0.191919	0	0	1	0.038384	0	0	1	0.038384	-	-2.32192	-	-2.32192	0
TC001861	43	2.16999	0	0	27	1.36255	30	1.51394	9	0.454183	5	0.252324	-0.671377	-0.519375	-2.25634	-3.10434	-
TC001862	13811	1143.39	6911	572.153	8760	725.229	7706	637.969	6136	507.991	5205	430.915	-0.656815	-0.841764	-1.17045	-1.40785	-0.998851
TC001863	90	8.14286	81	7.32857	93	8.41429	81	7.32857	60	5.42857	91	8.23333	0.0473058	-0.152003	-0.584963	0.0159415	-0.152003
TC001864	590	7.14468	357	4.32314	658	7.96813	628	7.60484	577	6.98725	801	9.69981	0.157373	0.0900497	-0.0321436	0.441087	-0.724791
TC001865	35	0.439815	2	0.025132	0	0	0	0	0	0	0	0	-	-	-	-	-4.1293
TC001866	403	9.98956	36	0.892368	77	1.90868	48	1.18982	126	3.12329	32	0.793216	-2.38785	-3.06967	-1.67736	-3.65464	-3.48471
TC001867	587	15.0513	768	19.6923	841	21.5641	799	20.4872	820	21.0256	712	18.2564	0.518745	0.444835	0.482263	0.278517	0.387746
TC001868	0	0	0	0	0	0	0	0	0	0	0	0	-	-	-	-	-
TC001869	0	0	0	0	0	0	0	0	0	0	0	0	-	-	-	-	-
TC001870	0	0	0	0	0	0	0	0	0	0	1	0.122977	-	-	-	-	-
TC001871	1	0.060897	0	0	1	0.060897	0	0	0	0	0	0	0	-	-	-	-
TC001872	1247	11.1313	2146	19.1562	1175	10.4886	925	8.25699	880	7.8553	1159	10.3458	-0.0858007	-0.430936	-0.502886	-0.105581	0.783189
TC001873	261	12.382	348	16.5094	378	17.9326	211	10.01	354	16.794	168	7.97004	0.534336	-0.306807	0.4397	-0.635589	0.415038
TC001874	2512	28.8998	1827	21.0191	1402	16.1296	1039	11.9534	1642	18.8907	2117	24.3554	-0.84135	-1.27364	-0.613382	-0.246815	-0.45936
TC001875	1606	173.869	1	0.108262	3	0.324786	0	0	0	0	1	0.108262	-9.0643	-	-	-10.6493	-10.6493
TC001876	186	29.45	207	32.775	165	26.125	163	25.8083	26	4.11667	19	3.00833	-0.172837	-0.190431	-2.83872	-3.29123	0.154328
TC001877	5811	212.121	2931	106.991	2611	95.3103	2062	75.2699	2576	94.0327	1920	70.0865	-1.15418	-1.49474	-1.17365	-1.59768	-0.987393
TC001878	405	5.47492	282	3.81217	196	2.64959	160	2.16293	235	3.1768	345	4.66382	-1.04707	-1.33985	-0.785261	-0.231325	-0.522227
TC001879	469	8.33193	166	2.94904	129	2.29173	115	2.04301	107	1.90089	150	2.6648	-1.86222	-2.02795	-2.13198	-1.64463	-1.4984
TC001880	49815	1362.83	93615	2561.1	84077	2300.16	66147	1809.64	74877	2048.47	89684	2453.56	0.755131	0.409096	0.587942	0.84827	0.910159
TC001882	0	0	0	0	0	0	0	0	0	0	0	0	-	-	-	-	-
TC001883	0	0	0	0	0	0	0	0	0	0	0	0	-	-	-	-	-
TC001884	0	0	0	0	2	0.173516	0	0	0	0	0	0	-	-	-	-	-
TC001885	243	6.88591	263	7.45265	208	5.89411	214	6.06413	117	3.31544	76	2.15362	-0.224373	-0.183346	-1.05445	-1.67688	0.114106
TC001886	2153	122.293	3826	217.321	4349	247.028	4369	248.164	3443	195.567	3186	180.969	1.01434	1.02095	0.677318	0.565398	0.829489
TC001887	110	1.10145	30	0.300395	47	0.470619	44	0.44058	14	0.140184	11	0.110145	-1.22677	-1.32193	-2.97401	-3.32193	-1.87447
TC001888	727	16.2985	367	8.22773	338	7.57758	301	6.74808	291	6.52389	365	8.18289	-1.10493	-1.27219	-1.32094	-0.994059	-0.986175
TC001889	3602	35.9821	3252	32.4858	2000	19.979	1713	17.112	2972	29.6887	2905	29.0195	-0.848798	-1.07227	-0.277364	-0.31026	-0.147471
TC001890	0	0	0	0	0	0	0	0	0	0	0	0	-	-	-	-	-
TC001891	0	0	1	0.010689	2	0.021378	1	0.010689	0	0	2	0.021378	-	-	-	-	-
TC001892	0	0	0	0	0	0	0	0	0	0	0	0	-	-	-	-	-
TC001893	0	0	5	0.038153	3	0.022892	4	0.030522	5	0.038153	2	0.015261	-	-	-	-	-
TC001894	2	0.050364	0	0	0	0	0	0	0	0	0	0	-	-	-	-	-
TC001895	1	0.013085	2	0.026171	5	0.065427	3	0.039256	3	0.039256	0	0	2.32197	1.585	1.585	-	1.00006
TC001896	1	0.017495	0	0	1	0.017495	2	0.034991	1	0.017495	0	0	0	1.00004	0	-	-
TC001897	3	0.020675	4	0.027566	3	0.020675	0	0	2	0.013783	2	0.013783	0	-	-0.584997	-0.584997	0.415003
TC001898	1	0.017815	0	0	1	0.017815	0	0	0	0	0	0	0	-	-	-	-
TC001899	0	0	1	0.004604	6	0.027626	15	0.069066	6	0.027626	1	0.004604	-	-	-	-	-
TC001900	6	0.10174	0	0	0	0	0	0	1	0.016957	0	0	-	-	-2.58493	-	-
TC001901	1	0.016429	0	0	0	0	0	0	0	0	1	0.016429	-	-	-	0	-
TC001902	5	0.068991	0	0	5	0.068991	0	0	3	0.041394	5	0.068991	0	-	-0.736987	0	-
TC001903	1	0.016957	1	0.016957	2	0.033913	0	0	0	0	0	0	0.999957	-	-	-	0
TC001904	2	0.033913	0	0	0	0	0	0	0	0	0	0	-	-	-	-	-
TC001905	0	0	0	0	0	0	0	0	0	0	0	0	-	-	-	-	-
TC001906	0	0	0	0	0	0	0	0	0	0	0	0	-	-	-	-	-
TC001907	2055	32.4564	1529	24.1488	1111	17.547	1019	16.0939	1341	21.1796	1651	26.0756	-0.88728	-1.01198	-0.615829	-0.315798	-0.42655
TC001908	3	0.115854	10	0.386179	4	0.154472	6	0.231707	5	0.193089	2	0.077236	0.415037	0.999994	0.736958	-0.584963	1.73696
TC001909	2	0.071766	20	0.717658	6	0.215297	3	0.107649	4	0.143532	15	0.538244	1.58496	0.584963	1	2.90689	3.32192
TC001910	56	0.369444	44	0.290278	33	0.217708	29	0.191319	22	0.145139	21	0.138542	-0.762961	-0.949376	-1.34792	-1.41503	-0.34792
TC001911	0	0	0	0	0	0	0	0	0	0	1	0.040212	-	-	-	-	-
TC001912	0	0	0	0	0	0	0	0	0	0	0	0	-	-	-	-	-
TC001913	0	0	0	0	0	0	0	0	32	2.70222	1	0.084444	-	-	-	-	-
TC001914	0	0	0	0	0	0	0	0	0	0	0	0	-	-	-	-	-
TC001915	0	0	0	0	0	0	0	0	1	0.071563	0	0	-	-	-	-	-
TC001916	56	1.47165	540	14.1909	299	7.85754	317	8.33057	439	11.5367	717	18.8423	2.41665	2.50098	2.97072	3.67847	3.26946
TC001918	71	2.06269	104	3.02141	130	3.77676	86	2.49847	124	3.60245	87	2.52752	0.872621	0.276518	0.804449	0.293197	0.550693
TC001919	408	52.202	5	0.639731	39	4.9899	23	2.94276	66	8.44444	46	5.88552	-3.38702	-4.14886	-2.62803	-3.14886	-6.3505
TC001920	873	14.1226	1037	16.7756	865	13.9932	824	13.3299	924	14.9476	770	12.4564	-0.0132814	-0.0833372	0.0819112	-0.181123	0.248362
TC001921	174	6.12222	114	4.01111	70	2.46296	79	2.77963	63	2.21667	149	5.24259	-1.31366	-1.13916	-1.46566	-0.223775	-0.610053
TC001922	341	7.15121	470	9.85651	401	8.40949	408	8.55629	452	9.47903	697	14.617	0.23383	0.258797	0.406551	1.03139	0.462889
TC001923	59	3.89236	65	4.28819	61	4.02431	32	2.11111	66	4.35417	75	4.94792	0.0480945	-0.882643	0.161751	0.346176	0.139725
TC001924	5	0.458937	10	0.917874	0	0	2	0.183575	1	0.091787	1	0.091787	-	-1.32193	-2.32193	-2.32193	1
TC001925	6	0.351852	14	0.820988	17	0.996914	5	0.29321	29	1.70062	12	0.703704	1.5025	-0.263034	2.27302	1	1.22239
TC001926	1	0.072381	0	0	0	0	0	0	0	0	0	0	-	-	-	-	-
TC001927	2	0.018278	0	0	0	0	0	0	80	0.731121	0	0	-	-	5.32193	-	-
TC001928	0	0	0	0	0	0	0	0	45	0.550193	0	0	-	-	-	-	-
TC001929	0	0	0	0	0	0	0	0	1	0.052126	0	0	-	-	-	-	-
TC001930	2	0.143126	0	0	0	0	0	0	44	3.14878	1	0.071563	-	-	4.45943	-1	-
TC001931	4	0.331155	4	0.331155	4	0.331155	3	0.248366	52	4.30501	7	0.579521	0	-0.415039	3.70044	0.807354	0
TC001932	18	1.80952	0	0	1	0.100529	0	0	38	3.82011	5	0.502646	-4.16993	-	1.078	-1.848	-
TC001933	1	0.007377	0	0	2	0.014754	0	0	462	3.40827	0	0	1	-	8.85179	-	-
TC001934	573	16.6468	946	27.4832	1172	34.0489	1360	39.5107	1991	57.8425	14069	408.732	1.03237	1.247	1.79689	4.61784	0.723305
TC001935	54	2.93562	2	0.108727	9	0.48927	23	1.25036	2	0.108727	3	0.16309	-2.58496	-1.23132	-4.75488	-4.16993	-4.75488
TC001936	88	2.04151	11	0.255189	26	0.603175	33	0.765568	2	0.046398	10	0.23199	-1.75899	-1.41504	-5.45943	-3.1375	-3
TC001937	5	0.039658	21	0.166562	451	3.57712	473	3.75162	710	5.63139	134	1.06283	6.49504	6.56376	7.14974	4.74415	2.07038
TC001938	0	0	1	0.016957	0	0	0	0	5	0.084784	0	0	-	-	-	-	-
TC001939	18	0.31105	8	0.138245	3	0.051842	2	0.034561	8	0.138245	7	0.120964	-2.58495	-3.16993	-1.16992	-1.36257	-1.16992
TC001940	0	0	3	0.14902	0	0	0	0	39	1.93725	2	0.099346	-	-	-	-	-
TC001941	2051	28.4238	1886	26.1371	1548	21.453	1307	18.1131	1840	25.4996	2530	35.062	-0.405922	-0.650068	-0.156622	0.30281	-0.120998
TC001942	524	21.62	531	21.9088	441	18.1954	413	17.0402	463	19.1031	506	20.8773	-0.248788	-0.343425	-0.178555	-0.0504294	0.0191451
TC001943	65	2.64737	67	2.72883	42	1.71061	53	2.15863	90	3.6656	59	2.403	-0.63005	-0.294447	0.469485	-0.139725	0.0437216
TC001944	847	19.6136	843	19.521	677	15.677	560	12.9677	643	14.8897	699	16.1865	-0.323206	-0.596935	-0.397543	-0.277069	-0.00682931
TC001945	3188	308.254	2056	198.799	2146	207.501	2410	233.028	1657	160.219	1604	155.094	-0.571002	-0.403618	-0.944078	-0.990977	-0.632811
TC001946	3	0.126246	2	0.084164	2	0.084164	0	0	29	1.22038	3	0.126246	-0.584963	-	3.27302	0	-0.584963
TC001947	393	7.61162	748	14.4873	515	9.97452	289	5.59735	130	2.51784	230	4.45464	0.390043	-0.44346	-1.59602	-0.772896	0.928509
TC001948	1	0.074074	1	0.074074	1	0.074074	0	0	0	0	0	0	0	-	-	-	0
TC001949	1	0.111111	4	0.444444	1	0.111111	0	0	1	0.111111	0	0	0	-	0	-	2
TC001950	21570	830.456	102	3.92705	108	4.15806	101	3.88855	10	0.385005	7	0.269504	-7.64185	-7.73853	-11.0748	-11.5894	-7.72431
TC001951	1	0.263889	4	1.05556	2	0.527778	3	0.791667	2	0.527778	1	0.263889	1	1.58496	1	0	2
TC001952	0	0	0	0	0	0	0	0	0	0	0	0	-	-	-	-	-
TC001953	0	0	3	0.161702	15	0.808511	6	0.323404	11	0.592908	9	0.485106	-	-	-	-	-
TC001954	198	3.08867	842	13.1346	481	7.50328	359	5.60016	82	1.27915	36	0.561576	1.28054	0.858483	-1.2718	-2.45943	2.08832
TC001955	0	0	0	0	0	0	0	0	0	0	0	0	-	-	-	-	-
TC001956	0	0	0	0	0	0	0	0	0	0	2	0.291188	-	-	-	-	-
TC001957	22	1.07593	24	1.17375	14	0.684685	13	0.635779	12	0.586873	22	1.07593	-0.652076	-0.758991	-0.874468	0	0.125531
TC001958	58	2.41667	6	0.25	31	1.29167	39	1.625	76	3.16667	185	7.70833	-0.903785	-0.572579	0.389946	1.6734	-3.27302
TC001959	537	42.5125	4	0.316667	1	0.079167	1	0.079167	0	0	0	0	-9.06877	-9.06877	-	-	-7.06878
TC001960	297	9.17561	310	9.57724	305	9.42276	293	9.05203	337	10.4114	310	9.57724	0.0383462	-0.0195622	0.182286	0.0618053	0.0618053
TC001961	25	2.00422	11	0.881857	3	0.240506	2	0.160338	5	0.400844	7	0.561181	-3.0589	-3.64385	-2.32193	-1.8365	-1.18442
TC001962	0	0	2	0.209366	1	0.104683	0	0	69	7.22314	6	0.628099	-	-	-	-	-
TC001963	0	0	0	0	0	0	0	0	0	0	2	0.22619	-	-	-	-	-
TC001964	562	16.8689	325	9.75513	297	8.91469	288	8.64455	332	9.96524	347	10.4155	-0.920107	-0.964501	-0.759387	-0.695634	-0.79013
TC001965	567	6.23438	433	4.761	299	3.28762	197	2.16609	282	3.10069	369	4.05729	-0.923203	-1.52515	-1.00765	-0.619728	-0.388982
TC001966	46	3.09929	2	0.134752	0	0	9	0.606383	3	0.202128	19	1.28014	-	-2.35364	-3.9386	-1.27563	-4.52356
TC001967	193	4.4048	21	0.479279	9	0.205405	13	0.296697	38	0.867267	90	2.05405	-4.42253	-3.89202	-2.34453	-1.1006	-3.20014
TC001968	2	0.36715	0	0	0	0	2	0.36715	0	0	3	0.550725	-	0	-	0.584963	-
TC001969	29	2.40087	773	63.9956	441	36.5098	618	51.1634	352	29.1416	67	5.54684	3.92665	4.41348	3.60145	1.20811	4.73634
TC001970	71	1.54525	61	1.32761	44	0.957617	24	0.522337	38	0.827033	36	0.783505	-0.690316	-1.56478	-0.90182	-0.979822	-0.219009
TC001971	4	0.378109	1	0.094527	11	1.0398	1	0.094527	0	0	0	0	1.45943	-2	-	-	-2
TC001972	0	0	0	0	0	0	0	0	0	0	1	0.098191	-	-	-	-	-
TC001973	0	0	0	0	0	0	0	0	0	0	0	0	-	-	-	-	-
TC001974	0	0	0	0	0	0	0	0	0	0	0	0	-	-	-	-	-
TC001975	730	16.1092	1199	26.4588	495	10.9233	415	9.15796	338	7.45877	365	8.05459	-0.560468	-0.814785	-1.11087	-1	0.715863
TC001976	1619	27.7501	2177	37.3144	985	16.8832	1105	18.94	1125	19.2828	1946	33.355	-0.716907	-0.551057	-0.525178	0.265409	0.427238
TC001977	8	0.080169	0	0	1	0.010021	17	0.170359	6	0.060127	57	0.571203	-3.00002	1.08746	-0.415032	2.83289	-
TC001978	1909	19.1606	81	0.812995	171	1.71632	134	1.34495	229	2.29847	187	1.87691	-3.48075	-3.83251	-3.0594	-3.35171	-4.55875
TC001979	308	11.0519	231	8.28895	272	9.76015	177	6.35128	319	11.4466	424	15.2144	-0.179324	-0.799181	0.0506261	0.461134	-0.415037
TC001980	48	5.90291	28	3.44337	37	4.55016	38	4.67314	52	6.39482	56	6.88673	-0.375509	-0.337035	0.115477	0.222392	-0.777608
TC001981	3137	47.2477	2082	31.3579	4036	60.788	4322	65.0955	3763	56.6762	2700	40.6659	0.363541	0.462314	0.262498	-0.216426	-0.591415
TC001982	3678	150.77	5035	206.397	6589	270.099	4683	191.968	6923	283.791	6873	281.741	0.841138	0.348512	0.912476	0.902018	0.45307
TC001983	1075	42.1569	1141	44.7451	1020	40	921	36.1176	1070	41.9608	1216	47.6863	-0.0757675	-0.223064	-0.00672588	0.177807	0.0859621
TC001984	10	0.611916	20	1.22383	12	0.7343	5	0.305958	4	0.244767	18	1.10145	0.263036	-1	-1.32192	0.847997	1
TC001985	3	0.05163	4	0.068841	1	0.01721	0	0	1	0.01721	0	0	-1.58496	-	-1.58496	-	0.415058
TC001986	1	0.097436	12	1.16923	1	0.097436	0	0	0	0	3	0.292308	0	-	-	1.58496	3.58496
TC001987	1	0.062397	1	0.062397	0	0	1	0.062397	0	0	0	0	-	0	-	-	0
TC001988	0	0	0	0	0	0	0	0	0	0	1	0.021217	-	-	-	-	-
TC001989	0	0	0	0	0	0	0	0	0	0	0	0	-	-	-	-	-
TC001990	10	0.135617	8	0.108494	11	0.149179	4	0.054247	6	0.08137	6	0.08137	0.137506	-1.32192	-0.736969	-0.736969	-0.321923
TC001991	93	1.52591	1	0.016408	100	1.64076	109	1.78843	24	0.393782	34	0.557858	0.104697	0.229025	-1.9542	-1.4517	-6.53912
TC001992	3	0.791667	0	0	7	1.84722	9	2.375	15	3.95833	2	0.527778	1.22239	1.58496	2.32193	-0.584963	-
TC001993	4	0.171171	1	0.042793	16	0.684685	18	0.77027	14	0.599099	8	0.342342	2	2.16993	1.80736	1	-1.99999
TC001994	10	0.462287	1	0.046229	0	0	0	0	0	0	1	0.046229	-	-	-	-3.32192	-3.32192
TC001995	0	0	2	0.127303	8	0.509213	26	1.65494	1	0.063652	0	0	-	-	-	-	-
TC001997	98	6.43178	134	8.79447	165	10.829	166	10.8946	152	9.97582	117	7.67876	0.751612	0.76033	0.633218	0.255655	0.451379
TC001998	346	5.89068	155	2.63889	130	2.21326	94	1.60036	89	1.51523	240	4.08602	-1.41226	-1.88004	-1.95889	-0.527737	-1.1585
TC001999	648	43.893	1350	91.4438	1479	100.182	1220	82.6381	1342	90.902	1055	71.4617	1.19056	0.912815	1.05032	0.703177	1.05889
TC002000	157	5.69818	159	5.77077	215	7.80325	202	7.33142	197	7.14995	276	10.0172	0.453572	0.363591	0.327431	0.813904	0.0182624
TC002001	22	0.718213	5	0.16323	19	0.620275	11	0.359107	6	0.195876	20	0.652921	-0.211504	-0.999998	-1.87447	-0.137503	-2.13751
TC002002	100	4.38293	101	4.42676	138	6.04844	99	4.3391	164	7.18801	113	4.95271	0.464668	-0.0144998	0.713696	0.176323	0.0143552
TC002003	1871	65.1081	1167	40.6099	1003	34.9029	892	31.0403	945	32.8846	1933	67.2656	-0.899488	-1.06869	-0.985423	0.0470321	-0.681005
TC002004	319	13.6972	324	13.9119	488	20.9537	419	17.991	433	18.5921	309	13.2678	0.613325	0.393394	0.440811	-0.0459495	0.0224374
TC002005	229	6.84119	47	1.40409	11	0.328616	18	0.537736	9	0.268868	30	0.896226	-4.37977	-3.66928	-4.66928	-2.93231	-2.28461
TC002006	317	5.75263	92	1.66953	32	0.580707	13	0.235912	26	0.471824	56	1.01624	-3.30834	-4.6079	-3.6079	-2.50098	-1.78478
TC002007	0	0	0	0	0	0	0	0	0	0	0	0	-	-	-	-	-
TC002008	0	0	0	0	0	0	0	0	1	0.029457	0	0	-	-	-	-	-
TC002009	1	0.015873	4	0.063492	2	0.031746	3	0.047619	3	0.047619	0	0	1	1.58496	1.58496	-	2
TC002010	6	0.244373	17	0.69239	7	0.285102	2	0.081458	2	0.081458	4	0.162915	0.222393	-1.58496	-1.58496	-0.584965	1.5025
TC002011	4	0.433048	11	1.19088	5	0.541311	1	0.108262	2	0.216524	6	0.649573	0.321931	-2	-1	0.584965	1.45943
TC002012	3	0.513514	5	0.855856	1	0.171171	5	0.855856	0	0	0	0	-1.58497	0.736964	-	-	0.736964
TC002013	0	0	0	0	0	0	0	0	0	0	0	0	-	-	-	-	-
TC002014	0	0	1	0.079665	0	0	0	0	0	0	0	0	-	-	-	-	-
TC002015	2	0.0199	0	0	3	0.029851	6	0.059701	5	0.049751	1	0.00995	0.585011	1.58499	1.32196	-1	-
TC002016	1	0.010021	0	0	5	0.050105	5	0.050105	8	0.080169	6	0.060127	2.32193	2.32193	3.00002	2.58499	-
TC002017	0	0	0	0	0	0	0	0	0	0	0	0	-	-	-	-	-
TC002018	0	0	0	0	0	0	0	0	0	0	0	0	-	-	-	-	-
TC002019	3	0.447059	1	0.14902	5	0.745098	1	0.14902	1	0.14902	2	0.298039	0.736965	-1.58496	-1.58496	-0.584964	-1.58496
TC002020	1	0.031431	2	0.062862	1	0.031431	0	0	0	0	1	0.031431	0	-	-	0	1
TC002021	2	0.121795	0	0	0	0	1	0.060897	0	0	1	0.060897	-	-1.00001	-	-1.00001	-
TC002022	1	0.046914	2	0.093827	0	0	1	0.046914	0	0	0	0	-	0	-	-	0.999985
TC002023	3	0.097938	0	0	0	0	2	0.065292	2	0.065292	2	0.065292	-	-0.584963	-0.584963	-0.584963	-
TC002024	23	4.55208	5	0.989583	3	0.59375	5	0.989583	5	0.989583	9	1.78125	-2.9386	-2.20163	-2.20163	-1.35364	-2.20163
TC002025	0	0	0	0	0	0	0	0	2	0.126036	0	0	-	-	-	-	-
TC002026	0	0	0	0	1	0.078675	0	0	2	0.15735	0	0	-	-	-	-	-
TC002027	0	0	0	0	0	0	0	0	1	0.07197	0	0	-	-	-	-	-
TC002028	0	0	2	0.11463	0	0	0	0	0	0	1	0.057315	-	-	-	-	-
TC002029	0	0	3	0.111111	0	0	0	0	0	0	0	0	-	-	-	-	-
TC002030	2	0.111111	7	0.388889	1	0.055556	1	0.055556	1	0.055556	2	0.111111	-0.999987	-0.999987	-0.999987	0	1.80736
TC002031	9	0.153226	61	1.03853	13	0.221326	3	0.051075	9	0.153226	4	0.0681	0.530512	-1.58497	0	-1.16993	2.76081
TC002032	7	0.22735	3	0.097436	2	0.064957	1	0.032479	11	0.357265	3	0.097436	-1.80736	-2.80734	0.65208	-1.22239	-1.22239
TC002033	7	0.131748	34	0.639921	2	0.037642	5	0.094106	9	0.169391	6	0.112927	-1.80737	-0.485422	0.362576	-0.222391	2.28011
TC002034	5	0.22864	0	0	0	0	0	0	1	0.045728	0	0	-	-	-2.32193	-	-
TC002035	2	0.084727	0	0	3	0.12709	0	0	38	1.60981	17	0.720178	0.584957	-	4.24792	3.08746	-
TC002036	0	0	4	0.703704	4	0.703704	3	0.527778	4	0.703704	1	0.175926	-	-	-	-	-
TC002037	1	0.065292	2	0.130584	0	0	3	0.195876	1	0.065292	1	0.065292	-	1.58496	0	0	1
TC002038	1	0.098191	2	0.196382	1	0.098191	3	0.294574	2	0.196382	4	0.392765	0	1.58497	1	2	1
TC002039	0	0	1	0.050265	0	0	0	0	0	0	0	0	-	-	-	-	-
TC002040	0	0	38	2.6593	4	0.279926	1	0.069982	2	0.139963	0	0	-	-	-	-	-
TC002041	0	0	97	6.94162	15	1.07345	10	0.715631	1	0.071563	3	0.214689	-	-	-	-	-
TC002042	0	0	1	0.040212	0	0	0	0	1	0.040212	1	0.040212	-	-	-	-	-
TC002043	1	0.057057	29	1.65465	6	0.342342	24	1.36937	9	0.513514	27	1.54054	2.58496	4.58496	3.16993	4.75489	4.85798
TC002044	7	0.161506	16	0.369156	5	0.115361	0	0	2	0.046145	3	0.069217	-0.485432	-	-1.80734	-1.22239	1.19264
TC002045	36	2.375	44	2.90278	34	2.24306	27	1.78125	19	1.25347	20	1.31944	-0.0824619	-0.415037	-0.921998	-0.847997	0.289507
TC002046	2	0.139194	3	0.208791	0	0	0	0	0	0	0	0	-	-	-	-	0.584963
TC002047	1	0.07451	2	0.14902	1	0.07451	0	0	0	0	1	0.07451	0	-	-	0	1
TC002048	5	0.291859	3	0.175115	1	0.058372	3	0.175115	7	0.408602	1	0.058372	-2.32192	-0.736969	0.485425	-2.32192	-0.736969
TC002052	23	0.785265	64	2.18508	44	1.50225	16	0.546271	40	1.36568	212	7.2381	0.93587	-0.523563	0.798366	3.20436	1.47644
TC002053	3	0.103542	0	0	1	0.034514	0	0	0	0	8	0.276113	-1.58496	-	-	1.41504	-
TC002054	806	28.7587	550	19.6244	518	18.4826	441	15.7352	455	16.2347	366	13.0592	-0.637828	-0.870001	-0.824913	-1.13894	-0.551348
TC002055	8	0.212439	11	0.292103	12	0.318658	7	0.185884	355	9.42697	13	0.345213	0.58496	-0.192646	5.47167	0.700438	0.459429
TC002056	36	0.895874	7	0.174198	31	0.771447	24	0.59725	16	0.398166	14	0.348396	-0.215729	-0.584961	-1.16993	-1.36257	-2.36257
TC002057	14020	323.473	6505	150.085	6139	141.641	6027	139.056	5128	118.315	5301	122.306	-1.19141	-1.21797	-1.45102	-1.40315	-1.10787
TC002058	6	0.0681	5	0.05675	7	0.07945	3	0.03405	401	4.55137	2	0.0227	0.222392	-1	6.0625	-1.58496	-0.263034
TC002059	43	3.97567	141	13.0365	94	8.691	86	7.95134	98	9.06083	87	8.0438	1.12832	1	1.18845	1.01668	1.71329
TC002060	675	13.7903	778	15.8946	806	16.4667	633	12.9323	708	14.4645	793	16.2011	0.255892	-0.0926821	0.0688618	0.232433	0.204883
TC002061	23	0.984234	25	1.06982	29	1.24099	10	0.427928	35	1.49775	60	2.56757	0.334419	-1.20163	0.605722	1.38333	0.120295
TC002062	2	0.197917	0	0	0	0	1	0.098958	5	0.494792	0	0	-	-1.00001	1.32193	-	-
TC002063	23	0.415597	0	0	1	0.018069	0	0	5	0.090347	6	0.108417	-4.5236	-	-2.20164	-1.93859	-
TC002064	43	0.642296	1	0.014937	0	0	3	0.044811	14	0.209119	5	0.074686	-	-3.84131	-1.61891	-3.10433	-5.42628
[truncated: 14,646 more rows]
