# Supplementary material for: Odoriferous Defensive Stink Gland Transcriptome to Identify Novel Genes Necessary for Quinone Synthesis in the Red Flour Beetle, Tribolium castaneum
Source: PLoS Genet. 2013 Jul 11;9(7):e1003596. doi: 10.1371/journal.pgen.1003596 (PMC3708791; doi:10.1371/journal.pgen.1003596)
Supplement: Dataset S2 — Library subtraction procedures and results, including list of genes for GO. (XLSX) [file pgen.1003596.s002.xlsx]

## Sheet: Subtraction-conditions
Group Name	Qualified gene Number	Subtraction details	Subtraction Conditions (coverage = reads*38bp /gene length in bp)	Detailed conditions ( All the cut-offs below are for the logarithms of the fold change between the depths of every two samples to the base of 2)
Group 1, gland specific genes (wild-type, male and female)	62	s3, s4, s5 and s6 were subtracted by s1.	64 times higher; or sum_coverage of s3-s6 >=4, or single coverage of any of s3-s6 >=1 when s1 was zero.	cut-off = 6, with some concessions to s6_fabd, considering the contamination; sum_depth( male/ female thoracic and abdominal glands, 4 samples ) >= 4, or the single coverage of any sample >=1 when denominator was null.
Group 2, thoracic glands specific genes	A, 8; B, 15	A, s3 and s4 were subtracted by s5 and s6. B, s3 and s4 were subtracted by s1, s5 and s6.	A, 64 times higher; B, 16 times higher; (A+B), or coverage of s3 and s4 >=1 when (s1), s5 and s6 were zero.	cut-off = 4 (3.95), or cut-off=6 without considering control, or/and the depth of both thoracic glands >= 1 when denominator was null.
Group 3, abdominal glands specific genes	A, 22; B, 18	A, s5 and s6 were subtracted by s3 and s4. B, s5 and s6 were subtracted by s1, s3 and s4.	A, 64 times higher; B, 16 times higher; (A+B), or coverage of s5 and s6 >=1 when (s1), s3 and s4 were zero.	cut-off was 4 (3.95), or cut-off=6 without considering control, or/and the depth of both abdominal glands >= 1 when denominator was null.
Group 4, male stink glands specific genes	0	A, s3 and s5 were subtracted by s4 and s6. B, s3 and s5 were subtracted by s1, s4 and s6.	(A+B), 16 times higher, or coverage of s3 and s5 >=1 when (s1), s4 and s6 were zero.	cut-off = 4 (3.95), or coverage of every male gland sample >= 1 when denominator was null.
Group 5, female stink glands specific genes	A, 4; B, 0	A, s4 and s6 were subtracted by s3 and s5. B, s4 and s6 were subtracted by s1, s3 and s5.	A, 64 times higher; B, 16 times higher; (A+B), or coverage of s4 and s6 >=1 when (s1), s3 and s5 were zero.	cut-off = 4 (3.95), or cut-off=6 without considering control, or coverage of every female gland sample >= 1 when denominator was null.
Group 6, male thoracic glands specific genes	0	s3 was subtracted by s4 and s1.	32 times higher; or coverage of s3 >=1 when s4 and s1 were zero.	cut-off = 5 (4.95), or coverage of the male thoracic gland sample >= 1 when denominator was null.
Group 7, male abdominal glands specific genes	299	s5 was subtracted by s6 and s1.	64 times higher; or coverage of s5 >=10 when s6 and s1 were zero.	cut-off = 6 (5.95), or the depth of male abdominal gland >= 10 when denominator was null.
Group 8, female thoracic glands specific genes	0	s4 was subtracted by s3 and s1.	32 times higher; or coverage of s4 >=1 when s3 and s1 were zero.	cut-off = 5 (4.95), or coverage of the female thoracic gland sample >= 1 when denominator was null.
Group 9, female abdominal glands specific genes	39	s6 was subtracted by s5 and s1.	64 times higher; or coverage of s6 >=10 when s5 and s1 were zero.	cut-off = 6 (5.95), or the depth of female abdominal gland >= 10 when denominator was null.
Group 10, tar thoracic glands specific genes (either highly or lowly expressed in tar mutant)	A,36; B, 8	A, s2 was subtracted by s1, s3 and s4. B, s3 and s4 were subtracted by s2 and s1.	A, 32 times higher; or coverage of s2 >=1 when s1, s3 and s4 were zero. B, 32 times higher; or coverage of s3 and s4 >=1 when s2 and s1 were zero.	cut-off = 5 (4.95), or depth of mutant / wild-type thoracic glands >= 1 when denominator was null.
Control, anterior abdomen specific genes compared to all wild type glands	290	s1 was subtracted by s3, s4, s5 and s6.	64 times higher; or coverage of s1 >=1 when s3-s6 were zero.	cut-off = 6 (5.95), or the depth of anterior abdomen >= 1 when denominator was null.
Total of Group1 - 10	511

## Sheet: Number of genes
Different ananlyses	Number of genes
Ctl-high-depth-no-less-than50	1451
Gland-high-depth-no-less-than50	1206
G1-G10	511
Group1	62
Group2	23
Group3	40
Group5	4
Group7	299
Group9	39
Group10	44
Ctl-high-64times	290

## Sheet: Genes for GO
Ctl-high-depth-no-less-than50		Gland-high-depth-no-less-than50		G1-G10		Group1		Group2		Group3		Group5		Group7		Group9		Group10		Ctl-high-64times
TC000024		TC000024		TC000034		TC001937		TC000917		TC000191		TC007186		TC000074		TC000336		TC000034		TC003944
TC000030		TC000030		TC000074		TC003768		TC002669		TC000238		TC010839		TC000111		TC000361		TC000920		TC001310
TC000040		TC000043		TC000111		TC004085		TC004655		TC000629		TC013602		TC000119		TC001183		TC001815		TC001049
TC000043		TC000047		TC000119		TC005384		TC005550		TC000660		TC014584		TC000198		TC001259		TC002157		TC012270
TC000046		TC000050		TC000191		TC005389		TC007019		TC000813				TC000218		TC002483		TC002208		TC010476
TC000047		TC000056		TC000198		TC005635		TC007254		TC000889				TC000256		TC003110		TC002325		TC011000
TC000050		TC000058		TC000218		TC007317		TC008161		TC000893				TC000273		TC003112		TC002417		TC015792
TC000054		TC000069		TC000238		TC008412		TC008610		TC000894				TC000333		TC003941		TC002611		TC005605
TC000056		TC000083		TC000256		TC008413		TC008674		TC001175				TC000349		TC005093		TC002938		TC010036
TC000058		TC000084-GA		TC000273		TC008414		TC008677		TC003552				TC000416		TC005096		TC004075		TC011001-GA
TC000069		TC000094		TC000333		TC008780		TC009694		TC004016				TC000450		TC005096-GA		TC004179		TC002435
TC000078		TC000104		TC000336		TC008804		TC010909		TC004446				TC000526		TC006250		TC004334		TC001950
TC000079		TC000142		TC000349		TC010236		TC011236		TC005911				TC000558		TC006658		TC005106		TC008504
TC000083		TC000143		TC000361		TC010286		TC012298		TC006027				TC000592		TC007737		TC005529		TC002952
TC000084-GA		TC000161		TC000416		TC010551		TC013132		TC006120				TC000607		TC007738		TC005847		TC005634
TC000098		TC000167		TC000450		TC011211		TC013434		TC006121				TC000642		TC007742		TC006131		TC001262
TC000100		TC000179		TC000526		TC011337		TC014359		TC007689				TC000741		TC007775		TC006911		TC005730
TC000102		TC000180		TC000558		TC012613		TC015044		TC007741				TC000833		TC007776		TC007601		TC009602
TC000135		TC000184		TC000592		TC012640		TC015212		TC008117				TC000977		TC008930		TC008496		TC010052
TC000142		TC000190		TC000602		TC012841		TC015439		TC008203				TC000993		TC010536		TC008735		TC012269
TC000143		TC000223		TC000607		TC013059		TC015448		TC008469				TC001047		TC010537		TC008960		TC000938
TC000153		TC000227		TC000629		TC013108		TC015620		TC008803				TC001075		TC010761		TC009273		TC000515
TC000161		TC000247		TC000642		TC013474		TC030443		TC008931				TC001110		TC011748		TC010698		TC010422
TC000173		TC000318		TC000660		TC014185				TC008952				TC001138		TC012557		TC011094		TC000289
TC000179		TC000319		TC000741		TC014388				TC009170				TC001154		TC012558		TC011504		TC013757
TC000180		TC000355		TC000765		TC014479				TC009277				TC001281		TC013049		TC012946		TC003273
TC000184		TC000379		TC000813		TC015151				TC009320				TC001309		TC014701		TC013065		TC011824
TC000185		TC000443		TC000833		TC015346				TC009466				TC001330		TC015105		TC013174		TC009365
TC000188		TC000449		TC000889		TC015382				TC009785				TC001361		TC015106		TC013755		TC000937
TC000222		TC000453		TC000893		TC015546				TC013423				TC001933		TC015344		TC013899		TC003905
TC000224		TC000462		TC000894		TC015603				TC014270				TC002058		TC015390		TC013901		TC000943
TC000225		TC000463		TC000917		TC015918				TC014939				TC002080		TC015465		TC014748		TC009233
TC000227		TC000476		TC000920		TC015932				TC015047				TC002132		TC015553		TC015270		TC000939
TC000229		TC000503		TC000977		TC016081				TC015155				TC002134		TC015599		TC015722		TC014069
TC000237		TC000524		TC000993		TC016280				TC015225				TC002146		TC015902		TC015885		TC003176
TC000247		TC000537		TC001047		TC000602				TC015337				TC002280		TC030065		TC015886		TC000940
TC000282		TC000542		TC001075		TC000765				TC015339				TC002436		TC030073		TC003771		TC014147
TC000287		TC000590		TC001110		TC002041				TC015940				TC002468		TC030151		TC003835		TC000936
TC000288		TC000596		TC001138		TC002279				TC030080				TC002600		TC030445		TC005568		TC015618
TC000289		TC000614		TC001154		TC002439				TC030082-GA				TC002761				TC006292		TC006659
TC000290		TC000616		TC001175		TC002798								TC002771				TC013827		TC010353
TC000291		TC000630		TC001183		TC003284								TC002773				TC015363		TC011703
TC000315		TC000675		TC001259		TC003437								TC002822				TC015950		TC005727
TC000318		TC000688		TC001281		TC006376								TC002844				TC030069-GA		TC006400
TC000319		TC000760		TC001309		TC006800								TC002884						TC009627
TC000355		TC000766		TC001330		TC008655								TC002903						TC000942
TC000379		TC000768		TC001361		TC009338								TC002982						TC003275
TC000418		TC000791		TC001815		TC011149								TC003009						TC002295
TC000431		TC000793		TC001933		TC011356								TC003077						TC008358
TC000442		TC000806		TC001937		TC011646								TC003125						TC010937
TC000443		TC000810		TC002041		TC011780								TC003131						TC005653
TC000449		TC000829		TC002058		TC012263								TC003134						TC000516
TC000453		TC000874		TC002080		TC013136								TC003195						TC015130
TC000462		TC000928		TC002132		TC013630								TC003217						TC007063
TC000474		TC000930		TC002134		TC013910								TC003456						TC013662
TC000476		TC000933		TC002146		TC014784								TC003504						TC001875
TC000487		TC000960		TC002157		TC014977								TC003615						TC005483
TC000515		TC000969		TC002208		TC015190								TC003701						TC008407
TC000516		TC000972		TC002279		TC015230								TC003702						TC008761
TC000522		TC000992		TC002280		TC015467								TC003808						TC010352
TC000541		TC000998		TC002325		TC016264								TC003907						TC010930
TC000572		TC001004		TC002417		TC030085								TC004000						TC009176
TC000576		TC001027		TC002436										TC004022						TC016352
TC000590		TC001029		TC002439										TC004109						TC016348
TC000614		TC001048		TC002468										TC004239						TC030063
TC000616		TC001073		TC002483										TC004407						TC015237
TC000630		TC001092		TC002600										TC004429						TC002786
TC000634		TC001094		TC002611										TC004492						TC013040
TC000638		TC001137		TC002669										TC004513						TC016121
TC000664		TC001148		TC002761										TC004817						TC007957
TC000684		TC001152		TC002771										TC004854						TC012864
TC000685		TC001171		TC002773										TC004866						TC008359
TC000686		TC001176		TC002798										TC004881						TC000638
TC000688		TC001201		TC002822										TC004884						TC004216
TC000689		TC001209		TC002844										TC004929						TC008506
TC000699		TC001210		TC002884										TC005057						TC002954
TC000739		TC001224		TC002903										TC005072						TC008760
TC000749		TC001225		TC002938										TC005218						TC014879
TC000768		TC001251		TC002982										TC005237						TC000288
TC000791		TC001317		TC003009										TC005312						TC006456
TC000806		TC001322		TC003077										TC005317						TC007182
TC000810		TC001325		TC003110										TC005359						TC013250
TC000827		TC001437		TC003112										TC005435						TC000290
TC000874		TC001443		TC003125										TC005485						TC007429
TC000875		TC001462		TC003131										TC005504						TC000699
TC000928		TC001470		TC003134										TC005548						TC015988
TC000930		TC001524		TC003195										TC005606						TC007958
TC000931		TC001558		TC003217										TC005696						TC015782
TC000933		TC001569		TC003284										TC005698						TC007430
TC000936		TC001570		TC003437										TC005710						TC006647
TC000937		TC001574		TC003456										TC005711						TC002465
TC000938		TC001606		TC003504										TC005735						TC013709
TC000939		TC001630		TC003552										TC005798						TC000291
TC000940		TC001671		TC003615										TC005807						TC013525
TC000942		TC001699		TC003701										TC005809						TC007030
TC000943		TC001715		TC003702										TC005836						TC004027
TC000960		TC001743		TC003768										TC005864						TC000222
TC000969		TC001755		TC003771										TC005870						TC010907
TC000972		TC001756		TC003808										TC005872						TC003375
TC000992		TC001774		TC003835										TC005885						TC003895
TC000998		TC001862		TC003907										TC005899						TC002766
TC001004		TC001877		TC003941										TC005933						TC009448
TC001027		TC001880		TC004000										TC005941						TC016218
TC001029		TC001886		TC004016										TC006119						TC005234
TC001030		TC001945		TC004022										TC006155						TC007029
TC001048		TC001982		TC004075										TC006315						TC004478
TC001049		TC001999		TC004085										TC006316						TC003990
TC001073		TC002057		TC004109										TC006317						TC005944
TC001092		TC002075		TC004179										TC006320						TC002467
TC001094		TC002089		TC004239										TC006345						TC014348
TC001115		TC002094		TC004334										TC006543						TC015617
TC001118		TC002097		TC004407										TC006616						TC014206
TC001119		TC002098		TC004429										TC006641						TC007028
TC001136		TC002100		TC004446										TC006672						TC003797
TC001137		TC002105		TC004492										TC006703						TC000664
TC001139		TC002124		TC004513										TC006749						TC030062
TC001148		TC002141		TC004655										TC006758						TC016212
TC001151		TC002180		TC004817										TC006783						TC007184
TC001152		TC002247		TC004854										TC006975						TC001360
TC001176		TC002287		TC004866										TC006976						TC015779
TC001181		TC002289		TC004881										TC006986						TC013661
TC001183		TC002300		TC004884										TC007034						TC012574
TC001192		TC002331		TC004929										TC007105						TC010425
TC001209		TC002334		TC005057										TC007150						TC000666
TC001224		TC002368		TC005072										TC007207						TC005549
TC001225		TC002388		TC005093										TC007244						TC015393
TC001251		TC002391		TC005096										TC007399						TC001959
TC001262		TC002414		TC005096-GA										TC007428						TC007032
TC001293		TC002415		TC005106										TC007455						TC016211
TC001310		TC002424		TC005218										TC007493						TC012170
TC001317		TC002433		TC005237										TC007517						TC015967
TC001322		TC002441		TC005312										TC007603						TC005953
TC001324		TC002444		TC005317										TC007643						TC005822
TC001352		TC002445		TC005359										TC007670						TC010938
TC001443		TC002462		TC005384										TC007730						TC005534
TC001467		TC002472		TC005389										TC007827						TC013581
TC001470		TC002492		TC005435										TC007828						TC000803
TC001474		TC002547		TC005485										TC007863						TC009177
TC001524		TC002583		TC005504										TC007865						TC011376
TC001529		TC002594		TC005529										TC007979						TC000068
TC001558		TC002601		TC005548										TC008019						TC009286
TC001569		TC002616		TC005550										TC008237						TC006212
TC001570		TC002691		TC005568										TC008268						TC005729
TC001574		TC002698		TC005606										TC008363						TC009658
TC001594		TC002738		TC005635										TC008391						TC002843
TC001606		TC002805		TC005696										TC008401						TC004661
TC001629		TC002817		TC005698										TC008517						TC006391
TC001635		TC002828		TC005710										TC008603						TC004503
TC001671		TC002864		TC005711										TC008605						TC000360
TC001743		TC002918		TC005735										TC008640						TC014068
TC001751		TC002922		TC005798										TC008685						TC012189
TC001755		TC002925		TC005807										TC008900						TC009180
TC001756		TC002937		TC005809										TC008913						TC009876
TC001769		TC002948		TC005836										TC008922						TC000582
TC001775		TC002951		TC005847										TC008969						TC006455
TC001862		TC002955		TC005864										TC008981						TC007789
TC001875		TC002967		TC005870										TC008989						TC013742
TC001877		TC002972		TC005872										TC009035						TC005533
TC001880		TC002985		TC005885										TC009102						TC009232
TC001886		TC002990		TC005899										TC009116						TC004953
TC001919		TC002992		TC005911										TC009156						TC014078
TC001945		TC003034		TC005933										TC009199						TC016347
TC001950		TC003117		TC005941										TC009308						TC009626
TC001982		TC003121		TC006027										TC009447						TC005925
TC002003		TC003158		TC006119										TC009470						TC001585
TC002057		TC003205		TC006120										TC009525						TC012566
TC002081		TC003214		TC006121										TC009748						TC009179
TC002083		TC003228		TC006131										TC009867						TC011121
TC002089		TC003233		TC006155										TC009907						TC010646
TC002094		TC003235		TC006250										TC009948						TC007056
TC002098		TC003248		TC006292										TC009993						TC013605
TC002105		TC003255		TC006315										TC010070						TC015284
TC002107		TC003269		TC006316										TC010125						TC000665
TC002123		TC003284		TC006317										TC010173						TC012432
TC002124		TC003304		TC006320										TC010231						TC009225
TC002126		TC003323		TC006345										TC010260						TC009178
TC002141		TC003326		TC006376										TC010320						TC009702
TC002180		TC003350		TC006543										TC010329						TC004656
TC002247		TC003367		TC006616										TC010370						TC004273
TC002287		TC003368		TC006641										TC010382						TC001341
TC002295		TC003410		TC006658										TC010383						TC002562
TC002299		TC003436		TC006672										TC010384						TC000581
TC002300		TC003446		TC006703										TC010501						TC010929
TC002331		TC003458		TC006749										TC010527						TC004274
TC002334		TC003468		TC006758										TC010548						TC015483
TC002354		TC003485		TC006783										TC010602						TC003508
TC002367		TC003494		TC006800										TC010647						TC005222
TC002368		TC003496		TC006911										TC010659						TC000105
TC002389		TC003523		TC006975										TC010894						TC006600
TC002391		TC003524		TC006976										TC010960						TC007014
TC002415		TC003527		TC006986										TC010993						TC002466
TC002418		TC003529		TC007019										TC011027						TC016089
TC002424		TC003531		TC007034										TC011115						TC006430
TC002431		TC003574		TC007105										TC011232						TC015793
TC002433		TC003649		TC007150										TC011281						TC002767
TC002435		TC003656		TC007186										TC011322						TC009880
TC002441		TC003672		TC007207										TC011348						TC006768
TC002444		TC003674		TC007244										TC011351						TC004502
TC002445		TC003690		TC007254										TC011373						TC008783
TC002462		TC003719		TC007317										TC011384						TC004449
TC002463		TC003768		TC007399										TC011536						TC004026
TC002465		TC003790		TC007428										TC011750						TC015272
TC002467		TC003838		TC007455										TC011799						TC012064
TC002472		TC003842		TC007493										TC011866						TC011928
TC002492		TC003886		TC007517										TC011931						TC007645
TC002496		TC003967		TC007601										TC011944						TC010727
TC002547		TC003982		TC007603										TC011969						TC010722
TC002583		TC003997		TC007643										TC012047						TC003377
TC002585		TC004001		TC007670										TC012048						TC002117
TC002597		TC004029		TC007689										TC012049						TC009635
TC002601		TC004085		TC007730										TC012050						TC015984
TC002617		TC004117		TC007737										TC012051						TC009142
TC002691		TC004121		TC007738										TC012052						TC004419
TC002698		TC004123		TC007741										TC012138						TC010406
TC002716		TC004131		TC007742										TC012174						TC014383
TC002721		TC004222		TC007775										TC012238						TC003561
TC002738		TC004235		TC007776										TC012239						TC009461
TC002766		TC004236		TC007827										TC012271						TC004747
TC002779		TC004250		TC007828										TC012337						TC001159
TC002786		TC004257		TC007863										TC012339						TC001339
TC002817		TC004259		TC007865										TC012351						TC000399
TC002864		TC004262		TC007979										TC012357						TC010941
TC002919		TC004293		TC008019										TC012387						TC009604
TC002925		TC004308		TC008117										TC012405						TC001261
TC002936		TC004335		TC008161										TC012419						TC015446
TC002944		TC004368		TC008203										TC012420						TC004028
TC002948		TC004380		TC008237										TC012450						TC008967
TC002951		TC004388		TC008268										TC012471						TC014920
TC002952		TC004422		TC008363										TC012547						TC006228
TC002954		TC004425		TC008391										TC012586						TC002953
TC002955		TC004436		TC008401										TC012611						TC009231
TC002960		TC004462		TC008412										TC012644						TC006419
TC002985		TC004468		TC008413										TC012675						TC015259
TC002990		TC004472		TC008414										TC012699						TC015083
TC003025		TC004489		TC008469										TC012707						TC010781
TC003034		TC004551		TC008496										TC012752						TC008031
TC003035		TC004566		TC008517										TC012844						TC005277
TC003036		TC004574		TC008603										TC012915						TC003274
TC003040		TC004578		TC008605										TC013038						TC002778
TC003050		TC004590		TC008610										TC013219						TC006207
TC003055		TC004605		TC008640										TC013266						TC009628
TC003056		TC004615		TC008655										TC013364						TC006582
TC003117		TC004634		TC008674										TC013442						TC015783
TC003121		TC004646		TC008677										TC013530						TC010904
TC003147		TC004676		TC008685										TC013539						TC005726
TC003176		TC004680		TC008735										TC013783						TC014835
TC003179		TC004703		TC008780										TC013866						TC014915
TC003199		TC004723		TC008803										TC014133						TC010934
TC003200		TC004724		TC008804										TC014138						TC015239
TC003205		TC004730		TC008900										TC014285						TC030064
TC003214		TC004732		TC008913										TC014313						TC015580
TC003216		TC004750		TC008922										TC014317						TC009630
TC003228		TC004770		TC008930										TC014318						TC003919
TC003230		TC004789		TC008931										TC014373						TC011741
TC003232		TC004794		TC008952										TC014433						TC000757
TC003233		TC004820		TC008960										TC014490						TC015898
TC003235		TC004842		TC008969										TC014553						TC005098
TC003255		TC004872		TC008981										TC014579						TC009629
TC003273		TC004873		TC008989										TC014588						TC003044
TC003274		TC004878		TC009035										TC014596						TC000820
TC003275		TC004892		TC009102										TC014615						TC015784
TC003304		TC004925		TC009116										TC014644						TC007646-GA
TC003310		TC004934		TC009156										TC014663						TC001223
TC003323		TC004940		TC009170										TC014679						TC016393
TC003326		TC004942		TC009199										TC014709						TC009017
TC003336		TC004948		TC009273										TC014710						TC013166
TC003348		TC004964		TC009277										TC014768						TC005089
TC003351		TC004965		TC009308										TC014769						TC014619
TC003366		TC004980		TC009320										TC014778						TC030075
TC003367		TC004989		TC009338										TC014945						TC005138
TC003368		TC004990		TC009447										TC014955						TC006669
TC003371		TC005120		TC009466										TC014970						TC007170
TC003375		TC005134		TC009470										TC015004						TC001116
TC003380		TC005179		TC009525										TC015006						TC003906
TC003391		TC005185		TC009694										TC015008						TC009018
TC003405		TC005188		TC009748										TC015056						TC006149
TC003410		TC005215		TC009785										TC015060						TC002768-GA
TC003426		TC005233		TC009867										TC015145						TC001178
TC003446		TC005303		TC009907										TC015246						TC001340
TC003450		TC005366		TC009948										TC015247						TC002768
TC003458		TC005368		TC009993										TC015257						TC007142
TC003485		TC005372		TC010070										TC015290						TC003042
TC003493		TC005384		TC010125										TC015291						TC010946
TC003494		TC005395		TC010173										TC015326						TC007961
TC003496		TC005398		TC010231										TC015368						TC016346
TC003507		TC005408		TC010236										TC015475						TC015480
TC003523		TC005444		TC010260										TC015485						TC008553
TC003524		TC005498		TC010286										TC015681						TC002788
TC003529		TC005501		TC010320										TC015760						TC000850
TC003531		TC005505		TC010329										TC015787						TC006660
TC003540		TC005514		TC010370										TC015814
TC003548		TC005525		TC010382										TC015953
TC003549		TC005552		TC010383										TC015958
TC003564		TC005557		TC010384										TC016358
TC003566		TC005565		TC010501										TC016371
TC003574		TC005591		TC010527										TC016376
TC003635		TC005595		TC010536										TC016377
TC003656		TC005615		TC010537										TC030654
TC003672		TC005625		TC010548										TC030732
TC003674		TC005628		TC010551
TC003690		TC005635		TC010602
TC003708		TC005648		TC010647
TC003719		TC005658		TC010659
TC003790		TC005667		TC010698
TC003797		TC005714		TC010761
TC003838		TC005725		TC010839
TC003842		TC005737		TC010894
TC003878		TC005740		TC010909
TC003879		TC005750		TC010960
TC003886		TC005766		TC010993
TC003895		TC005769		TC011027
TC003905		TC005780		TC011094
TC003914		TC005792		TC011115
TC003944		TC005793		TC011149
TC003967		TC005795		TC011211
TC003982		TC005801		TC011232
TC003990		TC005820		TC011236
TC003992		TC005826		TC011281
TC003997		TC005841		TC011322
TC004001		TC005869		TC011337
TC004027		TC005877		TC011348
TC004029		TC005886		TC011351
TC004030		TC005900		TC011356
TC004091		TC005928		TC011373
TC004117		TC005951		TC011384
TC004121		TC005958		TC011504
TC004123		TC005984		TC011536
TC004131		TC005987		TC011646
TC004149		TC006009		TC011748
TC004150		TC006036		TC011750
TC004216		TC006052		TC011780
TC004221		TC006055		TC011799
TC004222		TC006103		TC011866
TC004235		TC006106		TC011931
TC004236		TC006109		TC011944
TC004240		TC006112		TC011969
TC004250		TC006116		TC012047
TC004257		TC006128		TC012048
TC004259		TC006138		TC012049
TC004262		TC006170		TC012050
TC004293		TC006191		TC012051
TC004308		TC006215		TC012052
TC004311		TC006217		TC012138
TC004335		TC006229		TC012174
TC004368		TC006232		TC012238
TC004380		TC006252		TC012239
TC004388		TC006258		TC012263
TC004425		TC006260		TC012271
TC004428		TC006266		TC012298
TC004430		TC006281		TC012337
TC004436		TC006286		TC012339
TC004437		TC006287		TC012351
TC004443		TC006296		TC012357
TC004459		TC006312		TC012387
TC004460		TC006342		TC012405
TC004462		TC006353		TC012419
TC004468		TC006354		TC012420
TC004472		TC006357		TC012450
TC004478		TC006360		TC012471
TC004489		TC006365		TC012547
TC004491		TC006375		TC012557
TC004504		TC006382		TC012558
TC004505		TC006406		TC012586
TC004510		TC006408		TC012611
TC004512		TC006429		TC012613
TC004522		TC006444		TC012640
TC004527		TC006445		TC012644
TC004538		TC006452		TC012675
TC004541		TC006518		TC012699
TC004543		TC006519		TC012707
TC004551		TC006526		TC012752
TC004560		TC006549		TC012841
TC004566		TC006550		TC012844
TC004574		TC006567		TC012915
TC004590		TC006594		TC012946
TC004597		TC006596		TC013038
TC004599		TC006597		TC013049
TC004615		TC006607		TC013059
TC004634		TC006610		TC013065
TC004646		TC006653		TC013108
TC004671		TC006673		TC013132
TC004676		TC006677		TC013136
TC004680		TC006681		TC013174
TC004701		TC006690		TC013219
TC004703		TC006694		TC013266
TC004721		TC006696		TC013364
TC004724		TC006698		TC013423
TC004730		TC006725		TC013434
TC004732		TC006729		TC013442
TC004750		TC006730		TC013474
TC004767		TC006776		TC013530
TC004769		TC006782		TC013539
TC004773		TC006808		TC013602
TC004789		TC006817		TC013630
TC004791		TC006823		TC013755
TC004794		TC006844		TC013783
TC004818		TC006909		TC013827
TC004820		TC006942		TC013866
TC004834		TC006991		TC013899
TC004842		TC007011		TC013901
TC004872		TC007015		TC013910
TC004873		TC007016		TC014133
TC004878		TC007079		TC014138
TC004892		TC007098		TC014185
TC004925		TC007114		TC014270
TC004940		TC007135		TC014285
TC004942		TC007136		TC014313
TC004948		TC007206		TC014317
TC004949		TC007208		TC014318
TC004962		TC007213		TC014359
TC004964		TC007229		TC014373
TC004965		TC007247		TC014388
TC004988		TC007258		TC014433
TC004989		TC007261		TC014479
TC005004		TC007282		TC014490
TC005025		TC007304		TC014553
TC005066		TC007317		TC014579
TC005120		TC007324		TC014584
TC005122		TC007332		TC014588
TC005134		TC007346		TC014596
TC005164		TC007364		TC014615
TC005166		TC007397		TC014644
TC005185		TC007406		TC014663
TC005188		TC007466		TC014679
TC005190		TC007470		TC014701
TC005191		TC007471		TC014709
TC005215		TC007496		TC014710
TC005231		TC007497		TC014748
TC005232		TC007510		TC014768
TC005233		TC007511		TC014769
TC005234		TC007534		TC014778
TC005277		TC007571		TC014784
TC005311		TC007616		TC014939
TC005341		TC007626		TC014945
TC005347		TC007632		TC014955
TC005366		TC007636		TC014970
TC005368		TC007642		TC014977
TC005395		TC007681		TC015004
TC005398		TC007692		TC015006
TC005408		TC007699		TC015008
TC005452		TC007744		TC015044
TC005468		TC007754		TC015047
TC005480		TC007766		TC015056
TC005482		TC007781		TC015060
TC005483		TC007790		TC015105
TC005486		TC007791		TC015106
TC005496		TC007795		TC015145
TC005501		TC007833		TC015151
TC005513		TC007851		TC015155
TC005514		TC007869		TC015190
TC005525		TC007872		TC015212
TC005544		TC007890		TC015225
TC005565		TC007894		TC015230
TC005591		TC007903		TC015246
TC005597		TC007911		TC015247
TC005601		TC007913		TC015257
TC005605		TC007920		TC015270
TC005615		TC007928		TC015290
TC005628		TC007932		TC015291
TC005634		TC007934		TC015326
TC005637		TC007954		TC015337
TC005644		TC007967		TC015339
TC005648		TC007981		TC015344
TC005653		TC008015		TC015346
TC005669		TC008016		TC015363
TC005725		TC008024		TC015368
TC005727		TC008030		TC015382
TC005730		TC008057		TC015390
TC005750		TC008059		TC015439
TC005769		TC008077		TC015448
TC005770		TC008146		TC015465
TC005779		TC008177		TC015467
TC005780		TC008202		TC015475
TC005792		TC008220		TC015485
TC005795		TC008221		TC015546
TC005801		TC008246		TC015553
TC005841		TC008256		TC015599
TC005855		TC008261		TC015603
TC005857		TC008299		TC015620
TC005869		TC008311		TC015681
TC005877		TC008343		TC015722
TC005881		TC008354		TC015760
TC005895		TC008386		TC015787
TC005900		TC008387		TC015814
TC005924		TC008412		TC015885
TC005928		TC008413		TC015886
TC005944		TC008414		TC015902
TC005951		TC008473		TC015918
TC005984		TC008513		TC015932
TC005986		TC008569		TC015940
TC005987		TC008617		TC015950
TC006009		TC008620		TC015953
TC006024		TC008644		TC015958
TC006036		TC008646		TC016081
TC006058		TC008661		TC016264
TC006100		TC008663		TC016280
TC006103		TC008665		TC016358
TC006106		TC008667		TC016371
TC006109		TC008671		TC016376
TC006112		TC008680		TC016377
TC006126		TC008681		TC030065
TC006138		TC008682		TC030069-GA
TC006170		TC008707		TC030073
TC006181		TC008708		TC030080
TC006185		TC008727		TC030082-GA
TC006187		TC008728		TC030085
TC006189		TC008729		TC030151
TC006191		TC008756		TC030443
TC006195		TC008757		TC030445
TC006219		TC008780		TC030654
TC006229		TC008784		TC030732
TC006241		TC008797
TC006252		TC008804
TC006254		TC008807
TC006271		TC008872
TC006281		TC008873
TC006287		TC008875
TC006296		TC008880
TC006312		TC008955
TC006342		TC008958
TC006354		TC008990
TC006357		TC009010
TC006360		TC009022
TC006365		TC009025
TC006370		TC009027
TC006375		TC009028
TC006382		TC009049
TC006386		TC009074
TC006400		TC009080
TC006406		TC009098
TC006408		TC009099
TC006414		TC009100
TC006415		TC009118
TC006429		TC009151
TC006444		TC009158
TC006445		TC009174
TC006452		TC009183
TC006456		TC009206
TC006471		TC009207
TC006489		TC009211
TC006492		TC009214
TC006513		TC009237
TC006519		TC009257
TC006524		TC009260
TC006526		TC009264
TC006530		TC009279
TC006532		TC009321
TC006549		TC009325
TC006550		TC009328
TC006553		TC009333
TC006567		TC009334
TC006594		TC009342
TC006596		TC009348
TC006597		TC009366
TC006610		TC009413
TC006629		TC009438
TC006647		TC009444
TC006652		TC009457
TC006659		TC009485
TC006664		TC009487
TC006677		TC009494
TC006681		TC009495
TC006684		TC009501
TC006690		TC009512
TC006698		TC009539
TC006729		TC009550
TC006730		TC009556
TC006736		TC009557
TC006752		TC009578
TC006771		TC009589
TC006776		TC009593
TC006782		TC009596
TC006803		TC009606
TC006808		TC009614
TC006822		TC009618
TC006823		TC009619
TC006844		TC009631
TC006909		TC009638
TC006918		TC009675
TC006927		TC009705
TC006936		TC009721
TC006937		TC009723
TC007011		TC009744
TC007015		TC009780
TC007016		TC009796
TC007028		TC009819
TC007029		TC009965
TC007030		TC009966
TC007063		TC009977
TC007099		TC009978
TC007100		TC009979
TC007101		TC010002
TC007135		TC010027
TC007136		TC010045
TC007173		TC010046
TC007182		TC010049
TC007186		TC010132
TC007187		TC010137
TC007189		TC010138
TC007204		TC010167
TC007206		TC010175
TC007208		TC010202
TC007229		TC010236
TC007233		TC010244
TC007237		TC010251
TC007238		TC010318
TC007240		TC010325
TC007241		TC010331
TC007255		TC010355
TC007258		TC010362
TC007261		TC010367
TC007262		TC010380
TC007280		TC010413
TC007282		TC010417
TC007304		TC010426
TC007306		TC010441
TC007324		TC010442
TC007332		TC010448
TC007346		TC010452
TC007351		TC010456
TC007364		TC010489
TC007377		TC010495
TC007397		TC010519
TC007406		TC010520
TC007429		TC010530
TC007430		TC010551
TC007466		TC010552
TC007471		TC010557
TC007496		TC010586
TC007497		TC010587
TC007510		TC010589
TC007511		TC010626
TC007529		TC010636
TC007534		TC010648
TC007570		TC010678
TC007571		TC010680
TC007600		TC010758
TC007616		TC010770
TC007626		TC010778
TC007628		TC010795
TC007636		TC010796
TC007642		TC010830
TC007681		TC010847
TC007689		TC010853
TC007692		TC010855
TC007694		TC010884
TC007697		TC010957
TC007699		TC011003
TC007700		TC011019
TC007711		TC011025
TC007744		TC011045
TC007754		TC011057
TC007766		TC011064
TC007781		TC011082
TC007786		TC011085
TC007790		TC011123
TC007791		TC011140
TC007795		TC011162
TC007851		TC011182
TC007858		TC011204
TC007872		TC011211
TC007883		TC011241
TC007890		TC011244
TC007894		TC011257
TC007903		TC011289
TC007911		TC011294
TC007920		TC011303
TC007926		TC011311
TC007928		TC011381
TC007932		TC011396
TC007934		TC011410
TC007938		TC011411
TC007945		TC011418
TC007957		TC011428
TC007958		TC011438
TC007967		TC011455
TC007982		TC011461
TC007984		TC011471
TC008015		TC011482
TC008016		TC011501
TC008024		TC011517
TC008030		TC011552
TC008031		TC011617
TC008057		TC011626
TC008058		TC011637
TC008059		TC011647
TC008077		TC011675
TC008141		TC011676
TC008162		TC011679
TC008177		TC011683
TC008202		TC011689
TC008204		TC011695
TC008207		TC011708
TC008208		TC011709
TC008220		TC011716
TC008221		TC011736
TC008226		TC011755
TC008227		TC011769
TC008228		TC011788
TC008229		TC011801
TC008230		TC011809
TC008231		TC011812
TC008232		TC011814
TC008233		TC011829
TC008240		TC011865
TC008246		TC011877
TC008256		TC011905
TC008261		TC011923
TC008276		TC011946
TC008277		TC011965
TC008298		TC011980
TC008299		TC011988
TC008311		TC012004
TC008354		TC012005
TC008356		TC012018
TC008357		TC012040
TC008358		TC012041
TC008359		TC012055
TC008386		TC012060
TC008387		TC012069
TC008407		TC012070
TC008408		TC012116
TC008418		TC012128
TC008435		TC012133
TC008454		TC012134
TC008504		TC012176
TC008506		TC012177
TC008513		TC012178
TC008514		TC012185
TC008534		TC012187
TC008552		TC012192
TC008557		TC012217
TC008569		TC012251
TC008584		TC012278
TC008604		TC012308
TC008617		TC012328
TC008620		TC012363
TC008644		TC012374
TC008646		TC012375
TC008661		TC012377
TC008663		TC012379
TC008667		TC012380
TC008671		TC012421
TC008674		TC012429
TC008675		TC012437
TC008679		TC012443
TC008680		TC012484
TC008681		TC012512
TC008682		TC012520
TC008684		TC012533
TC008707		TC012540
TC008708		TC012576
TC008712		TC012578
TC008726		TC012627
TC008727		TC012638
TC008728		TC012647
TC008729		TC012671
TC008757		TC012708
TC008760		TC012731
TC008761		TC012751
TC008778		TC012754
TC008784		TC012756
TC008797		TC012758
TC008806		TC012770
TC008807		TC012793
TC008872		TC012824
TC008873		TC012838
TC008875		TC012859
TC008921		TC012860
TC008927		TC012868
TC008936		TC012877
TC008958		TC012878
TC009009		TC012882
TC009010		TC012892
TC009022		TC012893
TC009025		TC012903
TC009028		TC012928
TC009049		TC012958
TC009072		TC012980
TC009074		TC012990
TC009080		TC012999
TC009096		TC013001
TC009097		TC013008
TC009098		TC013025
TC009099		TC013046
TC009100		TC013052
TC009110		TC013056
TC009131		TC013059
TC009157		TC013063
TC009158		TC013078
TC009174		TC013081
TC009176		TC013082
TC009183		TC013108
TC009194		TC013110
TC009206		TC013117
TC009211		TC013119
TC009214		TC013135
TC009220		TC013168
TC009233		TC013172
TC009234		TC013187
TC009256		TC013193
TC009257		TC013202
TC009260		TC013212
TC009279		TC013214
TC009321		TC013235
TC009325		TC013277
TC009328		TC013289
TC009333		TC013310
TC009334		TC013311
TC009342		TC013313
TC009348		TC013314
TC009365		TC013317
TC009366		TC013327
TC009374		TC013340
TC009394		TC013353
TC009413		TC013357
TC009438		TC013365
TC009448		TC013379
TC009457		TC013413
TC009468		TC013429
TC009485		TC013431
TC009486		TC013470
TC009495		TC013477
TC009501		TC013479
TC009504		TC013486
TC009512		TC013489
TC009539		TC013536
TC009550		TC013542
TC009556		TC013550
TC009578		TC013556
TC009580		TC013567
TC009589		TC013591
TC009590		TC013594
TC009596		TC013598
TC009598		TC013648
TC009602		TC013657
TC009606		TC013690
TC009614		TC013714
TC009618		TC013726
TC009619		TC013738
TC009627		TC013754
TC009631		TC013759
TC009638		TC013767
TC009675		TC013772
TC009690		TC013805
TC009696		TC013859
TC009711		TC013878
TC009721		TC013891
TC009722		TC013913
TC009725		TC013917
TC009796		TC013918
TC009819		TC013925
TC009844		TC013931
TC009847		TC013949
TC009872		TC014007
TC009884		TC014013
TC009933		TC014044
TC009936		TC014110
TC009949		TC014113
TC009955		TC014115
TC009959		TC014157
TC009965		TC014175
TC009966		TC014183
TC009975		TC014214
TC009977		TC014219
TC009978		TC014229
TC009979		TC014240
TC010002		TC014273
TC010036		TC014279
TC010037		TC014286
TC010038		TC014289
TC010045		TC014292
TC010049		TC014327
TC010052		TC014329
TC010067		TC014338
TC010068		TC014362
TC010105		TC014364
TC010117		TC014369
TC010121		TC014397
TC010123		TC014405
TC010132		TC014412
TC010138		TC014419
TC010164		TC014440
TC010167		TC014460
TC010175		TC014461
TC010244		TC014481
TC010318		TC014495
TC010325		TC014505
TC010331		TC014533
TC010352		TC014574
TC010353		TC014581
TC010355		TC014590
TC010362		TC014606
TC010364		TC014613
TC010367		TC014621
TC010373		TC014627
TC010380		TC014659
TC010394		TC014678
TC010413		TC014680
TC010417		TC014757
TC010419		TC014767
TC010422		TC014786
TC010434		TC014808
TC010442		TC014882
TC010448		TC014895
TC010452		TC014909
TC010456		TC014929
TC010458		TC014951
TC010475		TC014954
TC010476		TC014975
TC010478		TC014998
TC010484		TC015013
TC010487		TC015022
TC010489		TC015046
TC010495		TC015050
TC010519		TC015051
TC010520		TC015054
TC010530		TC015069
TC010552		TC015070
TC010557		TC015079
TC010563		TC015094
TC010564		TC015122
TC010586		TC015151
TC010587		TC015161
TC010589		TC015168
TC010591		TC015170
TC010593		TC015176
TC010609		TC015183
TC010610		TC015189
TC010626		TC015205
TC010648		TC015217
TC010678		TC015275
TC010758		TC015279
TC010765		TC015299
TC010778		TC015301
TC010795		TC015316
TC010796		TC015318
TC010817		TC015321
TC010829		TC015322
TC010830		TC015328
TC010839		TC015333
TC010847		TC015346
TC010850		TC015348
TC010853		TC015372
TC010873		TC015373
TC010884		TC015376
TC010907		TC015385
TC010921		TC015416
TC010930		TC015417
TC010937		TC015423
TC011000		TC015429
TC011001-GA		TC015437
TC011003		TC015449
TC011019		TC015479
TC011022		TC015506
TC011025		TC015508
TC011031		TC015521
TC011035		TC015539
TC011057		TC015594
TC011068		TC015603
TC011074		TC015621
TC011075		TC015633
TC011082		TC015654
TC011085		TC015659
TC011123		TC015660
TC011134		TC015669
TC011139		TC015671
TC011140		TC015676
TC011159		TC015691
TC011162		TC015714
TC011182		TC015765
TC011204		TC015785
TC011207		TC015857
TC011212		TC015888
TC011241		TC015910
TC011289		TC015912
TC011298		TC015922
TC011303		TC015923
TC011338		TC015925
TC011381		TC015977
TC011390		TC015978
TC011405		TC015990
TC011410		TC016051
TC011411		TC016057-GA
TC011418		TC016081
TC011428		TC016112
TC011450		TC016126
TC011455		TC016135
TC011461		TC016225
TC011471		TC016229
TC011482		TC016278
TC011501		TC016304
TC011517		TC016306
TC011522		TC016331
TC011529		TC016351
TC011552		TC016355
TC011553		TC016366
TC011564		TC016369
TC011608		TC030044
TC011611		TC030045
TC011627		TC030047
TC011630		TC030048
TC011637		TC030049
TC011638		TC030052
TC011644		TC030054
TC011647		TC030448
TC011649		TC030464
TC011676		TC030466-GA
TC011679		TC030556
TC011689		TC030616-GA
TC011692		TC030624
TC011703		TC030625
TC011707		TC030637
TC011708		TC030651
TC011709		TC030666
TC011711		TC030667
TC011725		TC030674
TC011730		TC030688
TC011736		TC030690
TC011769		TC030694
TC011788		TC030712
TC011809		TC030755
TC011814		TC030773
TC011824		TC030780
TC011829		TC030782
TC011861		TC030783
TC011865
TC011870
TC011877
TC011923
TC011946
TC011976
TC011980
TC011981
TC011988
TC011990
TC012005
TC012010
TC012018
TC012041
TC012055
TC012080
TC012083
TC012096
TC012100
TC012102
TC012103
TC012107
TC012126
TC012128
TC012133
TC012134
TC012169
TC012176
TC012177
TC012178
TC012185
TC012196
TC012206
TC012217
TC012241
TC012269
TC012270
TC012278
TC012308
TC012328
TC012363
TC012375
TC012377
TC012379
TC012380
TC012421
TC012425
TC012437
TC012443
TC012484
TC012500
TC012503
TC012517
TC012520
TC012524
TC012531
TC012576
TC012578
TC012587
TC012593
TC012621
TC012627
TC012638
TC012641
TC012647
TC012668
TC012671
TC012686
TC012702
TC012704
TC012708
TC012731
TC012754
TC012758
TC012766
TC012785
TC012793
TC012824
TC012859
TC012864
TC012868
TC012878
TC012882
TC012892
TC012893
TC012903
TC012910
TC012928
TC012958
TC012980
TC012999
TC013000
TC013019
TC013025
TC013040
TC013045
TC013046
TC013052
TC013055
TC013056
TC013059
TC013081
TC013082
TC013090
TC013103
TC013110
TC013117
TC013119
TC013135
TC013168
TC013172
TC013185
TC013187
TC013193
TC013202
TC013214
TC013217
TC013218
TC013241
TC013250
TC013277
TC013289
TC013310
TC013311
TC013314
TC013317
TC013327
TC013340
TC013353
TC013357
TC013365
TC013376
TC013378
TC013386
TC013401
TC013410
TC013413
TC013431
TC013464
TC013470
TC013477
TC013486
TC013523
TC013525
TC013536
TC013550
TC013562
TC013596
TC013598
TC013600
TC013602
TC013627
TC013648
TC013657
TC013662
TC013683
TC013709
TC013714
TC013727
TC013754
TC013757
TC013758
TC013759
TC013762
TC013767
TC013780
TC013805
TC013807
TC013811
TC013859
TC013876
TC013911
TC013913
TC013917
TC013918
TC013925
TC013931
TC013967
TC013987
TC014007
TC014013
TC014038
TC014041
TC014044
TC014051
TC014056
TC014069
TC014100
TC014101
TC014113
TC014114
TC014115
TC014119
TC014143
TC014147
TC014157
TC014166
TC014183
TC014191
TC014206
TC014214
TC014219
TC014229
TC014230
TC014231
TC014240
TC014245
TC014248
TC014266
TC014273
TC014278
TC014279
TC014289
TC014314
TC014315
TC014327
TC014345
TC014348
TC014362
TC014364
TC014369
TC014377
TC014391
TC014396
TC014397
TC014405
TC014412
TC014413
TC014437
TC014440
TC014442
TC014457
TC014462
TC014470
TC014481
TC014487
TC014497
TC014505
TC014534
TC014574
TC014581
TC014590
TC014606
TC014609
TC014640
TC014659
TC014668
TC014678
TC014680
TC014685
TC014757
TC014761
TC014767
TC014786
TC014808
TC014819
TC014865
TC014879
TC014882
TC014895
TC014909
TC014911
TC014929
TC014951
TC014954
TC014980
TC014998
TC015013
TC015014
TC015022
TC015029-GA
TC015039
TC015046
TC015050
TC015053
TC015070
TC015079
TC015094
TC015096
TC015112
TC015122
TC015130
TC015137
TC015161
TC015168
TC015170
TC015173
TC015183
TC015189
TC015217
TC015221
TC015229
TC015237
TC015253
TC015266
TC015275
TC015279
TC015299
TC015314
TC015315
TC015316
TC015321
TC015322
TC015325
TC015328
TC015333
TC015348
TC015372
TC015373
TC015376
TC015385
TC015416
TC015417
TC015428
TC015429
TC015441
TC015450
TC015451
TC015453
TC015454
TC015455
TC015479
TC015481
TC015506
TC015508
TC015539
TC015540
TC015563
TC015564
TC015591
TC015594
TC015595
TC015617
TC015618
TC015621
TC015622
TC015633
TC015651
TC015654
TC015660
TC015662
TC015690
TC015691
TC015693
TC015702
TC015723
TC015765
TC015782
TC015785
TC015792
TC015857
TC015888
TC015895
TC015896
TC015910
TC015912
TC015922
TC015923
TC015925
TC015977
TC015986
TC015988
TC015993
TC016022
TC016051
TC016057-GA
TC016121
TC016126
TC016135
TC016203
TC016215
TC016218
TC016225
TC016229
TC016230
TC016278
TC016299
TC016303
TC016304
TC016306
TC016332
TC016344
TC016348
TC016350
TC016351
TC016352
TC016390
TC016395
TC030044
TC030045
TC030046
TC030047
TC030048
TC030049
TC030052
TC030054
TC030063
TC030448
TC030464
TC030466-GA
TC030467
TC030556
TC030588
TC030600
TC030604-GA
TC030616-GA
TC030624
TC030625
TC030650-GA
TC030660-GA
TC030666
TC030667
TC030674
TC030688
TC030690
TC030694
TC030701
TC030718
TC030722
TC030755
TC030760
TC030773
TC030776
TC030782
TC030783
