# Supplementary material for: Odoriferous Defensive Stink Gland Transcriptome to Identify Novel Genes Necessary for Quinone Synthesis in the Red Flour Beetle, Tribolium castaneum
Source: PLoS Genet. 2013 Jul 11;9(7):e1003596. doi: 10.1371/journal.pgen.1003596 (PMC3708791; doi:10.1371/journal.pgen.1003596)
Supplement: Dataset S3 — Gene ontology results in details. (XLSX) [file pgen.1003596.s003.xlsx]

## Sheet: Stats
Different ananlyses	NoBlast	NoBlastHits	NoMapping	NoAnnot	Annot	Total	Annot rate	Abbreviations in this file's tabs	Summarized in this tab
Ctl-high-depth-no-less-than50	0	11	225	72	1143	1451	0.787733	Ctl	GO1
Gland-high-depth-no-less-than50	0	2	123	55	846	1206	0.701493	Gland	GO1
G1-G10	0	3	158	76	274	511	0.536204	Gs	GO1
Group1	0	1	15	4	42	62	0.677419	G1	GO2
Group2	0	0	5	0	18	23	0.782609	G2	GO2
Group3	0	0	10	6	24	40	0.6	G3	GO2
Group5	0	0	0	0	4	4	1	G5	GO2
Group7	0	1	113	58	127	299	0.424749	G7	GO2
Group9	0	0	8	2	29	39	0.74359	G9	GO2
Group10	0	1	7	6	30	44	0.681818	G10	GO2
Ctl-high-64times	0	3	61	25	201	290	0.693103	Ctlg	GO2

## Sheet: GO1
GO-category	Level	GO-id	GO-term	Ctl-1451gs (depth no less than 50)	Gland-1026gs (depth no less than 50)	G1-G10
biological process	level2	GO:0000003	reproduction	67	47	10
biological process	level2	GO:0001906	cell killing	0	0	2
biological process	level2	GO:0002376	immune system process	22	18	6
biological process	level2	GO:0008152	metabolic process	780	553	152
biological process	level2	GO:0008283	cell proliferation	23	15	2
biological process	level2	GO:0009987	cellular process	704	546	139
biological process	level2	GO:0016032	viral reproduction	10	11	0
biological process	level2	GO:0016043	cellular component organization	160	122	25
biological process	level2	GO:0016265	death	37	32	6
biological process	level2	GO:0022610	biological adhesion	25	17	1
biological process	level2	GO:0023052	signaling	81	67	15
biological process	level2	GO:0032501	multicellular organismal process	183	133	34
biological process	level2	GO:0032502	developmental process	166	119	29
biological process	level2	GO:0040007	growth	26	19	2
biological process	level2	GO:0040011	locomotion	38	23	9
biological process	level2	GO:0043473	pigmentation	4	3	0
biological process	level2	GO:0044085	cellular component biogenesis	66	43	9
biological process	level2	GO:0048511	rhythmic process	0	5	2
biological process	level2	GO:0050896	response to stimulus	162	134	37
biological process	level2	GO:0051179	localization	202	176	53
biological process	level2	GO:0051704	multi-organism process	26	24	13
biological process	level2	GO:0065007	biological regulation	223	182	53
biological process	level2	GO:0071554	cell wall organization or biogenesis	1	0	0
molecular function	level2	GO:0003824	catalytic activity	640	435	135
molecular function	level2	GO:0005198	structural molecule activity	122	90	13
molecular function	level2	GO:0005215	transporter activity	124	97	23
molecular function	level2	GO:0005488	binding	630	422	155
molecular function	level2	GO:0009055	electron carrier activity	34	32	13
molecular function	level2	GO:0016209	antioxidant activity	14	14	1
molecular function	level2	GO:0016247	channel regulator activity	1	0	0
molecular function	level2	GO:0016530	metallochaperone activity	1	2	0
molecular function	level2	GO:0030234	enzyme regulator activity	29	23	7
molecular function	level2	GO:0030528	transcription regulator activity	3	3	7
molecular function	level2	GO:0045182	translation regulator activity	1	1	0
molecular function	level2	GO:0060089	molecular transducer activity	29	19	6
cellular component	level2	GO:0005623	cell	681	573	114
cellular component	level2	GO:0005576	extracellular region	41	19	17
cellular component	level2	GO:0032991	macromolecular complex	339	276	30
cellular component	level2	GO:0031974	membrane-enclosed lumen	74	48	13
cellular component	level2	GO:0043226	organelle	465	375	59
cellular component	level2	GO:0045202	synapse	11	10	1
cellular component	level2	GO:0019012	virion	4	1	0
			No. of GO annotated genes	1143	846	274
			No. of genes in total	1451	1206	511
			Percentage of annotation	0.787733	0.701493	0.536204

## Sheet: GO2
GO-category	Level	GO-id	GO-term	Group1	Group2	Group3	Group5	Group7	Group9	Group10	Ctl-high-64times
biological process	level 2	GO:0000003	reproduction	2	1	2	0	5	0	0	3
biological process	level 2	GO:0001906	cell killing	0	0	0	0	2	0	0	0
biological process	level 2	GO:0002376	immune system process	0	1	0	0	2	3	0	1
biological process	level 2	GO:0008152	metabolic process	20	8	17	2	71	16	18	146
biological process	level 2	GO:0008283	cell proliferation	0	1	0	0	0	1	0	3
biological process	level 2	GO:0009987	cellular process	20	5	8	1	75	10	20	55
biological process	level 2	GO:0016043	cellular component organization	4	2	2	0	15	2	0	8
biological process	level 2	GO:0016265	death	1	0	1	0	4	0	0	3
biological process	level 2	GO:0022610	biological adhesion	0	0	0	0	0	0	1	5
biological process	level 2	GO:0023052	signaling	3	1	1	0	7	2	1	9
biological process	level 2	GO:0032501	multicellular organismal process	7	3	5	0	16	2	1	15
biological process	level 2	GO:0032502	developmental process	6	4	5	0	12	1	1	11
biological process	level 2	GO:0040007	growth	0	1	0	0	1	0	0	3
biological process	level 2	GO:0040011	locomotion	1	1	3	0	3	1	0	3
biological process	level 2	GO:0044085	cellular component biogenesis	2	1	0	0	6	0	0	2
biological process	level 2	GO:0048511	rhythmic process	0	1	0	0	1	0	0	1
biological process	level 2	GO:0050896	response to stimulus	6	3	2	0	17	7	2	16
biological process	level 2	GO:0051179	localization	11	6	5	2	20	5	4	22
biological process	level 2	GO:0051704	multi-organism process	3	2	0	0	4	4	0	3
biological process	level 2	GO:0065007	biological regulation	8	1	6	1	27	5	5	20
molecular function	level 2	GO:0003824	catalytic activity	20	6	13	0	67	14	15	147
molecular function	level 2	GO:0005198	structural molecule activity	3	2	0	0	6	0	2	2
molecular function	level 2	GO:0005215	transporter activity	5	2	4	2	6	1	3	14
molecular function	level 2	GO:0005488	binding	18	9	16	1	83	8	20	90
molecular function	level 2	GO:0009055	electron carrier activity	5	1	0	0	6	1	0	1
molecular function	level 2	GO:0016209	antioxidant activity	0	0	0	0	1	0	0	1
molecular function	level 2	GO:0030234	enzyme regulator activity	0	0	1	0	5	1	0	1
molecular function	level 2	GO:0030528	transcription regulator activity	0	1	4	0	0	1	1	4
molecular function	level 2	GO:0060089	molecular transducer activity	0	0	1	0	2	1	2	7
cellular component	level 2	GO:0005576	extracellular region	2	1	1	0	7	6	0	12
cellular component	level 2	GO:0005623	cell	15	5	8	1	66	7	12	52
cellular component	level 2	GO:0019012	virion	0	0	0	0	0	0	0	3
cellular component	level 2	GO:0031974	membrane-enclosed lumen	1	1	0	1	8	2	0	2
cellular component	level 2	GO:0032991	macromolecular complex	1	1	1	1	23	2	1	6
cellular component	level 2	GO:0043226	organelle	5	2	4	1	42	2	3	19
cellular component	level 2	GO:0045202	synapse	0	1	0	0	0	0	0	3
			No. of GO annotated genes	42	18	24	4	127	29	30	201
			No. of genes in total	62	23	40	4	299	39	44	290
			Percentage of GO annotation	0.677419	0.782609	0.6	1	0.424749	0.74359	0.681818	0.693103

## Sheet: Ctl
Level	GO ID	Term	Type	#Seqs	Graph Score	Sequences
7	GO:0010563	negative regulation of phosphorus metabolic process	biological_process	2	0.41	TC010475, TC005366
7	GO:0035110	leg morphogenesis	biological_process	2	1.56	TC001574, TC007697
6	GO:0019827	stem cell maintenance	biological_process	5	3.4	TC005496, TC000443, TC001470, TC004925, TC007697
5	GO:0016192	vesicle-mediated transport	biological_process	34	18.76	TC001251, TC002141, TC007754, TC009978, TC012647, TC007497, TC007534, TC007934, TC010138, TC011289, TC015014, TC015633, TC011923, TC006386, TC004925, TC000739, TC000969, TC003790, TC003838, TC004676, TC006296, TC008454, TC008728, TC009010, TC009328, TC009556, TC011976, TC012328, TC013187, TC013311, TC015183, TC009158, TC009965, TC014219
7	GO:0009306	protein secretion	biological_process	2	2	TC009965, TC011022
3	GO:0055114	oxidation-reduction process	biological_process	187	122.31	TC004680, TC030046, TC000043, TC005841, TC006271, TC010049, TC006252, TC030049, TC000688, TC002057, TC006519, TC009512, TC009596, TC030047, TC009966, TC010331, TC014895, TC015046, TC030044, TC001151, TC000355, TC001945, TC002691, TC003690, TC004001, TC004388, TC005501, TC006185, TC006357, TC007636, TC007967, TC008030, TC008644, TC008873, TC009080, TC009578, TC012859, TC014044, TC014119, TC015022,…
8	GO:0018205	peptidyl-lysine modification	biological_process	3	1.13	TC014882, TC006406, TC015693
4	GO:0009611	response to wounding	biological_process	8	3.38	TC005398, TC001251, TC002141, TC003548, TC012910, TC009158, TC013187, TC014266
5	GO:0006906	vesicle fusion	biological_process	1	0.6	TC004925
7	GO:0006376	mRNA splice site selection	biological_process	2	2	TC012868, TC016051
5	GO:0007559	histolysis	biological_process	16	5.71	TC005513, TC005924, TC001529, TC002954, TC002955, TC004489, TC004989, TC008220, TC012758, TC012785, TC014266, TC014954, TC015693, TC015765, TC015977, TC005232
null	GO:2000104	negative regulation of DNA-dependent DNA replication	biological_process	1	0.36	TC015693
8	GO:0019941	modification-dependent protein catabolic process	biological_process	14	6.36	TC000443, TC005366, TC015662, TC000614, TC007754, TC008727, TC009978, TC007681, TC008015, TC008671, TC009675, TC009979, TC014574, TC015173
6	GO:0048934	peripheral nervous system neuron differentiation	biological_process	1	0.6	TC007697
7	GO:0070588	calcium ion transmembrane transport	biological_process	2	2	TC001467, TC007028
8	GO:0008582	regulation of synaptic growth at neuromuscular junction	biological_process	3	2.6	TC000749, TC008712, TC009975
7	GO:0060811	intracellular mRNA localization involved in anterior/posterior axis specification	biological_process	6	1.8	TC014114, TC004149, TC004925, TC009028, TC011608, TC016215
10	GO:0045465	R8 cell differentiation	biological_process	1	0.6	TC007697
6	GO:0048021	regulation of melanin biosynthetic process	biological_process	1	0.6	TC011976
5	GO:0001503	ossification	biological_process	1	0.6	TC009131
7	GO:0045793	positive regulation of cell size	biological_process	3	1.8	TC009468, TC014114, TC015693
6	GO:0043254	regulation of protein complex assembly	biological_process	5	1.23	TC002141, TC015690, TC000050, TC015506, TC009328
8	GO:0006559	L-phenylalanine catabolic process	biological_process	1	1	TC009325
5	GO:0021537	telencephalon development	biological_process	1	0.43	TC002141
6	GO:0051261	protein depolymerization	biological_process	5	1.81	TC009328, TC001574, TC008712, TC009975, TC000749
7	GO:0015988	energy coupled proton transport, against electrochemical gradient	biological_process	18	10.8	TC000874, TC004599, TC004949, TC006281, TC007903, TC008354, TC008728, TC009631, TC010367, TC010758, TC011025, TC011455, TC012133, TC013357, TC015253, TC015322, TC015454, TC016230
10	GO:0043967	histone H4 acetylation	biological_process	1	1.2	TC015693
7	GO:0048839	inner ear development	biological_process	1	0.72	TC002141
9	GO:0045451	pole plasm oskar mRNA localization	biological_process	6	4	TC014114, TC004149, TC004925, TC009028, TC011608, TC016215
null	GO:0072330	monocarboxylic acid biosynthetic process	biological_process	3	1.8	TC004262, TC010487, TC013185
6	GO:0051686	establishment of ER localization	biological_process	1	1	TC014219
11	GO:0034130	toll-like receptor 1 signaling pathway	biological_process	2	2	TC007754, TC009978
6	GO:0035285	appendage segmentation	biological_process	2	0.96	TC001574, TC007697
6	GO:0001958	endochondral ossification	biological_process	1	1	TC009131
7	GO:0006843	mitochondrial citrate transport	biological_process	1	1	TC015070
3	GO:0008037	cell recognition	biological_process	8	2.45	TC015765, TC000749, TC011976, TC030783, TC000050, TC001751, TC002141, TC005513
8	GO:0006475	internal protein amino acid acetylation	biological_process	2	0.88	TC014882, TC015693
8	GO:0051170	nuclear import	biological_process	6	2.42	TC008873, TC030773, TC003790, TC006191, TC001251, TC007534
7	GO:0016569	covalent chromatin modification	biological_process	4	1.45	TC007471, TC014882, TC015693, TC009722
8	GO:0042306	regulation of protein import into nucleus	biological_process	3	1.43	TC030773, TC001251, TC007534
5	GO:0050658	RNA transport	biological_process	4	2.4	TC008873, TC006281, TC011025, TC011923
7	GO:0006102	isocitrate metabolic process	biological_process	2	2	TC011647, TC014590
7	GO:0007140	male meiosis	biological_process	2	2	TC000443, TC005398
6	GO:0060349	bone morphogenesis	biological_process	1	0.72	TC009131
6	GO:0051294	establishment of spindle orientation	biological_process	1	0.6	TC001251
7	GO:0030182	neuron differentiation	biological_process	39	9.41	TC011976, TC015693, TC002141, TC009158, TC010796, TC015765, TC014051, TC012593, TC030783, TC006549, TC015925, TC007697, TC000443, TC000998, TC001470, TC001574, TC004925, TC001529, TC000749, TC001755, TC004676, TC000050, TC001751, TC005513, TC000224, TC011608, TC012910, TC013187, TC014114, TC014440, TC016215, TC000100, TC012903, TC005496, TC000083, TC009979, TC015428, TC009965, TC011289
7	GO:0009093	cysteine catabolic process	biological_process	1	0.6	TC009131
7	GO:0007096	regulation of exit from mitosis	biological_process	1	0.6	TC012080
8	GO:0042632	cholesterol homeostasis	biological_process	2	2	TC006386, TC014668
4	GO:0045454	cell redox homeostasis	biological_process	16	16	TC000058, TC000684, TC002424, TC002698, TC003523, TC004222, TC004948, TC006382, TC006822, TC006823, TC007642, TC012328, TC013470, TC013598, TC014929, TC015376
6	GO:0032386	regulation of intracellular transport	biological_process	4	1.48	TC012910, TC001251, TC030773, TC007534
10	GO:0045860	positive regulation of protein kinase activity	biological_process	5	1.61	TC007754, TC009978, TC012910, TC003790, TC002107
5	GO:0044267	cellular protein metabolic process	biological_process	242	111.55	TC000443, TC009468, TC000572, TC000749, TC007173, TC007894, TC012868, TC012910, TC016051, TC012576, TC001152, TC016215, TC000614, TC007754, TC008727, TC009978, TC007471, TC014882, TC009131, TC001755, TC007016, TC009979, TC006553, TC002107, TC000040, TC005188, TC009183, TC000634, TC002418, TC012647, TC004794, TC005366, TC007534, TC014396, TC015321, TC015925, TC001251, TC002779, TC004721, TC006513,…
7	GO:0055002	striated muscle cell development	biological_process	19	6.97	TC008620, TC001251, TC008712, TC009975, TC011976, TC015690, TC000827, TC002779, TC004676, TC004721, TC005513, TC005924, TC007894, TC030718, TC010476, TC002445, TC009158, TC002141, TC010850
5	GO:0001817	regulation of cytokine production	biological_process	4	1.44	TC000443, TC007754, TC009978, TC002141
7	GO:0010970	microtubule-based transport	biological_process	4	2.64	TC005496, TC011608, TC011611, TC000685
5	GO:0060255	regulation of macromolecule metabolic process	biological_process	74	14.57	TC005366, TC008261, TC001152, TC002141, TC015633, TC016215, TC000614, TC007754, TC008727, TC009978, TC001877, TC010648, TC009131, TC002107, TC000040, TC006406, TC003367, TC006009, TC008408, TC000143, TC004308, TC007496, TC005857, TC015693, TC006808, TC012910, TC007692, TC007697, TC009158, TC006549, TC010778, TC015925, TC003790, TC009933, TC009979, TC011708, TC011976, TC012102, TC000056, TC000083,…
4	GO:0045478	fusome organization	biological_process	3	2.6	TC004925, TC000749, TC005496
8	GO:0019322	pentose biosynthetic process	biological_process	1	1	TC010448
5	GO:0048513	organ development	biological_process	87	38	TC007697, TC011976, TC015693, TC004767, TC002141, TC008620, TC013187, TC005513, TC005924, TC030667, TC009158, TC009131, TC015633, TC009589, TC030718, TC010850, TC014266, TC000685, TC001251, TC000614, TC000083, TC011461, TC012576, TC001574, TC013311, TC006549, TC015925, TC000443, TC000998, TC001470, TC004925, TC001529, TC007496, TC008299, TC009328, TC010478, TC010610, TC014481, TC015923, TC007692,…
10	GO:0021799	cerebral cortex radially oriented cell migration	biological_process	1	1	TC002141
9	GO:0060314	regulation of ryanodine-sensitive calcium-release channel activity	biological_process	1	1.2	TC001251
6	GO:0052126	movement in host environment	biological_process	1	0.08	TC014481
7	GO:0051283	negative regulation of sequestering of calcium ion	biological_process	1	0.22	TC001251
7	GO:0046439	L-cysteine metabolic process	biological_process	1	0.6	TC009131
5	GO:0046843	dorsal appendage formation	biological_process	3	3	TC002141, TC003790, TC013187
4	GO:0007166	cell surface receptor linked signaling pathway	biological_process	30	17.35	TC007697, TC007754, TC009978, TC006191, TC009158, TC000224, TC011707, TC003838, TC004489, TC007016, TC015693, TC012910, TC001251, TC002141, TC013090, TC005366, TC006549, TC009468, TC014114, TC000634, TC001094, TC001470, TC014882, TC000443, TC013187, TC013357, TC000998, TC010853, TC012576, TC005496
8	GO:0005980	glycogen catabolic process	biological_process	2	2	TC001251, TC008246
7	GO:0010631	epithelial cell migration	biological_process	1	0.6	TC005924
7	GO:0006275	regulation of DNA replication	biological_process	3	1.73	TC002141, TC015693, TC005366
4	GO:0045137	development of primary sexual characteristics	biological_process	3	1.09	TC001574, TC005895, TC001743
9	GO:0006613	cotranslational protein targeting to membrane	biological_process	5	2.68	TC007282, TC010557, TC013365, TC006360, TC004293
6	GO:0031347	regulation of defense response	biological_process	4	1.27	TC007754, TC009978, TC002141, TC012910
5	GO:0007399	nervous system development	biological_process	54	15.9	TC011976, TC015693, TC002141, TC008620, TC009158, TC010796, TC015765, TC000827, TC007697, TC014051, TC012593, TC030783, TC006549, TC015925, TC000443, TC000998, TC001470, TC001574, TC004925, TC001529, TC000749, TC001755, TC004676, TC008712, TC009975, TC015633, TC005398, TC014114, TC000685, TC014882, TC013090, TC001751, TC005857, TC000050, TC005513, TC000224, TC011608, TC012910, TC013187, TC014440,…
null	GO:2000026	regulation of multicellular organismal development	biological_process	25	8.54	TC004149, TC011976, TC011289, TC014051, TC010850, TC002141, TC000749, TC006549, TC015925, TC000443, TC006191, TC010476, TC008712, TC009975, TC001470, TC009158, TC007697, TC005496, TC005366, TC009965, TC013187, TC004925, TC009028, TC011608, TC016215
6	GO:0048854	brain morphogenesis	biological_process	2	2	TC001529, TC011976
6	GO:0016331	morphogenesis of embryonic epithelium	biological_process	13	9.03	TC015633, TC001751, TC002141, TC005513, TC005924, TC009158, TC013187, TC000685, TC001470, TC004925, TC006191, TC010557, TC014114
6	GO:0016335	morphogenesis of larval imaginal disc epithelium	biological_process	2	1.6	TC000998, TC002141
8	GO:0045937	positive regulation of phosphate metabolic process	biological_process	1	0.36	TC002107
6	GO:0031163	metallo-sulfur cluster assembly	biological_process	1	0.6	TC010045
9	GO:0006919	activation of caspase activity	biological_process	2	2	TC005232, TC008261
6	GO:0003007	heart morphogenesis	biological_process	1	0.36	TC015633
7	GO:0031330	negative regulation of cellular catabolic process	biological_process	3	1.8	TC007282, TC010557, TC013365
4	GO:0006944	cellular membrane fusion	biological_process	6	3.04	TC011638, TC011611, TC004925, TC015183, TC008712, TC009975
6	GO:0045333	cellular respiration	biological_process	63	23.76	TC004680, TC030046, TC006252, TC030049, TC000688, TC002057, TC006519, TC009512, TC009596, TC030047, TC009966, TC010331, TC014895, TC015046, TC030044, TC001151, TC000355, TC001945, TC002691, TC003690, TC004001, TC004388, TC005501, TC006185, TC006357, TC007636, TC007967, TC008030, TC008644, TC008873, TC009080, TC009578, TC012859, TC014044, TC014119, TC015022, TC015217, TC015691, TC030052, TC030660-…
7	GO:0001508	regulation of action potential	biological_process	1	0.22	TC000827
6	GO:0021885	forebrain cell migration	biological_process	1	0.43	TC002141
4	GO:0042446	hormone biosynthetic process	biological_process	5	2.76	TC008202, TC016351, TC009631, TC003656, TC011471
5	GO:0000904	cell morphogenesis involved in differentiation	biological_process	31	12.58	TC009158, TC010796, TC002141, TC012593, TC001470, TC007697, TC000749, TC011976, TC030783, TC001755, TC004676, TC000050, TC001751, TC005513, TC000224, TC011608, TC012910, TC013187, TC014114, TC014440, TC016215, TC000100, TC001574, TC012903, TC005496, TC000083, TC009979, TC015428, TC005366, TC009965, TC011289
7	GO:0051253	negative regulation of RNA metabolic process	biological_process	3	1.08	TC007692, TC007697, TC005857
8	GO:0043549	regulation of kinase activity	biological_process	11	1.48	TC002141, TC009131, TC005366, TC007754, TC009978, TC012910, TC009158, TC006549, TC015925, TC003790, TC002107
5	GO:0009966	regulation of signal transduction	biological_process	21	11.87	TC002141, TC030701, TC006191, TC009158, TC009131, TC000224, TC010610, TC005366, TC007754, TC009978, TC012910, TC006549, TC013357, TC015925, TC003790, TC006386, TC011711, TC004767, TC001470, TC001251, TC005496
6	GO:0001947	heart looping	biological_process	1	1	TC015633
8	GO:0016925	protein sumoylation	biological_process	1	1	TC006191
6	GO:0046671	negative regulation of retinal cell programmed cell death	biological_process	1	0.6	TC001470
10	GO:0045500	sevenless signaling pathway	biological_process	1	1	TC006549
7	GO:0017156	calcium ion-dependent exocytosis	biological_process	1	1	TC015183
8	GO:0030641	regulation of cellular pH	biological_process	1	0.22	TC013357
6	GO:0031329	regulation of cellular catabolic process	biological_process	8	3.06	TC010610, TC007282, TC010557, TC013365, TC001152, TC003656, TC011471, TC007497
5	GO:0060491	regulation of cell projection assembly	biological_process	4	2.52	TC001251, TC002141, TC001574, TC009328
8	GO:0006817	phosphate transport	biological_process	2	1.6	TC003405, TC015417
5	GO:0042060	wound healing	biological_process	8	4.64	TC005398, TC001251, TC002141, TC003548, TC012910, TC009158, TC013187, TC014266
6	GO:0007265	Ras protein signal transduction	biological_process	7	4.47	TC002141, TC030701, TC006109, TC006549, TC005366, TC015925, TC003790
7	GO:0019344	cysteine biosynthetic process	biological_process	1	1.2	TC009131
8	GO:0046036	CTP metabolic process	biological_process	1	0.6	TC002492
6	GO:0008210	estrogen metabolic process	biological_process	1	1	TC003351
4	GO:0006766	vitamin metabolic process	biological_process	1	0.22	TC009022
7	GO:0032707	negative regulation of interleukin-23 production	biological_process	1	1	TC002141
7	GO:0030048	actin filament-based movement	biological_process	1	1	TC000685
6	GO:0001704	formation of primary germ layer	biological_process	2	0.56	TC000827, TC007697
6	GO:0035147	branch fusion, open tracheal system	biological_process	1	1	TC009158
6	GO:0046466	membrane lipid catabolic process	biological_process	4	1.68	TC000875, TC007028, TC007029, TC007030
8	GO:0043631	RNA polyadenylation	biological_process	1	0.6	TC012080
6	GO:0008209	androgen metabolic process	biological_process	1	1	TC003351
7	GO:0046335	ethanolamine biosynthetic process	biological_process	1	0.6	TC030588
4	GO:0045216	cell-cell junction organization	biological_process	4	1.68	TC000685, TC002141, TC004925, TC008620
5	GO:0016114	terpenoid biosynthetic process	biological_process	1	0.22	TC009631
4	GO:0009653	anatomical structure morphogenesis	biological_process	94	49.08	TC011976, TC015693, TC004767, TC000827, TC014266, TC009158, TC010796, TC002141, TC003790, TC013187, TC005513, TC005924, TC030667, TC000749, TC005496, TC006109, TC009328, TC000685, TC006296, TC006408, TC015765, TC001635, TC005398, TC006549, TC008620, TC009965, TC012647, TC012793, TC013090, TC009131, TC015633, TC010476, TC010850, TC030718, TC007697, TC012593, TC001743, TC010829, TC012080, TC001574,…
4	GO:0010876	lipid localization	biological_process	18	7.98	TC014440, TC015325, TC007628, TC012647, TC008202, TC016351, TC016057-GA, TC030464, TC007016, TC012100, TC006386, TC010839, TC013019, TC013602, TC015029-GA, TC015373, TC030467, TC030604-GA
null	GO:2000272	negative regulation of receptor activity	biological_process	1	0.6	TC006549
5	GO:0008202	steroid metabolic process	biological_process	4	2.64	TC008202, TC016351, TC003351, TC006386
11	GO:0009051	pentose-phosphate shunt, oxidative branch	biological_process	1	1	TC010448
9	GO:0051480	cytosolic calcium ion homeostasis	biological_process	1	0.08	TC001251
5	GO:0051236	establishment of RNA localization	biological_process	5	2.44	TC008873, TC010648, TC006281, TC011025, TC011923
6	GO:0002790	peptide secretion	biological_process	1	0.26	TC012910
9	GO:0055072	iron ion homeostasis	biological_process	3	1.8	TC000476, TC001092, TC007233
5	GO:0009110	vitamin biosynthetic process	biological_process	1	0.36	TC009022
7	GO:0035317	imaginal disc-derived wing hair organization	biological_process	7	5.16	TC002141, TC013187, TC005513, TC005924, TC030667, TC001574, TC009158
7	GO:0006898	receptor-mediated endocytosis	biological_process	3	3.4	TC002141, TC006386, TC001251
2	GO:0051704	multi-organism process	biological_process	26	7.35	TC009131, TC001251, TC014191, TC007692, TC002141, TC011428, TC013059, TC006808, TC004873, TC004925, TC011976, TC013090, TC014481, TC002057, TC008727, TC009979, TC012593, TC000379, TC002441, TC004676, TC006296, TC008387, TC012080, TC016225, TC003656, TC011471
7	GO:0001841	neural tube formation	biological_process	1	0.36	TC015633
7	GO:0051047	positive regulation of secretion	biological_process	1	0.6	TC012910
4	GO:0048518	positive regulation of biological process	biological_process	50	14.2	TC002141, TC015690, TC012910, TC014668, TC007754, TC009978, TC009158, TC015633, TC016215, TC000614, TC008727, TC011289, TC014051, TC000224, TC002107, TC015765, TC012080, TC000749, TC006549, TC015925, TC014440, TC006126, TC007697, TC013913, TC030773, TC007628, TC001251, TC010778, TC015693, TC013759, TC006109, TC006406, TC006386, TC009468, TC014114, TC004767, TC005232, TC010884, TC005366, TC008261,…
7	GO:0042593	glucose homeostasis	biological_process	1	1	TC012910
8	GO:0006007	glucose catabolic process	biological_process	18	11.16	TC010448, TC000616, TC007346, TC009501, TC000318, TC000319, TC002948, TC004380, TC005855, TC006170, TC006530, TC010847, TC011730, TC012754, TC014998, TC015540, TC030624, TC030755
7	GO:0006497	protein lipidation	biological_process	2	2	TC001152, TC006553
7	GO:0007173	epidermal growth factor receptor signaling pathway	biological_process	5	3.26	TC009158, TC007754, TC009978, TC006549, TC012910
4	GO:0003013	circulatory system process	biological_process	1	0.36	TC009131
6	GO:0008285	negative regulation of cell proliferation	biological_process	3	2.6	TC000224, TC012096, TC006191
3	GO:0007017	microtubule-based process	biological_process	50	20.11	TC005496, TC011608, TC010829, TC011611, TC000229, TC001073, TC005004, TC007791, TC011159, TC015046, TC030760, TC008712, TC009975, TC000685, TC001251, TC001004, TC003838, TC006567, TC006782, TC009485, TC009675, TC010002, TC010830, TC012128, TC013090, TC014007, TC015693, TC009194, TC000969, TC003790, TC004873, TC007744, TC009342, TC010648, TC013311, TC000749, TC000040, TC001635, TC004149, TC004925,…
6	GO:0048813	dendrite morphogenesis	biological_process	10	7.92	TC002141, TC005496, TC000083, TC009158, TC009979, TC011608, TC013187, TC015428, TC009965, TC011289
8	GO:0046011	regulation of oskar mRNA translation	biological_process	2	1.2	TC012080, TC016215
9	GO:0042991	transcription factor import into nucleus	biological_process	2	0.72	TC001251, TC007534
7	GO:0014821	phasic smooth muscle contraction	biological_process	1	0.6	TC014470
8	GO:0009071	serine family amino acid catabolic process	biological_process	6	3.72	TC010478, TC009131, TC004222, TC006822, TC006823, TC008514
5	GO:0006718	juvenile hormone biosynthetic process	biological_process	1	0.6	TC009631
6	GO:0030381	chorion-containing eggshell pattern formation	biological_process	1	1	TC005496
8	GO:0019563	glycerol catabolic process	biological_process	2	1.2	TC000688, TC002057
6	GO:0007516	hemocyte development	biological_process	1	1	TC002141
7	GO:0015937	coenzyme A biosynthetic process	biological_process	1	1	TC004491
8	GO:0018106	peptidyl-histidine phosphorylation	biological_process	1	1	TC009468
8	GO:0016571	histone methylation	biological_process	1	0.6	TC009722
null	GO:0072524	pyridine-containing compound metabolic process	biological_process	5	0.36	TC002057, TC010448, TC000616, TC007346, TC009501
7	GO:0060193	positive regulation of lipase activity	biological_process	1	0.22	TC001251
null	GO:2000045	regulation of G1/S transition of mitotic cell cycle	biological_process	3	0.39	TC007754, TC008727, TC009978
5	GO:0051646	mitochondrion localization	biological_process	4	2.63	TC011608, TC011611, TC004676, TC000685
5	GO:0045471	response to ethanol	biological_process	6	4.8	TC009158, TC011057, TC012593, TC000040, TC000960, TC013019
8	GO:0031401	positive regulation of protein modification process	biological_process	6	2.06	TC000614, TC007754, TC008727, TC009978, TC002107, TC011637
8	GO:0000187	activation of MAPK activity	biological_process	3	3	TC007754, TC009978, TC012910
6	GO:0040005	chitin-based cuticle attachment to epithelium	biological_process	1	1	TC011068
5	GO:0048072	compound eye pigmentation	biological_process	1	1	TC010564
5	GO:0051099	positive regulation of binding	biological_process	2	1.2	TC001251, TC007692
7	GO:0055080	cation homeostasis	biological_process	7	1.57	TC001251, TC013357, TC007872, TC000476, TC001092, TC007233, TC001467
6	GO:0072175	epithelial tube formation	biological_process	2	0.73	TC015633, TC001751
6	GO:0006591	ornithine metabolic process	biological_process	1	1	TC005134
7	GO:0071156	regulation of cell cycle arrest	biological_process	11	1.47	TC007754, TC008727, TC009978, TC012910, TC015693, TC000522, TC006109, TC006191, TC008708, TC004873, TC005496
6	GO:0007259	JAK-STAT cascade	biological_process	1	0.22	TC005366
5	GO:0045995	regulation of embryonic development	biological_process	8	5.16	TC004149, TC001470, TC009158, TC002141, TC004925, TC009028, TC011608, TC016215
5	GO:0033273	response to vitamin	biological_process	1	0.6	TC009131
8	GO:0006034	cuticle chitin metabolic process	biological_process	2	1.2	TC009872, TC001751
8	GO:0006446	regulation of translational initiation	biological_process	4	2.96	TC001152, TC006009, TC008408, TC006808
7	GO:0007496	anterior midgut development	biological_process	1	1	TC010850
6	GO:0001568	blood vessel development	biological_process	2	0.72	TC007496, TC006126
6	GO:0035159	regulation of tube length, open tracheal system	biological_process	8	8	TC005513, TC005924, TC008620, TC009158, TC014100, TC014114, TC014266, TC030667
8	GO:0006108	malate metabolic process	biological_process	4	4	TC005232, TC005233, TC008177, TC015050
5	GO:0007281	germ cell development	biological_process	23	9.51	TC014114, TC000685, TC006296, TC006408, TC015765, TC011611, TC000443, TC004676, TC008728, TC012080, TC004149, TC000749, TC004925, TC014219, TC000040, TC001635, TC006109, TC011608, TC000998, TC009028, TC016215, TC007697, TC005496
9	GO:0007464	R3/R4 cell fate commitment	biological_process	3	3	TC007697, TC011976, TC015693
null	GO:0071806	protein transmembrane transport	biological_process	3	1.08	TC007282, TC010557, TC013365
8	GO:0045727	positive regulation of translation	biological_process	2	2.2	TC016215, TC006406
5	GO:0007620	copulation	biological_process	1	0.22	TC002057
9	GO:0050908	detection of light stimulus involved in visual perception	biological_process	4	3.58	TC005597, TC007028, TC010796, TC001251
6	GO:0009109	coenzyme catabolic process	biological_process	22	7.92	TC000992, TC003790, TC004222, TC004730, TC004962, TC005166, TC005232, TC005725, TC006271, TC006822, TC006823, TC008177, TC009618, TC010587, TC011647, TC011988, TC012587, TC013056, TC013214, TC014166, TC014590, TC015050
7	GO:0060485	mesenchyme development	biological_process	1	0.08	TC005366
7	GO:0019433	triglyceride catabolic process	biological_process	1	1	TC007628
3	GO:0061024	membrane organization	biological_process	37	6.67	TC001251, TC002141, TC011638, TC011611, TC006386, TC000046, TC003366, TC007570, TC011923, TC004925, TC014481, TC015183, TC000739, TC000969, TC003790, TC003838, TC004676, TC006296, TC008454, TC008728, TC009010, TC009328, TC009556, TC009978, TC011976, TC012328, TC013187, TC013311, TC015321, TC000685, TC004491, TC007754, TC000749, TC008712, TC009975, TC012647, TC009158
6	GO:0006097	glyoxylate cycle	biological_process	2	2	TC011647, TC014590
6	GO:0001737	establishment of imaginal disc-derived wing hair orientation	biological_process	3	2.6	TC002141, TC001574, TC009158
8	GO:0035025	positive regulation of Rho protein signal transduction	biological_process	1	1	TC002141
5	GO:0032970	regulation of actin filament-based process	biological_process	8	2.6	TC002141, TC015690, TC000050, TC015506, TC000685, TC000998, TC030667, TC009328
8	GO:0006032	chitin catabolic process	biological_process	6	5.6	TC009872, TC009176, TC009627, TC013917, TC013918, TC015481
7	GO:0006553	lysine metabolic process	biological_process	1	0.6	TC001629
7	GO:0006595	polyamine metabolic process	biological_process	1	0.6	TC015912
7	GO:0032388	positive regulation of intracellular transport	biological_process	2	0.26	TC001251, TC007534
6	GO:0007602	phototransduction	biological_process	4	3.35	TC001251, TC001470, TC006408, TC012758
7	GO:0048790	maintenance of presynaptic active zone structure	biological_process	1	1	TC000749
6	GO:0007509	mesoderm migration involved in gastrulation	biological_process	1	0.6	TC000827
5	GO:0048138	germ-line cyst encapsulation	biological_process	1	0.36	TC010476
6	GO:0051058	negative regulation of small GTPase mediated signal transduction	biological_process	2	1.2	TC005366, TC015925
9	GO:0048024	regulation of nuclear mRNA splicing, via spliceosome	biological_process	8	5.2	TC016215, TC000237, TC000827, TC001529, TC007697, TC012080, TC012868, TC016051
6	GO:0048859	formation of anatomical boundary	biological_process	3	1.18	TC009158, TC030667, TC004925
7	GO:0060334	regulation of interferon-gamma-mediated signaling pathway	biological_process	1	1	TC012910
6	GO:0055057	neuroblast division	biological_process	2	1.2	TC000685, TC014882
8	GO:0006166	purine ribonucleoside salvage	biological_process	1	1	TC005644
8	GO:0006418	tRNA aminoacylation for protein translation	biological_process	4	2.8	TC008604, TC009975, TC013340, TC000462
7	GO:0051494	negative regulation of cytoskeleton organization	biological_process	2	0.58	TC009328, TC000749
7	GO:0015711	organic anion transport	biological_process	2	0.96	TC006414, TC015070
8	GO:0032367	intracellular cholesterol transport	biological_process	1	0.6	TC006386
7	GO:0006536	glutamate metabolic process	biological_process	4	2.28	TC002057, TC013019, TC006024, TC013000
8	GO:0016322	neuron remodeling	biological_process	1	1	TC000443
7	GO:0010454	negative regulation of cell fate commitment	biological_process	1	0.72	TC007697
7	GO:0007398	ectoderm development	biological_process	1	0.22	TC007697
5	GO:0030168	platelet activation	biological_process	4	4	TC001251, TC002141, TC003548, TC012910
5	GO:0048468	cell development	biological_process	69	26.93	TC011976, TC014114, TC002141, TC008620, TC009158, TC010796, TC003790, TC013187, TC015765, TC000685, TC001574, TC004925, TC007697, TC013090, TC016215, TC030667, TC005513, TC005924, TC006296, TC006408, TC011611, TC000443, TC004676, TC008728, TC012080, TC004149, TC014051, TC005496, TC001251, TC012593, TC000749, TC001470, TC010476, TC001743, TC010850, TC006549, TC015925, TC000998, TC001529, TC030783,…
5	GO:0048545	response to steroid hormone stimulus	biological_process	4	1.39	TC008726, TC007208, TC005513, TC005924
8	GO:0006596	polyamine biosynthetic process	biological_process	1	1	TC015912
5	GO:0048514	blood vessel morphogenesis	biological_process	2	1.2	TC007496, TC006126
5	GO:0030725	germline ring canal formation	biological_process	2	0.72	TC000749, TC010476
7	GO:0001654	eye development	biological_process	21	6.3	TC007697, TC011976, TC015693, TC001574, TC002141, TC013311, TC006549, TC015925, TC000443, TC000998, TC001470, TC004925, TC001529, TC000083, TC011608, TC000050, TC012868, TC016051, TC009158, TC001635, TC001743
9	GO:0008292	acetylcholine biosynthetic process	biological_process	1	1	TC000083
5	GO:0030334	regulation of cell migration	biological_process	1	1	TC002141
10	GO:0008629	induction of apoptosis by intracellular signals	biological_process	1	1	TC015765
6	GO:0009954	proximal/distal pattern formation	biological_process	2	0.72	TC007697, TC009158
6	GO:0002696	positive regulation of leukocyte activation	biological_process	2	0.43	TC002141, TC012910
12	GO:0000188	inactivation of MAPK activity	biological_process	1	1	TC005366
5	GO:0043436	oxoacid metabolic process	biological_process	73	13.42	TC002057, TC013019, TC005232, TC005233, TC008177, TC015050, TC013056, TC014590, TC011647, TC006406, TC008604, TC009975, TC013340, TC000462, TC004222, TC006822, TC006823, TC010593, TC002496, TC012702, TC013185, TC010478, TC009711, TC009131, TC000960, TC009468, TC011159, TC005597, TC000875, TC002547, TC005928, TC008729, TC008872, TC014245, TC014680, TC000699, TC001027, TC003656, TC005501, TC007346,…
4	GO:0034329	cell junction assembly	biological_process	2	1.36	TC008620, TC012910
4	GO:0044249	cellular biosynthetic process	biological_process	270	75.98	TC030701, TC008202, TC016351, TC008921, TC004724, TC004732, TC009374, TC014051, TC002990, TC008261, TC001152, TC016203, TC002141, TC016215, TC016225, TC004437, TC002492, TC005644, TC010593, TC015922, TC005565, TC009131, TC010045, TC002496, TC008354, TC008728, TC010367, TC012133, TC013931, TC015322, TC006553, TC005188, TC009183, TC011057, TC009631, TC011976, TC006406, TC003367, TC006009, TC008408,…
4	GO:0048731	system development	biological_process	111	31.39	TC007697, TC011976, TC015693, TC004767, TC002141, TC014266, TC008620, TC009158, TC010796, TC015765, TC013187, TC005513, TC005924, TC030667, TC000827, TC009131, TC014051, TC015633, TC009589, TC030718, TC010850, TC000685, TC001251, TC000614, TC000083, TC011461, TC012576, TC012593, TC030783, TC001574, TC013311, TC006549, TC015925, TC000443, TC000998, TC001470, TC004925, TC001529, TC007496, TC000749,…
6	GO:0006073	cellular glucan metabolic process	biological_process	5	2.04	TC001251, TC008246, TC005591, TC015651, TC015321
7	GO:0048542	lymph gland development	biological_process	3	1.26	TC006191, TC010476, TC004308
7	GO:0035225	determination of genital disc primordium	biological_process	1	1	TC009158
4	GO:0009615	response to virus	biological_process	1	0.22	TC002141
8	GO:0006879	cellular iron ion homeostasis	biological_process	3	3	TC000476, TC001092, TC007233
7	GO:0000077	DNA damage checkpoint	biological_process	8	3.09	TC007754, TC008727, TC009978, TC012910, TC000522, TC006109, TC006191, TC008708
8	GO:0051084	'de novo' posttranslational protein folding	biological_process	1	1	TC004522
7	GO:0007312	oocyte nucleus migration involved in oocyte dorsal/ventral axis specification	biological_process	1	1	TC005496
8	GO:0051296	establishment of meiotic spindle orientation	biological_process	1	1	TC001251
6	GO:0048808	male genitalia morphogenesis	biological_process	1	0.6	TC005895
6	GO:0002168	instar larval development	biological_process	7	4.52	TC000685, TC010564, TC011289, TC000998, TC002141, TC000749, TC014266
8	GO:0019228	regulation of action potential in neuron	biological_process	1	0.36	TC000827
5	GO:0035050	embryonic heart tube development	biological_process	2	1.36	TC015633, TC011289
7	GO:0007498	mesoderm development	biological_process	12	10.21	TC000827, TC007697, TC001049, TC002445, TC004721, TC005366, TC005544, TC005895, TC008726, TC010850, TC014041, TC030718
6	GO:0015780	nucleotide-sugar transport	biological_process	1	1.8	TC001443
6	GO:0035114	imaginal disc-derived appendage morphogenesis	biological_process	17	9.11	TC002141, TC013187, TC005513, TC005924, TC030667, TC004721, TC007697, TC009158, TC004491, TC006549, TC013311, TC015765, TC015925, TC000827, TC011068, TC011637, TC001574
6	GO:0007294	germarium-derived oocyte fate determination	biological_process	4	4	TC000749, TC005496, TC006109, TC009328
5	GO:0048103	somatic stem cell division	biological_process	2	0.72	TC000685, TC014882
9	GO:0016246	RNA interference	biological_process	3	3.2	TC001877, TC010648, TC005857
4	GO:0006793	phosphorus metabolic process	biological_process	114	19.98	TC005770, TC009468, TC000572, TC000749, TC007173, TC007894, TC012868, TC012910, TC016051, TC012576, TC001152, TC002141, TC002492, TC009131, TC006252, TC030049, TC002107, TC000040, TC006519, TC009512, TC009596, TC030047, TC009966, TC010331, TC014895, TC015046, TC030044, TC001151, TC000355, TC001945, TC002691, TC003690, TC004001, TC004388, TC005501, TC006185, TC006357, TC007636, TC007967, TC008030,…
4	GO:0048284	organelle fusion	biological_process	5	2.52	TC011638, TC011611, TC004925, TC008712, TC009975
4	GO:0007635	chemosensory behavior	biological_process	8	3.36	TC000040, TC004472, TC006549, TC009158, TC010476, TC012593, TC000998, TC008387
7	GO:0006140	regulation of nucleotide metabolic process	biological_process	4	1.14	TC009131, TC010610, TC010795, TC007497
8	GO:0007520	myoblast fusion	biological_process	4	4	TC002141, TC004767, TC010850, TC030718
8	GO:0048800	antennal morphogenesis	biological_process	1	1	TC007697
4	GO:0030154	cell differentiation	biological_process	76	27.6	TC011976, TC015693, TC014114, TC002141, TC008620, TC009158, TC010796, TC003790, TC013187, TC015765, TC000685, TC001574, TC004925, TC007697, TC013090, TC016215, TC030667, TC005513, TC005924, TC000749, TC005496, TC006109, TC009328, TC006296, TC006408, TC011611, TC000443, TC004676, TC008728, TC012080, TC004149, TC000827, TC014051, TC001251, TC004767, TC010850, TC030718, TC012593, TC030783, TC001470,…
7	GO:0071688	striated muscle myosin thick filament assembly	biological_process	2	1.2	TC005924, TC010476
1	GO:0008150	biological_process	biological_process	959	317.35	TC007697, TC011976, TC015693, TC030701, TC001467, TC007028, TC004221, TC008760, TC008761, TC011627, TC015857, TC016022, TC010648, TC007496, TC011031, TC005780, TC007011, TC009131, TC011676, TC002141, TC015690, TC000050, TC015506, TC004615, TC012593, TC008202, TC016351, TC000058, TC000684, TC002424, TC002698, TC003523, TC004222, TC004948, TC006382, TC006822, TC006823, TC007642, TC012328, TC013470,…
5	GO:0051338	regulation of transferase activity	biological_process	11	0.89	TC002141, TC009131, TC005366, TC007754, TC009978, TC012910, TC009158, TC006549, TC015925, TC003790, TC002107
5	GO:0030865	cortical cytoskeleton organization	biological_process	1	0.6	TC013187
8	GO:0016333	morphogenesis of follicular epithelium	biological_process	2	1.22	TC010476, TC000685
6	GO:0006412	translation	biological_process	132	113.97	TC001152, TC016215, TC006406, TC003367, TC006009, TC008408, TC008604, TC009975, TC013340, TC000462, TC000143, TC004308, TC007496, TC004489, TC006729, TC007754, TC008261, TC015654, TC001880, TC004834, TC005900, TC007229, TC008784, TC009979, TC010413, TC010452, TC011692, TC015013, TC016306, TC002391, TC002738, TC003034, TC003310, TC003838, TC004029, TC005857, TC007510, TC008220, TC010519, TC011022,…
5	GO:0030727	germarium-derived female germ-line cyst formation	biological_process	2	2	TC000749, TC012080
null	GO:2000602	regulation of interphase of mitotic cell cycle	biological_process	7	1.1	TC007754, TC008727, TC009978, TC000522, TC006109, TC006191, TC008708
8	GO:0010498	proteasomal protein catabolic process	biological_process	7	3	TC000443, TC005366, TC015662, TC000614, TC007754, TC008727, TC009978
7	GO:0050804	regulation of synaptic transmission	biological_process	1	0.36	TC000749
5	GO:0032870	cellular response to hormone stimulus	biological_process	5	2.21	TC012910, TC015429, TC009468, TC014114, TC008726
6	GO:0000075	cell cycle checkpoint	biological_process	11	2.44	TC007754, TC008727, TC009978, TC012910, TC015693, TC000522, TC006109, TC006191, TC008708, TC004873, TC005496
8	GO:0048805	imaginal disc-derived genitalia morphogenesis	biological_process	1	0.6	TC005895
3	GO:0045321	leukocyte activation	biological_process	4	0.41	TC002141, TC012910, TC007496, TC015654
5	GO:0035017	cuticle pattern formation	biological_process	3	2.6	TC005513, TC005924, TC011289
7	GO:0019064	viral envelope fusion with host membrane	biological_process	1	1	TC014481
6	GO:0030900	forebrain development	biological_process	1	0.26	TC002141
6	GO:0007346	regulation of mitotic cell cycle	biological_process	13	4.67	TC012080, TC007697, TC013759, TC007754, TC008727, TC009978, TC000522, TC006109, TC006191, TC008708, TC004873, TC005496, TC015693
7	GO:0042387	plasmatocyte differentiation	biological_process	1	1	TC007697
3	GO:0016044	cellular membrane organization	biological_process	36	10.52	TC001251, TC002141, TC011638, TC011611, TC006386, TC000046, TC003366, TC007570, TC011923, TC004925, TC015183, TC000739, TC000969, TC003790, TC003838, TC004676, TC006296, TC008454, TC008728, TC009010, TC009328, TC009556, TC009978, TC011976, TC012328, TC013187, TC013311, TC015321, TC000685, TC004491, TC007754, TC000749, TC008712, TC009975, TC012647, TC009158
6	GO:0017038	protein import	biological_process	11	4.7	TC000046, TC003366, TC007570, TC030773, TC001558, TC013683, TC015621, TC003790, TC006191, TC001251, TC007534
5	GO:0007268	synaptic transmission	biological_process	20	11.52	TC000040, TC000083, TC000749, TC013187, TC007497, TC007534, TC011608, TC011923, TC012647, TC015693, TC001251, TC008620, TC012593, TC014440, TC015540, TC008712, TC009975, TC002141, TC004925, TC015183
6	GO:0006638	neutral lipid metabolic process	biological_process	5	1.87	TC007628, TC000688, TC002057, TC006808, TC012910
6	GO:0042337	cuticle development involved in chitin-based cuticle molting cycle	biological_process	4	2.16	TC002057, TC000685, TC010564, TC011289
4	GO:0032627	interleukin-23 production	biological_process	1	0.6	TC002141
8	GO:0006874	cellular calcium ion homeostasis	biological_process	2	1.05	TC001251, TC001467
9	GO:0006388	tRNA splicing, via endonucleolytic cleavage and ligation	biological_process	1	1	TC006382
6	GO:0032768	regulation of monooxygenase activity	biological_process	1	0.6	TC001251
7	GO:0043068	positive regulation of programmed cell death	biological_process	10	3.8	TC015765, TC002141, TC007754, TC009978, TC005232, TC010884, TC005366, TC008261, TC005513, TC005924
5	GO:0044273	sulfur compound catabolic process	biological_process	1	0.58	TC009131
3	GO:0051705	behavioral interaction between organisms	biological_process	13	4.39	TC001251, TC014191, TC012593, TC000379, TC002441, TC004676, TC006296, TC008387, TC011976, TC012080, TC016225, TC003656, TC011471
7	GO:0006531	aspartate metabolic process	biological_process	1	1.8	TC013019
2	GO:0044085	cellular component biogenesis	biological_process	66	10.64	TC002141, TC015690, TC000050, TC015506, TC014114, TC005366, TC010648, TC011976, TC001251, TC008620, TC003790, TC013187, TC009966, TC006185, TC030660-GA, TC005857, TC001574, TC009328, TC000998, TC007894, TC009158, TC015765, TC008712, TC009975, TC012868, TC016051, TC004308, TC030773, TC006126, TC013090, TC000931, TC002583, TC005398, TC007471, TC012708, TC015693, TC001470, TC000827, TC002779, TC0046…
6	GO:0045176	apical protein localization	biological_process	1	1	TC014882
7	GO:0009148	pyrimidine nucleoside triphosphate biosynthetic process	biological_process	1	0.72	TC002492
5	GO:0042435	indole-containing compound biosynthetic process	biological_process	1	1	TC005565
4	GO:0051383	kinetochore organization	biological_process	2	2	TC001251, TC005496
8	GO:0001561	fatty acid alpha-oxidation	biological_process	1	1	TC009711
6	GO:0010591	regulation of lamellipodium assembly	biological_process	3	3.2	TC002141, TC001574, TC009328
6	GO:0051216	cartilage development	biological_process	1	0.6	TC009131
8	GO:0012502	induction of programmed cell death	biological_process	8	3.07	TC015765, TC002141, TC007754, TC009978, TC005366, TC008261, TC005513, TC005924
6	GO:0035311	wing cell fate specification	biological_process	1	1	TC009158
null	GO:0072527	pyrimidine-containing compound metabolic process	biological_process	3	0.82	TC002492, TC010364, TC001470
8	GO:0060125	negative regulation of growth hormone secretion	biological_process	1	1	TC012910
5	GO:0051101	regulation of DNA binding	biological_process	3	2.2	TC000224, TC001251, TC007692
8	GO:0016059	deactivation of rhodopsin mediated signaling	biological_process	1	0.6	TC001251
5	GO:0006163	purine nucleotide metabolic process	biological_process	63	8.81	TC009131, TC008921, TC016225, TC004437, TC001470, TC001880, TC002141, TC003235, TC004522, TC004701, TC004873, TC006729, TC008712, TC008784, TC009589, TC009590, TC009975, TC010452, TC010765, TC010829, TC011638, TC011692, TC011829, TC012793, TC002492, TC005644, TC010593, TC015922, TC016203, TC008354, TC008728, TC010367, TC012133, TC013931, TC015322, TC010610, TC001467, TC008620, TC010394, TC012671,…
8	GO:0018202	peptidyl-histidine modification	biological_process	1	0.6	TC009468
4	GO:0005975	carbohydrate metabolic process	biological_process	99	38.16	TC005770, TC005188, TC009183, TC000688, TC002057, TC007883, TC004791, TC006698, TC001251, TC008246, TC005591, TC015651, TC015321, TC000638, TC000936, TC000937, TC000938, TC000939, TC000940, TC000942, TC000943, TC002295, TC003905, TC008276, TC008357, TC008358, TC008359, TC008778, TC008806, TC010052, TC011529, TC013662, TC014147, TC014348, TC014909, TC015622, TC016218, TC005232, TC008177, TC013214,…
6	GO:0006020	inositol metabolic process	biological_process	2	1.2	TC005770, TC015591
6	GO:0010638	positive regulation of organelle organization	biological_process	2	0.72	TC002141, TC015690
5	GO:0048858	cell projection morphogenesis	biological_process	27	9.13	TC009158, TC010796, TC013187, TC002141, TC012593, TC000749, TC011976, TC030783, TC000050, TC001751, TC005513, TC001755, TC000224, TC011608, TC012910, TC014114, TC014440, TC016215, TC000100, TC001574, TC012903, TC005496, TC000083, TC009979, TC015428, TC009965, TC011289
null	GO:0072594	establishment of protein localization to organelle	biological_process	10	2.33	TC000046, TC003366, TC007570, TC001558, TC013683, TC015621, TC007282, TC010557, TC013365, TC006360
3	GO:0044419	interspecies interaction between organisms	biological_process	3	2.02	TC014481, TC008727, TC009979
7	GO:0007179	transforming growth factor beta receptor signaling pathway	biological_process	2	2	TC000443, TC013187
4	GO:0033554	cellular response to stress	biological_process	33	13.86	TC001152, TC008261, TC002141, TC007754, TC009158, TC009978, TC013187, TC009131, TC000083, TC000084-GA, TC004948, TC012328, TC008875, TC008727, TC005398, TC006492, TC009468, TC009675, TC009796, TC013090, TC015376, TC012910, TC000143, TC013727, TC004767, TC001470, TC000522, TC006109, TC006191, TC008708, TC015662, TC000443, TC013683
3	GO:0048771	tissue remodeling	biological_process	2	0.96	TC002141, TC009131
6	GO:0051173	positive regulation of nitrogen compound metabolic process	biological_process	7	1.25	TC002141, TC007697, TC010778, TC015693, TC002107, TC011976, TC009979
6	GO:0008585	female gonad development	biological_process	1	1	TC001574
8	GO:0006642	triglyceride mobilization	biological_process	1	1	TC007628
7	GO:0046552	photoreceptor cell fate commitment	biological_process	5	1.35	TC007697, TC011976, TC015693, TC006549, TC001470
8	GO:0009250	glucan biosynthetic process	biological_process	2	1.2	TC005591, TC015651
8	GO:0009826	unidimensional cell growth	biological_process	3	1.8	TC009158, TC030667, TC002141
6	GO:0014031	mesenchymal cell development	biological_process	1	0.22	TC005366
2	GO:0048511	rhythmic process	biological_process	5	1.44	TC008204, TC015693, TC010850, TC011976, TC012593
4	GO:0046677	response to antibiotic	biological_process	1	1	TC005366
6	GO:0060759	regulation of response to cytokine stimulus	biological_process	1	0.72	TC012910
6	GO:0050880	regulation of blood vessel size	biological_process	1	1	TC009131
6	GO:0007016	cytoskeletal anchoring at plasma membrane	biological_process	2	2	TC007894, TC010610
8	GO:0009076	histidine family amino acid biosynthetic process	biological_process	1	0.6	TC010593
6	GO:0007093	mitotic cell cycle checkpoint	biological_process	9	3.19	TC007754, TC008727, TC009978, TC000522, TC006109, TC006191, TC008708, TC004873, TC005496
5	GO:0051188	cofactor biosynthetic process	biological_process	7	2.59	TC010045, TC013340, TC010121, TC010564, TC010593, TC005597, TC004491
8	GO:0035279	mRNA cleavage involved in gene silencing by miRNA	biological_process	1	1	TC005857
6	GO:0043243	positive regulation of protein complex disassembly	biological_process	1	0.6	TC006406
7	GO:0001736	establishment of planar polarity	biological_process	10	8.52	TC002141, TC001574, TC013311, TC007697, TC011976, TC015693, TC009158, TC005513, TC005924, TC030667
7	GO:0035001	dorsal trunk growth, open tracheal system	biological_process	1	1	TC014266
9	GO:0006167	AMP biosynthetic process	biological_process	1	1	TC005644
6	GO:0043687	post-translational protein modification	biological_process	8	8	TC000443, TC001755, TC006191, TC010380, TC012100, TC014980, TC015328, TC030776
4	GO:0051186	cofactor metabolic process	biological_process	36	5.9	TC010045, TC002057, TC013340, TC004222, TC006822, TC006823, TC010121, TC010564, TC010448, TC010593, TC000992, TC003790, TC004730, TC004962, TC005166, TC005232, TC005725, TC006271, TC008177, TC009618, TC010587, TC011647, TC011988, TC012587, TC013056, TC013214, TC014166, TC014590, TC015050, TC000616, TC007346, TC009501, TC005597, TC012421, TC003351, TC004491
7	GO:0042472	inner ear morphogenesis	biological_process	1	1.2	TC002141
5	GO:0050803	regulation of synapse structure and activity	biological_process	5	1.52	TC000749, TC008712, TC009975, TC002141, TC004925
8	GO:0014706	striated muscle tissue development	biological_process	7	3.08	TC008620, TC010850, TC001251, TC000614, TC030718, TC008712, TC009975
6	GO:0007292	female gamete generation	biological_process	42	15.96	TC014114, TC002141, TC003790, TC013187, TC000685, TC001574, TC004925, TC007697, TC009158, TC013090, TC016215, TC030667, TC005513, TC005924, TC014219, TC000749, TC005496, TC006109, TC009328, TC004149, TC000050, TC010476, TC010829, TC012080, TC001529, TC001470, TC001743, TC010850, TC000040, TC001635, TC011608, TC000998, TC009028, TC000443, TC000030, TC004491, TC009468, TC012593, TC013311, TC030783,…
6	GO:0006260	DNA replication	biological_process	14	9.53	TC002141, TC015693, TC003635, TC004091, TC005025, TC006909, TC010626, TC011501, TC016332, TC005366, TC001474, TC001775, TC006927, TC011035
6	GO:0009948	anterior/posterior axis specification	biological_process	10	3.1	TC014114, TC004149, TC006549, TC015633, TC000998, TC004925, TC009028, TC011608, TC016215, TC007697
8	GO:0042706	eye photoreceptor cell fate commitment	biological_process	5	2.26	TC007697, TC011976, TC015693, TC006549, TC001470
6	GO:0044242	cellular lipid catabolic process	biological_process	12	3.74	TC000875, TC009711, TC007628, TC007028, TC007029, TC007030, TC002547, TC005928, TC008729, TC008872, TC014245, TC014680
7	GO:0043039	tRNA aminoacylation	biological_process	4	1.68	TC008604, TC009975, TC013340, TC000462
8	GO:0008291	acetylcholine metabolic process	biological_process	1	0.6	TC000083
6	GO:0048139	female germ-line cyst encapsulation	biological_process	1	0.6	TC010476
null	GO:0072523	purine-containing compound catabolic process	biological_process	30	3.81	TC001470, TC001880, TC002141, TC003235, TC004522, TC004701, TC004873, TC006729, TC008712, TC008784, TC009589, TC009590, TC009975, TC010452, TC010765, TC010829, TC011638, TC011692, TC011829, TC012793, TC010610, TC007497, TC002463, TC003797, TC007466, TC008454, TC010434, TC010519, TC012169, TC015333
6	GO:0030708	germarium-derived female germ-line cyst encapsulation	biological_process	1	1	TC010476
6	GO:0033500	carbohydrate homeostasis	biological_process	1	0.6	TC012910
7	GO:0007067	mitosis	biological_process	14	12.14	TC004873, TC006109, TC015693, TC030718, TC000443, TC004491, TC005496, TC010476, TC012576, TC012868, TC015321, TC016051, TC030760, TC030773
3	GO:0007275	multicellular organismal development	biological_process	148	63.32	TC007697, TC011976, TC015693, TC008202, TC016351, TC014114, TC005513, TC005924, TC004767, TC002141, TC000827, TC014266, TC008620, TC009158, TC010796, TC015765, TC013187, TC030667, TC000685, TC006296, TC006408, TC002057, TC010564, TC001529, TC001751, TC011068, TC000931, TC006550, TC008059, TC011707, TC015785, TC004149, TC000443, TC001251, TC005398, TC010829, TC001743, TC008261, TC000083, TC004388,…
3	GO:0009628	response to abiotic stimulus	biological_process	20	6.9	TC006109, TC000188, TC000590, TC001152, TC008059, TC010105, TC013913, TC005597, TC007028, TC010796, TC006024, TC001470, TC007208, TC008620, TC002141, TC030773, TC001251, TC013683, TC006408, TC012758
7	GO:0051247	positive regulation of protein metabolic process	biological_process	8	1.54	TC016215, TC000614, TC007754, TC008727, TC009978, TC002107, TC006406, TC011637
9	GO:0006241	CTP biosynthetic process	biological_process	1	1	TC002492
6	GO:0033206	cytokinesis after meiosis	biological_process	1	0.6	TC004925
7	GO:0006656	phosphatidylcholine biosynthetic process	biological_process	2	1.6	TC030588, TC013311
5	GO:0001709	cell fate determination	biological_process	7	3.24	TC009158, TC000749, TC005496, TC006109, TC009328, TC004925, TC000685
4	GO:0007010	cytoskeleton organization	biological_process	75	26.46	TC002141, TC015690, TC000050, TC015506, TC009158, TC010829, TC000749, TC010476, TC004925, TC007894, TC000685, TC000998, TC030667, TC015765, TC009328, TC001574, TC013187, TC014114, TC000229, TC001073, TC005004, TC007791, TC011159, TC015046, TC030760, TC009468, TC014115, TC008712, TC009975, TC011976, TC005496, TC001251, TC000827, TC002779, TC004676, TC004721, TC005513, TC005924, TC030718, TC001004,…
7	GO:0006977	DNA damage response, signal transduction by p53 class mediator resulting in cell cycle arrest	biological_process	3	3	TC007754, TC008727, TC009978
6	GO:0002119	nematode larval development	biological_process	3	3	TC000443, TC005398, TC010829
5	GO:0090304	nucleic acid metabolic process	biological_process	91	25.67	TC010648, TC007496, TC011031, TC011976, TC008261, TC002141, TC005366, TC016215, TC008604, TC009975, TC013340, TC000462, TC005857, TC000614, TC007754, TC009978, TC007692, TC007697, TC003635, TC004091, TC005025, TC015417, TC016332, TC010778, TC015693, TC006752, TC016135, TC001574, TC007324, TC015591, TC006382, TC012080, TC012868, TC016051, TC009979, TC011708, TC011980, TC015428, TC006126, TC008708,…
5	GO:0008298	intracellular mRNA localization	biological_process	7	1.65	TC014114, TC004149, TC005496, TC004925, TC009028, TC011608, TC016215
8	GO:0060571	morphogenesis of an epithelial fold	biological_process	1	0.6	TC009158
3	GO:0065009	regulation of molecular function	biological_process	33	9.68	TC008261, TC000224, TC002141, TC000614, TC007754, TC008727, TC009978, TC009131, TC001251, TC010610, TC005366, TC012910, TC009158, TC006549, TC015925, TC003790, TC010564, TC007497, TC008661, TC009606, TC010795, TC009844, TC011162, TC015479, TC005232, TC006386, TC007692, TC002107, TC002952, TC002954, TC002955, TC005496, TC013045
5	GO:0030952	establishment or maintenance of cytoskeleton polarity	biological_process	6	1.3	TC000040, TC001635, TC004149, TC004925, TC006109, TC011608
null	GO:0090329	regulation of DNA-dependent DNA replication	biological_process	1	0.22	TC015693
7	GO:0060429	epithelium development	biological_process	24	8.88	TC002141, TC015633, TC001743, TC010829, TC009158, TC010476, TC001574, TC013311, TC001751, TC007697, TC011976, TC015693, TC005513, TC005924, TC013090, TC013187, TC000685, TC001470, TC004925, TC006191, TC010557, TC014114, TC030667, TC000998
null	GO:0072413	signal transduction involved in mitotic cell cycle checkpoint	biological_process	3	0.65	TC007754, TC008727, TC009978
6	GO:0008654	phospholipid biosynthetic process	biological_process	3	1.94	TC011057, TC030588, TC013311
6	GO:0070201	regulation of establishment of protein localization	biological_process	5	1.13	TC012910, TC006386, TC030773, TC001251, TC007534
4	GO:0009593	detection of chemical stimulus	biological_process	1	0.6	TC001251
6	GO:0016106	sesquiterpenoid biosynthetic process	biological_process	1	0.36	TC009631
4	GO:0006810	transport	biological_process	180	85.71	TC001467, TC007028, TC001251, TC005496, TC011608, TC002141, TC012910, TC011611, TC007497, TC007534, TC011923, TC012647, TC015693, TC000050, TC008354, TC008728, TC010367, TC012133, TC013931, TC015322, TC000749, TC010476, TC000688, TC002057, TC011679, TC013486, TC001443, TC006414, TC008873, TC000046, TC003366, TC007570, TC007754, TC009978, TC007934, TC010138, TC011289, TC015014, TC015633, TC000685,…
8	GO:0007449	proximal/distal pattern formation, imaginal disc	biological_process	2	1.2	TC007697, TC009158
7	GO:0060538	skeletal muscle organ development	biological_process	11	5.48	TC008620, TC005513, TC005924, TC009158, TC009589, TC030718, TC001251, TC000614, TC010850, TC008712, TC009975
7	GO:0016203	muscle attachment	biological_process	5	5	TC005513, TC005924, TC009158, TC009589, TC030718
5	GO:0050865	regulation of cell activation	biological_process	2	0.16	TC002141, TC012910
6	GO:0071359	cellular response to dsRNA	biological_process	1	0.43	TC005857
8	GO:0030011	maintenance of cell polarity	biological_process	2	1.36	TC013187, TC009158
6	GO:0046464	acylglycerol catabolic process	biological_process	1	0.6	TC007628
8	GO:0061031	endodermal digestive tract morphogenesis	biological_process	1	1	TC012185
6	GO:0009062	fatty acid catabolic process	biological_process	7	4.2	TC009711, TC002547, TC005928, TC008729, TC008872, TC014245, TC014680
6	GO:0048663	neuron fate commitment	biological_process	6	1.81	TC030783, TC007697, TC011976, TC015693, TC006549, TC001470
4	GO:0044243	multicellular organismal catabolic process	biological_process	1	0.6	TC009366
5	GO:0042692	muscle cell differentiation	biological_process	20	3.37	TC008620, TC001251, TC002141, TC004767, TC010850, TC030718, TC008712, TC009975, TC011976, TC015690, TC000827, TC002779, TC004676, TC004721, TC005513, TC005924, TC007894, TC010476, TC002445, TC009158
4	GO:0034389	lipid particle organization	biological_process	1	1	TC000379
7	GO:0000216	M/G1 transition of mitotic cell cycle	biological_process	3	3	TC007754, TC008727, TC009978
8	GO:0042059	negative regulation of epidermal growth factor receptor signaling pathway	biological_process	3	2.6	TC007754, TC009978, TC006549
7	GO:0043123	positive regulation of I-kappaB kinase/NF-kappaB cascade	biological_process	2	2	TC007754, TC009978
7	GO:0015698	inorganic anion transport	biological_process	2	0.96	TC003405, TC015417
6	GO:0055001	muscle cell development	biological_process	19	4.18	TC008620, TC001251, TC008712, TC009975, TC011976, TC015690, TC000827, TC002779, TC004676, TC004721, TC005513, TC005924, TC007894, TC030718, TC010476, TC002445, TC009158, TC002141, TC010850
5	GO:0090174	organelle membrane fusion	biological_process	2	1.2	TC008712, TC009975
7	GO:0014902	myotube differentiation	biological_process	4	2.4	TC002141, TC004767, TC010850, TC030718
4	GO:0044248	cellular catabolic process	biological_process	109	14.65	TC010648, TC007496, TC011031, TC004560, TC009234, TC000443, TC002057, TC013019, TC001470, TC001880, TC002141, TC003235, TC004522, TC004701, TC004873, TC006729, TC008712, TC008784, TC009589, TC009590, TC009975, TC010452, TC010765, TC010829, TC011638, TC011692, TC011829, TC012793, TC000083, TC000084-GA, TC004948, TC012328, TC000875, TC010610, TC005857, TC005366, TC015662, TC010478, TC009711, TC0091…
9	GO:0019221	cytokine-mediated signaling pathway	biological_process	2	1.32	TC012910, TC000224
6	GO:0007419	ventral cord development	biological_process	3	3	TC002141, TC007697, TC013090
4	GO:0002682	regulation of immune system process	biological_process	9	3.73	TC007754, TC009978, TC002141, TC012910, TC007692, TC006191, TC007697, TC010476, TC013090
7	GO:0032787	monocarboxylic acid metabolic process	biological_process	33	12.12	TC004222, TC006822, TC006823, TC009711, TC011647, TC014590, TC000960, TC005232, TC009468, TC011159, TC005597, TC002547, TC005928, TC008729, TC008872, TC014245, TC014680, TC000699, TC001027, TC003656, TC005501, TC007346, TC007511, TC011471, TC014819, TC030052, TC003351, TC005769, TC015170, TC015429, TC004262, TC010487, TC013185
6	GO:0048082	regulation of adult chitin-containing cuticle pigmentation	biological_process	1	1	TC011976
6	GO:0009129	pyrimidine nucleoside monophosphate metabolic process	biological_process	1	0.22	TC010364
6	GO:0031175	neuron projection development	biological_process	27	8.53	TC009158, TC010796, TC002141, TC012593, TC000749, TC011976, TC030783, TC000050, TC001751, TC005513, TC001755, TC000224, TC011608, TC012910, TC013187, TC014114, TC014440, TC016215, TC000100, TC001574, TC012903, TC005496, TC000083, TC009979, TC015428, TC009965, TC011289
3	GO:0030431	sleep	biological_process	1	1	TC008204
5	GO:0016318	ommatidial rotation	biological_process	2	2	TC007697, TC009158
4	GO:0009725	response to hormone stimulus	biological_process	9	2.94	TC012910, TC015429, TC005398, TC009468, TC014114, TC008726, TC007208, TC005513, TC005924
8	GO:0043066	negative regulation of apoptosis	biological_process	9	7.4	TC010519, TC005366, TC007642, TC009325, TC012328, TC012443, TC007754, TC009468, TC009978
8	GO:0034969	histone arginine methylation	biological_process	1	1	TC009722
6	GO:0006221	pyrimidine nucleotide biosynthetic process	biological_process	2	0.65	TC002492, TC010364
8	GO:0060350	endochondral bone morphogenesis	biological_process	1	1.2	TC009131
7	GO:0007469	antennal development	biological_process	1	0.6	TC007697
6	GO:0051249	regulation of lymphocyte activation	biological_process	2	0.43	TC002141, TC012910
5	GO:0007167	enzyme linked receptor protein signaling pathway	biological_process	13	7.15	TC009158, TC012910, TC001251, TC002141, TC007754, TC009978, TC013090, TC006549, TC009468, TC014114, TC000443, TC013187, TC005496
7	GO:0043122	regulation of I-kappaB kinase/NF-kappaB cascade	biological_process	2	1.2	TC007754, TC009978
7	GO:0035316	non-sensory hair organization	biological_process	7	3.1	TC002141, TC013187, TC005513, TC005924, TC030667, TC001574, TC009158
9	GO:0010863	positive regulation of phospholipase C activity	biological_process	1	0.6	TC001251
3	GO:0007267	cell-cell signaling	biological_process	22	7.49	TC012910, TC000040, TC000083, TC000749, TC013187, TC007497, TC007534, TC011608, TC011923, TC012647, TC015693, TC001251, TC008620, TC012593, TC014440, TC015540, TC008712, TC009975, TC002141, TC004925, TC007697, TC015183
7	GO:0007487	analia development	biological_process	1	1	TC007697
4	GO:0016998	cell wall macromolecule catabolic process	biological_process	1	1	TC013055
7	GO:0007492	endoderm development	biological_process	1	1	TC008726
8	GO:0009187	cyclic nucleotide metabolic process	biological_process	3	1.96	TC030701, TC012593, TC009131
4	GO:0006066	alcohol metabolic process	biological_process	45	8.03	TC005770, TC002496, TC011976, TC000688, TC002057, TC010448, TC000083, TC000616, TC007346, TC009501, TC000318, TC000319, TC002948, TC004380, TC005855, TC006170, TC006530, TC010847, TC011730, TC012754, TC014998, TC015540, TC030624, TC030755, TC006414, TC007694, TC009072, TC014609, TC004574, TC015723, TC003351, TC006386, TC002465, TC002467, TC006456, TC001251, TC005591, TC013648, TC006370, TC011990,…
6	GO:0048087	positive regulation of developmental pigmentation	biological_process	1	0.6	TC011289
7	GO:0006930	substrate-dependent cell migration, cell extension	biological_process	1	1	TC001470
8	GO:0031571	mitotic cell cycle G1/S transition DNA damage checkpoint	biological_process	3	1.08	TC007754, TC008727, TC009978
8	GO:0006465	signal peptide processing	biological_process	3	3	TC000179, TC008077, TC013119
4	GO:0010324	membrane invagination	biological_process	23	6.84	TC001251, TC002141, TC011923, TC006386, TC000739, TC000969, TC003790, TC003838, TC004676, TC006296, TC008454, TC008728, TC009010, TC009328, TC009556, TC009978, TC011976, TC012328, TC013187, TC013311, TC012647, TC004925, TC009158
7	GO:0045931	positive regulation of mitotic cell cycle	biological_process	2	2	TC007697, TC013759
7	GO:0010558	negative regulation of macromolecule biosynthetic process	biological_process	9	2.09	TC007692, TC007697, TC006808, TC005857, TC015693, TC010648, TC030783, TC012080, TC016215
null	GO:2000112	regulation of cellular macromolecule biosynthetic process	biological_process	55	27.08	TC008261, TC001152, TC002141, TC016215, TC006406, TC003367, TC006009, TC008408, TC000143, TC004308, TC007496, TC000614, TC007754, TC009978, TC006808, TC007692, TC007697, TC010778, TC015693, TC009933, TC009979, TC011708, TC011976, TC012102, TC000056, TC000083, TC000810, TC001225, TC001775, TC002472, TC004149, TC005366, TC005482, TC006126, TC006312, TC008534, TC008726, TC009211, TC009220, TC009965,…
8	GO:0032784	regulation of transcription elongation, DNA-dependent	biological_process	1	1	TC009979
5	GO:0007224	smoothened signaling pathway	biological_process	4	4	TC003838, TC004489, TC007016, TC015693
6	GO:0021891	olfactory bulb interneuron development	biological_process	1	0.6	TC002141
8	GO:0030838	positive regulation of actin filament polymerization	biological_process	2	2	TC002141, TC015690
6	GO:0010948	negative regulation of cell cycle process	biological_process	1	0.22	TC004873
6	GO:0016116	carotenoid metabolic process	biological_process	1	1	TC012758
7	GO:0048477	oogenesis	biological_process	41	23.6	TC014114, TC002141, TC003790, TC013187, TC000685, TC001574, TC004925, TC007697, TC009158, TC013090, TC016215, TC030667, TC005513, TC005924, TC000749, TC005496, TC006109, TC009328, TC004149, TC000050, TC010476, TC012080, TC001529, TC001470, TC001743, TC010850, TC014219, TC000040, TC001635, TC011608, TC000998, TC009028, TC000443, TC000030, TC004491, TC009468, TC012593, TC013311, TC030783, TC004989,…
5	GO:0043171	peptide catabolic process	biological_process	1	0.6	TC014437
10	GO:0002224	toll-like receptor signaling pathway	biological_process	2	7.2	TC007754, TC009978
5	GO:0034762	regulation of transmembrane transport	biological_process	3	1.33	TC001251, TC030773, TC007534
6	GO:0016138	glycoside biosynthetic process	biological_process	1	0.6	TC007883
8	GO:0006278	RNA-dependent DNA replication	biological_process	7	7	TC003635, TC004091, TC005025, TC006909, TC010626, TC011501, TC016332
6	GO:0010821	regulation of mitochondrion organization	biological_process	1	0.6	TC006808
5	GO:0008354	germ cell migration	biological_process	3	3	TC007697, TC009158, TC013090
7	GO:0042461	photoreceptor cell development	biological_process	9	3.37	TC011976, TC000998, TC001470, TC001574, TC002141, TC004925, TC001529, TC001755, TC004676
3	GO:0043954	cellular component maintenance	biological_process	4	1.25	TC000685, TC002141, TC004925, TC001529
7	GO:0007612	learning	biological_process	7	3.72	TC012593, TC000040, TC004472, TC006549, TC009158, TC010476, TC006109
3	GO:0042330	taxis	biological_process	15	4.55	TC009158, TC010796, TC000749, TC011976, TC030783, TC006024, TC000224, TC002141, TC005513, TC011608, TC012910, TC013187, TC014114, TC014440, TC016215
7	GO:0048728	proboscis development	biological_process	1	1	TC007697
3	GO:0019637	organophosphate metabolic process	biological_process	9	2.66	TC011057, TC000688, TC002057, TC014609, TC007028, TC007029, TC007030, TC030588, TC013311
6	GO:0030177	positive regulation of Wnt receptor signaling pathway	biological_process	1	1	TC000224
6	GO:0006576	cellular biogenic amine metabolic process	biological_process	8	4.16	TC011976, TC002496, TC008204, TC000083, TC030588, TC013311, TC015912, TC001629
6	GO:0000105	histidine biosynthetic process	biological_process	1	1	TC010593
4	GO:0050793	regulation of developmental process	biological_process	32	9.25	TC000749, TC001635, TC005398, TC006549, TC008620, TC009965, TC012647, TC012793, TC013090, TC013187, TC004149, TC011976, TC011289, TC014051, TC005496, TC010850, TC002141, TC000443, TC001470, TC004925, TC007697, TC015925, TC006191, TC010476, TC008712, TC009975, TC009158, TC015690, TC005366, TC009028, TC011608, TC016215
6	GO:0046395	carboxylic acid catabolic process	biological_process	18	4.54	TC002057, TC013019, TC010478, TC009711, TC009131, TC002547, TC005928, TC008729, TC008872, TC014245, TC014680, TC001629, TC006024, TC009325, TC004222, TC006822, TC006823, TC008514
7	GO:0016183	synaptic vesicle coating	biological_process	1	1	TC011923
6	GO:0070828	heterochromatin organization	biological_process	1	1	TC001877
6	GO:0044275	cellular carbohydrate catabolic process	biological_process	24	4.38	TC000688, TC002057, TC001251, TC008246, TC010448, TC000616, TC007346, TC009501, TC000318, TC000319, TC002948, TC004380, TC005855, TC006170, TC006530, TC010847, TC011730, TC012754, TC014998, TC015540, TC030624, TC030755, TC009598, TC015591
11	GO:0010522	regulation of calcium ion transport into cytosol	biological_process	1	0.36	TC001251
5	GO:0046661	male sex differentiation	biological_process	1	0.13	TC005895
7	GO:0000768	syncytium formation by plasma membrane fusion	biological_process	4	2.4	TC002141, TC004767, TC010850, TC030718
4	GO:0048583	regulation of response to stimulus	biological_process	23	8.12	TC002141, TC030701, TC007754, TC009978, TC006191, TC009158, TC008261, TC007692, TC009131, TC000224, TC010610, TC005366, TC012910, TC006549, TC013357, TC015925, TC003790, TC006386, TC011711, TC004767, TC001470, TC001251, TC005496
4	GO:0044403	symbiosis, encompassing mutualism through parasitism	biological_process	1	0.03	TC014481
8	GO:0046083	adenine metabolic process	biological_process	1	1	TC014051
6	GO:0045611	negative regulation of hemocyte differentiation	biological_process	2	1.2	TC006191, TC010476
4	GO:0009059	macromolecule biosynthetic process	biological_process	188	58.19	TC008261, TC001152, TC002141, TC016215, TC006553, TC005188, TC009183, TC006406, TC003367, TC006009, TC008408, TC008604, TC009975, TC013340, TC000462, TC000143, TC004308, TC007496, TC004489, TC006729, TC007754, TC015654, TC001880, TC004834, TC005900, TC007229, TC008784, TC009979, TC010413, TC010452, TC011692, TC015013, TC016306, TC002391, TC002738, TC003034, TC003310, TC003838, TC004029, TC005857,…
8	GO:0070389	chaperone cofactor-dependent protein refolding	biological_process	1	1	TC014273
2	GO:0032502	developmental process	biological_process	166	79.04	TC007697, TC011976, TC015693, TC008202, TC016351, TC014114, TC005513, TC005924, TC004767, TC002141, TC000827, TC014266, TC008620, TC009158, TC010796, TC003790, TC013187, TC015765, TC000685, TC001574, TC004925, TC013090, TC016215, TC030667, TC000749, TC005496, TC006109, TC009328, TC006296, TC006408, TC011611, TC000443, TC004676, TC008728, TC012080, TC002057, TC010564, TC001529, TC001751, TC011068,…
3	GO:0019725	cellular homeostasis	biological_process	25	10.17	TC000058, TC000684, TC002424, TC002698, TC003523, TC004222, TC004948, TC006382, TC006822, TC006823, TC007642, TC012328, TC013470, TC013598, TC014929, TC015376, TC000827, TC001251, TC000998, TC013357, TC007872, TC000476, TC001092, TC007233, TC001467
6	GO:0032414	positive regulation of ion transmembrane transporter activity	biological_process	1	0.6	TC001251
9	GO:0006121	mitochondrial electron transport, succinate to ubiquinone	biological_process	1	1	TC001151
8	GO:0008348	negative regulation of antimicrobial humoral response	biological_process	1	1	TC007692
6	GO:0009166	nucleotide catabolic process	biological_process	32	5.81	TC004560, TC009234, TC001470, TC001880, TC002141, TC003235, TC004522, TC004701, TC004873, TC006729, TC008712, TC008784, TC009589, TC009590, TC009975, TC010452, TC010765, TC010829, TC011638, TC011692, TC011829, TC012793, TC010610, TC007497, TC002463, TC003797, TC007466, TC008454, TC010434, TC010519, TC012169, TC015333
6	GO:0035161	imaginal disc lineage restriction	biological_process	1	0.6	TC007697
5	GO:0090102	cochlea development	biological_process	1	0.6	TC002141
6	GO:0031468	nuclear envelope reassembly	biological_process	1	0.6	TC015321
9	GO:0006184	GTP catabolic process	biological_process	22	20.49	TC001470, TC001880, TC002141, TC003235, TC004522, TC004701, TC004873, TC006729, TC008712, TC008784, TC009589, TC009590, TC009975, TC010452, TC010765, TC010829, TC011638, TC011692, TC011829, TC012793, TC010610, TC007497
4	GO:0010927	cellular component assembly involved in morphogenesis	biological_process	16	6.17	TC002141, TC003790, TC013187, TC011976, TC015690, TC000827, TC002779, TC004676, TC004721, TC005513, TC005924, TC007894, TC030718, TC010476, TC002445, TC009158
9	GO:0007319	negative regulation of oskar mRNA translation	biological_process	2	2	TC012080, TC016215
7	GO:0008360	regulation of cell shape	biological_process	13	11.56	TC000749, TC001635, TC005398, TC006549, TC008620, TC009965, TC012647, TC012793, TC013090, TC013187, TC001470, TC009158, TC002141
4	GO:0070925	organelle assembly	biological_process	2	1.2	TC005496, TC009194
5	GO:0019227	neuronal action potential propagation	biological_process	1	1	TC011608
2	GO:0071554	cell wall organization or biogenesis	biological_process	1	0.36	TC013055
5	GO:0034332	adherens junction organization	biological_process	2	1.2	TC002141, TC004925
null	GO:0061351	neural precursor cell proliferation	biological_process	4	1.63	TC000685, TC014882, TC005496, TC009158
4	GO:0051651	maintenance of location in cell	biological_process	5	2.14	TC004149, TC006296, TC014114, TC007894, TC010610
5	GO:0010092	specification of organ identity	biological_process	1	1	TC007697
9	GO:0071542	dopaminergic neuron differentiation	biological_process	1	1	TC002141
6	GO:0042401	cellular biogenic amine biosynthetic process	biological_process	4	2.16	TC002496, TC000083, TC030588, TC015912
10	GO:0051531	NFAT protein import into nucleus	biological_process	2	0.72	TC001251, TC007534
4	GO:0051640	organelle localization	biological_process	10	4.77	TC005496, TC011608, TC011611, TC004149, TC014219, TC000685, TC004676, TC030667, TC001251, TC010829
6	GO:0007431	salivary gland development	biological_process	19	5.83	TC002141, TC009158, TC013090, TC005513, TC005924, TC001529, TC002954, TC002955, TC004489, TC004989, TC008220, TC012758, TC012785, TC014266, TC014954, TC015693, TC015765, TC015977, TC005232
7	GO:0042026	protein refolding	biological_process	2	1.6	TC013683, TC014273
9	GO:0042326	negative regulation of phosphorylation	biological_process	2	1.13	TC010475, TC005366
8	GO:0070918	production of small RNA involved in gene silencing by RNA	biological_process	1	1.2	TC005857
null	GO:0072655	establishment of protein localization in mitochondrion	biological_process	6	2.88	TC000046, TC003366, TC007570, TC001558, TC013683, TC015621
6	GO:0042391	regulation of membrane potential	biological_process	2	0.73	TC000827, TC000998
null	GO:2000243	positive regulation of reproductive process	biological_process	1	0.6	TC009979
6	GO:0060548	negative regulation of cell death	biological_process	10	2.88	TC010519, TC005366, TC007642, TC009325, TC012328, TC012443, TC001470, TC007754, TC009468, TC009978
4	GO:0042180	cellular ketone metabolic process	biological_process	75	9.36	TC008202, TC016351, TC002057, TC013019, TC005232, TC005233, TC008177, TC015050, TC013056, TC014590, TC011647, TC006406, TC008604, TC009975, TC013340, TC000462, TC004222, TC006822, TC006823, TC010593, TC002496, TC012702, TC013185, TC010478, TC009711, TC009131, TC000960, TC009468, TC011159, TC005597, TC000875, TC003351, TC002547, TC005928, TC008729, TC008872, TC014245, TC014680, TC000699, TC001027,…
3	GO:0022613	ribonucleoprotein complex biogenesis	biological_process	12	5.23	TC010648, TC011976, TC005857, TC012868, TC016051, TC004308, TC030773, TC001225, TC007754, TC009978, TC011182, TC016306
9	GO:0002221	pattern recognition receptor signaling pathway	biological_process	2	4.32	TC007754, TC009978
8	GO:0046049	UMP metabolic process	biological_process	1	0.6	TC010364
6	GO:0006479	protein methylation	biological_process	1	0.36	TC009722
6	GO:0009218	pyrimidine ribonucleotide metabolic process	biological_process	2	0.65	TC002492, TC010364
7	GO:0016330	second mitotic wave involved in compound eye morphogenesis	biological_process	1	1	TC007697
6	GO:0042773	ATP synthesis coupled electron transport	biological_process	37	14.6	TC006252, TC030049, TC006519, TC009512, TC009596, TC030047, TC009966, TC010331, TC014895, TC015046, TC030044, TC001151, TC000355, TC001945, TC002691, TC003690, TC004001, TC004388, TC005501, TC006185, TC006357, TC007636, TC007967, TC008030, TC008644, TC008873, TC009080, TC009578, TC012859, TC014044, TC014119, TC015022, TC015217, TC015691, TC030052, TC030660-GA, TC030694
6	GO:0007527	adult somatic muscle development	biological_process	3	3	TC002779, TC010476, TC015441
6	GO:0009064	glutamine family amino acid metabolic process	biological_process	10	4.37	TC002057, TC013019, TC006024, TC003549, TC004842, TC015385, TC002601, TC001470, TC003035, TC013000
7	GO:0090218	positive regulation of lipid kinase activity	biological_process	1	0.6	TC002141
6	GO:0051347	positive regulation of transferase activity	biological_process	6	0.79	TC002141, TC007754, TC009978, TC012910, TC003790, TC002107
4	GO:0007018	microtubule-based movement	biological_process	12	9.58	TC005496, TC011608, TC011611, TC000685, TC004522, TC004873, TC009328, TC009589, TC009590, TC010829, TC014219, TC015765
6	GO:0055088	lipid homeostasis	biological_process	5	2.92	TC008202, TC007628, TC006386, TC014668, TC004491
10	GO:0050774	negative regulation of dendrite morphogenesis	biological_process	2	2	TC009965, TC011289
9	GO:0050730	regulation of peptidyl-tyrosine phosphorylation	biological_process	1	0.22	TC005366
5	GO:0044269	glycerol ether catabolic process	biological_process	1	0.36	TC007628
7	GO:0009152	purine ribonucleotide biosynthetic process	biological_process	27	6.71	TC008921, TC016225, TC004437, TC002492, TC005644, TC008354, TC008728, TC010367, TC012133, TC013931, TC015322, TC001467, TC008620, TC010394, TC012671, TC000462, TC003214, TC003886, TC004872, TC008513, TC009010, TC009206, TC009556, TC011025, TC011455, TC015253, TC015454
5	GO:0002165	instar larval or pupal development	biological_process	44	13.15	TC008202, TC016351, TC004767, TC002141, TC013187, TC005513, TC005924, TC030667, TC002057, TC000685, TC010564, TC014266, TC009631, TC011289, TC005232, TC004721, TC007697, TC009158, TC014114, TC003351, TC004491, TC006549, TC013311, TC015765, TC015925, TC000827, TC011068, TC011637, TC005895, TC001574, TC000998, TC000749, TC013727, TC001529, TC002954, TC002955, TC004489, TC004989, TC008220, TC012758,…
5	GO:0015669	gas transport	biological_process	1	0.6	TC006803
6	GO:0016311	dephosphorylation	biological_process	15	8.12	TC000572, TC000749, TC007173, TC007894, TC012868, TC012910, TC016051, TC004794, TC005366, TC007534, TC014396, TC015321, TC015925, TC006659, TC007208
5	GO:0045313	rhabdomere membrane biogenesis	biological_process	1	1	TC000998
6	GO:0045596	negative regulation of cell differentiation	biological_process	10	4.2	TC005496, TC000443, TC001470, TC004925, TC007697, TC006191, TC010476, TC005366, TC009965, TC011289
8	GO:0009261	ribonucleotide catabolic process	biological_process	30	6.15	TC001470, TC001880, TC002141, TC003235, TC004522, TC004701, TC004873, TC006729, TC008712, TC008784, TC009589, TC009590, TC009975, TC010452, TC010765, TC010829, TC011638, TC011692, TC011829, TC012793, TC010610, TC007497, TC002463, TC003797, TC007466, TC008454, TC010434, TC010519, TC012169, TC015333
2	GO:0016032	viral reproduction	biological_process	10	4.55	TC003367, TC007754, TC008261, TC015654, TC002864, TC014481, TC002141, TC008727, TC009978, TC009979
6	GO:0043543	protein acylation	biological_process	2	0.32	TC014882, TC015693
6	GO:0009066	aspartate family amino acid metabolic process	biological_process	4	2.76	TC013019, TC010593, TC001629, TC007911
null	GO:0072659	protein localization in plasma membrane	biological_process	1	0.36	TC006386
7	GO:0035171	lamellocyte differentiation	biological_process	2	1.2	TC006191, TC010476
7	GO:0008049	male courtship behavior	biological_process	2	2	TC001251, TC014191
4	GO:0044093	positive regulation of molecular function	biological_process	12	3.02	TC002141, TC000614, TC007754, TC008727, TC009978, TC001251, TC012910, TC003790, TC005232, TC008261, TC007692, TC002107
6	GO:0050657	nucleic acid transport	biological_process	4	1.44	TC008873, TC006281, TC011025, TC011923
7	GO:0071346	cellular response to interferon-gamma	biological_process	1	0.36	TC012910
5	GO:0030037	actin filament reorganization involved in cell cycle	biological_process	1	1	TC000050
8	GO:0016074	snoRNA metabolic process	biological_process	1	0.6	TC030773
4	GO:0001666	response to hypoxia	biological_process	2	1.2	TC000143, TC013727
6	GO:0046154	rhodopsin metabolic process	biological_process	1	0.6	TC012758
8	GO:0046824	positive regulation of nucleocytoplasmic transport	biological_process	2	0.43	TC001251, TC007534
6	GO:0042364	water-soluble vitamin biosynthetic process	biological_process	1	0.6	TC009022
5	GO:0034655	nucleobase, nucleoside, nucleotide and nucleic acid catabolic process	biological_process	32	2.09	TC004560, TC009234, TC001470, TC001880, TC002141, TC003235, TC004522, TC004701, TC004873, TC006729, TC008712, TC008784, TC009589, TC009590, TC009975, TC010452, TC010765, TC010829, TC011638, TC011692, TC011829, TC012793, TC010610, TC007497, TC002463, TC003797, TC007466, TC008454, TC010434, TC010519, TC012169, TC015333
7	GO:0045806	negative regulation of endocytosis	biological_process	1	0.6	TC002141
7	GO:0060297	regulation of sarcomere organization	biological_process	1	1	TC015690
3	GO:0022414	reproductive process	biological_process	67	25.61	TC014114, TC009131, TC001251, TC014191, TC002141, TC003790, TC013187, TC000685, TC001574, TC004925, TC007697, TC009158, TC013090, TC016215, TC030667, TC005513, TC005924, TC014219, TC000749, TC005496, TC006109, TC009328, TC006296, TC006408, TC015765, TC011611, TC000443, TC004676, TC008728, TC012080, TC004491, TC009468, TC010778, TC014470, TC004615, TC004149, TC000050, TC010476, TC001529, TC010829,…
6	GO:0030728	ovulation	biological_process	1	1	TC010829
5	GO:0042811	pheromone biosynthetic process	biological_process	2	2	TC003656, TC011471
3	GO:0034330	cell junction organization	biological_process	5	1.61	TC000685, TC002141, TC004925, TC008620, TC012910
5	GO:0006869	lipid transport	biological_process	12	9.53	TC008202, TC016351, TC016057-GA, TC030464, TC006386, TC010839, TC013019, TC013602, TC015029-GA, TC015373, TC030467, TC030604-GA
7	GO:0002218	activation of innate immune response	biological_process	2	1.56	TC007754, TC009978
6	GO:0030111	regulation of Wnt receptor signaling pathway	biological_process	2	1.6	TC000224, TC005366
7	GO:0035309	wing and notum subfield formation	biological_process	1	0.6	TC009158
6	GO:0034656	nucleobase, nucleoside and nucleotide catabolic process	biological_process	32	3.48	TC004560, TC009234, TC001470, TC001880, TC002141, TC003235, TC004522, TC004701, TC004873, TC006729, TC008712, TC008784, TC009589, TC009590, TC009975, TC010452, TC010765, TC010829, TC011638, TC011692, TC011829, TC012793, TC010610, TC007497, TC002463, TC003797, TC007466, TC008454, TC010434, TC010519, TC012169, TC015333
9	GO:0007094	mitotic cell cycle spindle assembly checkpoint	biological_process	1	1	TC004873
8	GO:0046825	regulation of protein export from nucleus	biological_process	1	1	TC012910
9	GO:0019749	cytoskeleton-dependent cytoplasmic transport, nurse cell to oocyte	biological_process	1	1	TC000685
7	GO:0030004	cellular monovalent inorganic cation homeostasis	biological_process	1	0.13	TC013357
8	GO:0035154	terminal cell fate specification, open tracheal system	biological_process	1	0.6	TC007697
8	GO:0008213	protein alkylation	biological_process	1	0.22	TC009722
3	GO:0048869	cellular developmental process	biological_process	80	27.03	TC011976, TC015693, TC014114, TC002141, TC008620, TC009158, TC010796, TC003790, TC013187, TC015765, TC000685, TC001574, TC004925, TC007697, TC013090, TC016215, TC030667, TC005513, TC005924, TC000749, TC005496, TC006109, TC009328, TC006296, TC006408, TC011611, TC000443, TC004676, TC008728, TC012080, TC001635, TC005398, TC006549, TC009965, TC012647, TC012793, TC004149, TC000827, TC014051, TC001251,…
8	GO:0030837	negative regulation of actin filament polymerization	biological_process	1	0.36	TC009328
4	GO:0006721	terpenoid metabolic process	biological_process	2	0.49	TC009631, TC012758
5	GO:0006954	inflammatory response	biological_process	1	1	TC002141
4	GO:0033013	tetrapyrrole metabolic process	biological_process	1	0.22	TC013340
8	GO:0031050	dsRNA fragmentation	biological_process	1	0.72	TC005857
4	GO:0022404	molting cycle process	biological_process	6	1.27	TC002057, TC000685, TC010564, TC011976, TC011289, TC011068
3	GO:0051234	establishment of localization	biological_process	184	55.25	TC001467, TC007028, TC001251, TC005496, TC011608, TC002141, TC012910, TC011611, TC007497, TC007534, TC011923, TC012647, TC015693, TC000050, TC008354, TC008728, TC010367, TC012133, TC013931, TC015322, TC000749, TC010476, TC000688, TC002057, TC011679, TC013486, TC006386, TC001443, TC006414, TC008873, TC000046, TC003366, TC007570, TC007754, TC009978, TC007934, TC010138, TC011289, TC015014, TC015633,…
6	GO:0010627	regulation of intracellular protein kinase cascade	biological_process	6	1.86	TC009131, TC005366, TC007754, TC009978, TC004767, TC001470
7	GO:0034764	positive regulation of transmembrane transport	biological_process	2	0.43	TC001251, TC007534
3	GO:0007610	behavior	biological_process	37	13.62	TC001251, TC014191, TC012593, TC000040, TC004472, TC006549, TC009158, TC010476, TC014470, TC001470, TC008620, TC008204, TC000998, TC008387, TC002424, TC006109, TC011057, TC001755, TC000688, TC002057, TC007894, TC006024, TC011976, TC014214, TC030783, TC001529, TC011711, TC000379, TC002441, TC004676, TC006296, TC012080, TC016225, TC003656, TC011471, TC010850, TC015693
8	GO:0007396	suture of dorsal opening	biological_process	1	1	TC013187
3	GO:0022411	cellular component disassembly	biological_process	13	1.39	TC003367, TC004489, TC006729, TC007754, TC008261, TC015654, TC009328, TC014266, TC006406, TC001574, TC008712, TC009975, TC000749
4	GO:0050886	endocrine process	biological_process	1	0.22	TC012910
3	GO:0043170	macromolecule metabolic process	biological_process	384	109.49	TC010648, TC007496, TC011031, TC005366, TC011976, TC000443, TC008261, TC009468, TC000572, TC000749, TC007173, TC007894, TC012868, TC012910, TC016051, TC012576, TC001152, TC009366, TC002141, TC015633, TC016215, TC000614, TC007754, TC008727, TC009978, TC001877, TC007471, TC014882, TC009131, TC001755, TC007016, TC009979, TC006553, TC002107, TC000040, TC002463, TC006492, TC005188, TC009183, TC000634,…
5	GO:0002520	immune system development	biological_process	11	1.55	TC007496, TC006191, TC010476, TC015693, TC004308, TC015654, TC001470, TC002141, TC009158, TC013090, TC013187
6	GO:0046668	regulation of retinal cell programmed cell death	biological_process	1	0.36	TC001470
7	GO:0042074	cell migration involved in gastrulation	biological_process	1	0.6	TC000827
7	GO:0050688	regulation of defense response to virus	biological_process	1	0.6	TC002141
6	GO:0006144	purine base metabolic process	biological_process	3	2.2	TC016203, TC008921, TC014051
8	GO:0009996	negative regulation of cell fate specification	biological_process	1	1.2	TC007697
7	GO:0006584	catecholamine metabolic process	biological_process	3	2.2	TC002496, TC011976, TC008204
7	GO:0010959	regulation of metal ion transport	biological_process	1	0.56	TC001251
6	GO:0006112	energy reserve metabolic process	biological_process	5	2.04	TC001251, TC008246, TC005591, TC015651, TC015321
6	GO:0046394	carboxylic acid biosynthetic process	biological_process	24	9.33	TC006406, TC010593, TC000699, TC001027, TC003656, TC005501, TC007346, TC007511, TC011471, TC014819, TC030052, TC009131, TC004262, TC010487, TC013185, TC007208, TC013082, TC003549, TC004842, TC015385, TC002601, TC006024, TC013000, TC013019
9	GO:0045494	photoreceptor cell maintenance	biological_process	1	1	TC001529
5	GO:0022412	cellular process involved in reproduction in multicellular organism	biological_process	3	1.08	TC002141, TC003790, TC013187
6	GO:0030258	lipid modification	biological_process	9	2.47	TC009711, TC008726, TC002547, TC005928, TC008729, TC008872, TC014245, TC014680, TC015429
8	GO:0048741	skeletal muscle fiber development	biological_process	4	1.9	TC008620, TC001251, TC008712, TC009975
8	GO:0015784	GDP-mannose transport	biological_process	1	1	TC001443
8	GO:0009199	ribonucleoside triphosphate metabolic process	biological_process	55	10.41	TC001470, TC001880, TC002141, TC003235, TC004522, TC004701, TC004873, TC006729, TC008712, TC008784, TC009589, TC009590, TC009975, TC010452, TC010765, TC010829, TC011638, TC011692, TC011829, TC012793, TC002492, TC008354, TC008728, TC010367, TC012133, TC013931, TC015322, TC010610, TC001467, TC008620, TC010394, TC012671, TC004732, TC014051, TC000462, TC003214, TC003886, TC004872, TC008513, TC009010,…
5	GO:0007301	female germline ring canal formation	biological_process	2	1.2	TC000749, TC010476
4	GO:0019730	antimicrobial humoral response	biological_process	6	5.2	TC007692, TC006808, TC004873, TC004925, TC011976, TC013090
6	GO:0007390	germ-band shortening	biological_process	1	1	TC002141
9	GO:0055074	calcium ion homeostasis	biological_process	2	0.63	TC001251, TC001467
5	GO:0016079	synaptic vesicle exocytosis	biological_process	1	1	TC015183
6	GO:0006665	sphingolipid metabolic process	biological_process	6	3.04	TC000875, TC007028, TC007029, TC007030, TC005366, TC000449
4	GO:0048532	anatomical structure arrangement	biological_process	1	1	TC002141
7	GO:0016057	regulation of membrane potential in photoreceptor cell	biological_process	1	1	TC000998
5	GO:0030951	establishment or maintenance of microtubule cytoskeleton polarity	biological_process	6	2.16	TC000040, TC001635, TC004149, TC004925, TC006109, TC011608
11	GO:0002755	MyD88-dependent toll-like receptor signaling pathway	biological_process	2	2	TC007754, TC009978
7	GO:0009220	pyrimidine ribonucleotide biosynthetic process	biological_process	2	1.08	TC002492, TC010364
6	GO:0040018	positive regulation of multicellular organism growth	biological_process	2	2	TC002424, TC014114
7	GO:0043069	negative regulation of programmed cell death	biological_process	10	4.8	TC010519, TC005366, TC007642, TC009325, TC012328, TC012443, TC001470, TC007754, TC009468, TC009978
8	GO:0090316	positive regulation of intracellular protein transport	biological_process	2	0.43	TC001251, TC007534
6	GO:0060562	epithelial tube morphogenesis	biological_process	6	2.45	TC015633, TC009158, TC001751, TC005513, TC005924, TC013090
6	GO:0003382	epithelial cell morphogenesis	biological_process	1	1	TC002141
2	GO:0023052	signaling	biological_process	81	28.49	TC002141, TC030701, TC012910, TC011608, TC007697, TC007754, TC009978, TC006191, TC009158, TC000827, TC000040, TC000083, TC000749, TC013187, TC007497, TC007534, TC011923, TC012647, TC015693, TC001251, TC008620, TC012593, TC014440, TC015540, TC006109, TC006549, TC001470, TC002919, TC003235, TC004925, TC006036, TC009965, TC010038, TC010138, TC011829, TC011988, TC014786, TC015416, TC000224, TC009131,…
8	GO:0008156	negative regulation of DNA replication	biological_process	1	0.22	TC015693
6	GO:0035185	preblastoderm mitotic cell cycle	biological_process	1	1	TC010564
3	GO:0022415	viral reproductive process	biological_process	7	2.3	TC003367, TC007754, TC008261, TC015654, TC002864, TC014481, TC009979
6	GO:0007560	imaginal disc morphogenesis	biological_process	23	9.49	TC004767, TC002141, TC013187, TC005513, TC005924, TC030667, TC014266, TC000685, TC004721, TC007697, TC009158, TC014114, TC004491, TC006549, TC013311, TC015765, TC015925, TC000827, TC011068, TC011637, TC005895, TC001574, TC000998
7	GO:0010593	negative regulation of lamellipodium assembly	biological_process	1	1	TC002141
null	GO:0097033	mitochondrial respiratory chain complex III biogenesis	biological_process	1	0.6	TC009966
5	GO:0043324	pigment metabolic process involved in developmental pigmentation	biological_process	1	0.22	TC012758
7	GO:0044409	entry into host	biological_process	1	0.13	TC014481
7	GO:0006563	L-serine metabolic process	biological_process	4	3.4	TC009131, TC007208, TC013082, TC015993
4	GO:0006952	defense response	biological_process	10	4.99	TC007697, TC009158, TC007754, TC009978, TC002141, TC012668, TC012910, TC006808, TC013059, TC014954
9	GO:0043524	negative regulation of neuron apoptosis	biological_process	1	1	TC010519
6	GO:0071363	cellular response to growth factor stimulus	biological_process	2	1.2	TC003790, TC006191
9	GO:0042787	protein ubiquitination involved in ubiquitin-dependent protein catabolic process	biological_process	1	1	TC000443
7	GO:0050906	detection of stimulus involved in sensory perception	biological_process	4	1.29	TC005597, TC007028, TC010796, TC001251
7	GO:0007593	chitin-based cuticle tanning	biological_process	1	0.36	TC011976
3	GO:0050789	regulation of biological process	biological_process	204	57.93	TC002141, TC015690, TC000050, TC015506, TC000058, TC000684, TC002424, TC002698, TC003523, TC004222, TC004948, TC006382, TC006822, TC006823, TC007642, TC012328, TC013470, TC013598, TC014929, TC015376, TC030701, TC009131, TC012910, TC005366, TC014668, TC003656, TC011471, TC007697, TC007754, TC009978, TC009158, TC008261, TC001251, TC006191, TC001152, TC004308, TC004472, TC015633, TC016215, TC000749,…
8	GO:0030835	negative regulation of actin filament depolymerization	biological_process	1	0.36	TC009328
7	GO:0045792	negative regulation of cell size	biological_process	2	1.6	TC006808, TC005366
9	GO:0046530	photoreceptor cell differentiation	biological_process	15	4.04	TC011976, TC015693, TC006549, TC015925, TC000443, TC000998, TC001470, TC001574, TC002141, TC004925, TC001529, TC001755, TC004676, TC007697, TC011608
7	GO:0045934	negative regulation of nucleobase, nucleoside, nucleotide and nucleic acid metabolic process	biological_process	6	1.69	TC008261, TC007692, TC007697, TC010795, TC005857, TC015693
6	GO:0015918	sterol transport	biological_process	3	2.22	TC008202, TC016351, TC006386
9	GO:0033673	negative regulation of kinase activity	biological_process	3	0.56	TC005366, TC006549, TC015925
7	GO:0045456	ecdysteroid biosynthetic process	biological_process	2	2	TC008202, TC016351
8	GO:0050434	positive regulation of viral transcription	biological_process	1	1	TC009979
8	GO:0032446	protein modification by small protein conjugation	biological_process	11	4.75	TC000614, TC007754, TC008727, TC009978, TC000443, TC001755, TC007016, TC009979, TC011637, TC030688, TC006191
5	GO:0046487	glyoxylate metabolic process	biological_process	2	1.2	TC011647, TC014590
5	GO:0000160	two-component signal transduction system (phosphorelay)	biological_process	1	1	TC009468
8	GO:0035194	posttranscriptional gene silencing by RNA	biological_process	3	3.24	TC001877, TC010648, TC005857
7	GO:0007472	wing disc morphogenesis	biological_process	17	8.39	TC002141, TC013187, TC005513, TC005924, TC030667, TC004721, TC007697, TC009158, TC004491, TC006549, TC013311, TC015765, TC015925, TC000827, TC011068, TC011637, TC001574
7	GO:0001715	ectodermal cell fate specification	biological_process	1	1	TC007697
9	GO:0050852	T cell receptor signaling pathway	biological_process	2	2	TC007754, TC009978
10	GO:0018393	internal peptidyl-lysine acetylation	biological_process	2	1.46	TC014882, TC015693
6	GO:0072001	renal system development	biological_process	4	0.78	TC009158, TC005513, TC005924, TC013090
8	GO:0009132	nucleoside diphosphate metabolic process	biological_process	1	0.6	TC002492
7	GO:0016321	female meiosis chromosome segregation	biological_process	3	3	TC001769, TC006191, TC015693
8	GO:0009206	purine ribonucleoside triphosphate biosynthetic process	biological_process	23	8.62	TC002492, TC008354, TC008728, TC010367, TC012133, TC013931, TC015322, TC001467, TC008620, TC010394, TC012671, TC000462, TC003214, TC003886, TC004872, TC008513, TC009010, TC009206, TC009556, TC011025, TC011455, TC015253, TC015454
null	GO:0071844	cellular component assembly at cellular level	biological_process	58	20.28	TC002141, TC015690, TC000050, TC015506, TC014114, TC010648, TC011976, TC001251, TC008620, TC003790, TC013187, TC009966, TC006185, TC030660-GA, TC005857, TC001574, TC009328, TC007894, TC009158, TC015765, TC008712, TC009975, TC012868, TC016051, TC006126, TC013090, TC000931, TC002583, TC005398, TC007471, TC012708, TC015693, TC001470, TC000827, TC002779, TC004676, TC004721, TC005513, TC005924, TC0307…
6	GO:0034643	establishment of mitochondrion localization, microtubule-mediated	biological_process	2	1.2	TC000685, TC011608
6	GO:0008299	isoprenoid biosynthetic process	biological_process	3	2.13	TC009631, TC009256, TC009257
8	GO:0031036	myosin II filament assembly	biological_process	2	2	TC005513, TC005924
9	GO:0043161	proteasomal ubiquitin-dependent protein catabolic process	biological_process	7	5	TC000443, TC005366, TC015662, TC000614, TC007754, TC008727, TC009978
5	GO:0008105	asymmetric protein localization	biological_process	3	2.4	TC000998, TC014882, TC000685
5	GO:0042439	ethanolamine-containing compound metabolic process	biological_process	3	1.15	TC000083, TC030588, TC013311
7	GO:0001754	eye photoreceptor cell differentiation	biological_process	13	4.93	TC011976, TC015693, TC006549, TC015925, TC000443, TC000998, TC001470, TC001574, TC002141, TC004925, TC001529, TC007697, TC011608
7	GO:0043555	regulation of translation in response to stress	biological_process	1	0.36	TC001152
3	GO:0007154	cell communication	biological_process	36	8.59	TC002141, TC012910, TC011608, TC006191, TC009158, TC000827, TC000040, TC000083, TC000749, TC013187, TC007497, TC007534, TC011923, TC012647, TC015693, TC001251, TC008620, TC012593, TC014440, TC015540, TC000224, TC007754, TC009978, TC006549, TC000739, TC008712, TC009975, TC006386, TC001755, TC004925, TC007697, TC004767, TC015183, TC005366, TC015925, TC003790
5	GO:0009311	oligosaccharide metabolic process	biological_process	3	0.94	TC007883, TC004791, TC006698
8	GO:0030260	entry into host cell	biological_process	1	0.22	TC014481
6	GO:0021915	neural tube development	biological_process	1	0.22	TC015633
null	GO:0072522	purine-containing compound biosynthetic process	biological_process	30	4.43	TC008921, TC016225, TC004437, TC002492, TC005644, TC010593, TC015922, TC016203, TC008354, TC008728, TC010367, TC012133, TC013931, TC015322, TC001467, TC008620, TC010394, TC012671, TC000462, TC003214, TC003886, TC004872, TC008513, TC009010, TC009206, TC009556, TC011025, TC011455, TC015253, TC015454
4	GO:0030036	actin cytoskeleton organization	biological_process	39	22.17	TC002141, TC015690, TC000050, TC015506, TC000749, TC010476, TC004925, TC007894, TC000685, TC000998, TC030667, TC009158, TC015765, TC009328, TC001574, TC013187, TC014114, TC009468, TC014115, TC011976, TC000827, TC002779, TC004676, TC004721, TC005513, TC005924, TC030718, TC001635, TC000040, TC006549, TC007697, TC009965, TC012793, TC013090, TC014767, TC014882, TC000431, TC001139, TC002445
10	GO:0007465	R7 cell fate commitment	biological_process	1	0.6	TC006549
4	GO:0050792	regulation of viral reproduction	biological_process	1	0.36	TC009979
4	GO:0002252	immune effector process	biological_process	1	0.82	TC002141
4	GO:0016042	lipid catabolic process	biological_process	13	3.25	TC000875, TC009711, TC007628, TC007028, TC007029, TC007030, TC002547, TC005928, TC008729, TC008872, TC014245, TC014680, TC008726
5	GO:0048638	regulation of developmental growth	biological_process	3	1.56	TC000749, TC008712, TC009975
7	GO:0010562	positive regulation of phosphorus metabolic process	biological_process	1	0.22	TC002107
6	GO:0051592	response to calcium ion	biological_process	1	0.6	TC001251
7	GO:0032269	negative regulation of cellular protein metabolic process	biological_process	10	2.88	TC000614, TC007754, TC008727, TC009978, TC006808, TC010648, TC030783, TC005366, TC012080, TC016215
8	GO:0046948	hydroxylysine catabolic process	biological_process	1	1	TC001629
7	GO:0007478	leg disc morphogenesis	biological_process	1	0.6	TC007697
4	GO:0001964	startle response	biological_process	2	2	TC001529, TC011976
6	GO:0046890	regulation of lipid biosynthetic process	biological_process	1	0.6	TC009631
7	GO:0051258	protein polymerization	biological_process	14	9.37	TC002141, TC015690, TC000050, TC015506, TC009328, TC001574, TC013187, TC014114, TC003548, TC004522, TC004873, TC009589, TC009590, TC010829
null	GO:0072657	protein localization in membrane	biological_process	1	0.22	TC006386
5	GO:0009231	riboflavin biosynthetic process	biological_process	1	1	TC009022
7	GO:0031114	regulation of microtubule depolymerization	biological_process	3	2.6	TC008712, TC009975, TC000749
5	GO:0016053	organic acid biosynthetic process	biological_process	24	5.6	TC006406, TC010593, TC000699, TC001027, TC003656, TC005501, TC007346, TC007511, TC011471, TC014819, TC030052, TC009131, TC004262, TC010487, TC013185, TC007208, TC013082, TC003549, TC004842, TC015385, TC002601, TC006024, TC013000, TC013019
6	GO:0034341	response to interferon-gamma	biological_process	1	0.22	TC012910
6	GO:0009165	nucleotide biosynthetic process	biological_process	37	9.92	TC030701, TC008921, TC004724, TC004732, TC009374, TC014051, TC002990, TC016225, TC004437, TC002492, TC005644, TC010593, TC015922, TC016203, TC008354, TC008728, TC010367, TC012133, TC013931, TC015322, TC001467, TC008620, TC010394, TC012671, TC000462, TC003214, TC003886, TC004872, TC008513, TC009010, TC009206, TC009556, TC011025, TC011455, TC015253, TC015454, TC010364
7	GO:0046631	alpha-beta T cell activation	biological_process	1	0.6	TC015654
3	GO:0006323	DNA packaging	biological_process	7	2.52	TC000931, TC002583, TC005398, TC007471, TC012708, TC015693, TC030718
7	GO:0007285	primary spermatocyte growth	biological_process	1	1	TC014114
6	GO:0035158	regulation of tube diameter, open tracheal system	biological_process	1	1	TC008620
7	GO:0070328	triglyceride homeostasis	biological_process	1	1	TC004491
6	GO:0008593	regulation of Notch signaling pathway	biological_process	1	1	TC013357
8	GO:0009143	nucleoside triphosphate catabolic process	biological_process	30	6.15	TC001470, TC001880, TC002141, TC003235, TC004522, TC004701, TC004873, TC006729, TC008712, TC008784, TC009589, TC009590, TC009975, TC010452, TC010765, TC010829, TC011638, TC011692, TC011829, TC012793, TC010610, TC007497, TC002463, TC003797, TC007466, TC008454, TC010434, TC010519, TC012169, TC015333
6	GO:0048546	digestive tract morphogenesis	biological_process	5	1.38	TC009158, TC005513, TC005924, TC013090, TC012185
8	GO:0006449	regulation of translational termination	biological_process	1	0.6	TC006406
8	GO:0006606	protein import into nucleus	biological_process	5	3.03	TC030773, TC003790, TC006191, TC001251, TC007534
6	GO:0006887	exocytosis	biological_process	3	3.4	TC001251, TC015183, TC014219
5	GO:0015031	protein transport	biological_process	44	23.9	TC012910, TC000046, TC003366, TC007570, TC000047, TC001322, TC002919, TC003235, TC004925, TC007497, TC009279, TC010038, TC010138, TC012647, TC014214, TC014786, TC015416, TC015633, TC009965, TC011022, TC030773, TC001558, TC013683, TC015621, TC007282, TC010557, TC013365, TC006360, TC004293, TC003790, TC006191, TC004489, TC001251, TC007534, TC000142, TC000739, TC005496, TC007934, TC011289, TC011923,…
7	GO:0048592	eye morphogenesis	biological_process	19	7.9	TC011976, TC015693, TC001574, TC002141, TC013311, TC006549, TC015925, TC000443, TC000998, TC001470, TC004925, TC001529, TC000083, TC007697, TC011608, TC000050, TC012868, TC016051, TC009158
8	GO:0000394	RNA splicing, via endonucleolytic cleavage and ligation	biological_process	1	0.6	TC006382
6	GO:0048489	synaptic vesicle transport	biological_process	3	1.42	TC011923, TC015183, TC012647
5	GO:0030100	regulation of endocytosis	biological_process	2	0.72	TC002141, TC006386
8	GO:0035204	negative regulation of lamellocyte differentiation	biological_process	2	2	TC006191, TC010476
5	GO:0030574	collagen catabolic process	biological_process	1	1	TC009366
8	GO:0016358	dendrite development	biological_process	10	4.75	TC002141, TC005496, TC000083, TC009158, TC009979, TC011608, TC013187, TC015428, TC009965, TC011289
6	GO:0045786	negative regulation of cell cycle	biological_process	13	1.73	TC007754, TC008727, TC009978, TC012910, TC015693, TC000522, TC006109, TC006191, TC008708, TC004873, TC005496, TC014051, TC015122
5	GO:0001742	oenocyte differentiation	biological_process	2	1.2	TC000827, TC009158
5	GO:0006914	autophagy	biological_process	7	3.88	TC007282, TC010557, TC013365, TC001152, TC003656, TC011471, TC015765
6	GO:0009642	response to light intensity	biological_process	1	1	TC001470
6	GO:0046503	glycerolipid catabolic process	biological_process	1	0.36	TC007628
7	GO:0031047	gene silencing by RNA	biological_process	4	2.94	TC001877, TC010648, TC005857, TC002936
7	GO:0032271	regulation of protein polymerization	biological_process	5	2.05	TC002141, TC015690, TC000050, TC015506, TC009328
8	GO:0006289	nucleotide-excision repair	biological_process	1	1	TC015662
6	GO:0046470	phosphatidylcholine metabolic process	biological_process	2	0.96	TC030588, TC013311
6	GO:0031324	negative regulation of cellular metabolic process	biological_process	21	4.39	TC008261, TC000614, TC007754, TC008727, TC009978, TC011976, TC007692, TC007697, TC010795, TC007282, TC010557, TC013365, TC006808, TC010475, TC005857, TC015693, TC010648, TC030783, TC005366, TC012080, TC016215
7	GO:0000082	G1/S transition of mitotic cell cycle	biological_process	1	1.23	TC013759
2	GO:0040011	locomotion	biological_process	38	17.9	TC002141, TC000827, TC009158, TC010796, TC000685, TC001574, TC004925, TC007697, TC013090, TC016215, TC030667, TC005513, TC005924, TC012910, TC000318, TC000319, TC005591, TC008246, TC000749, TC011976, TC030783, TC006024, TC001251, TC001743, TC000224, TC011608, TC013187, TC014114, TC014440, TC014481, TC001470, TC010829, TC000443, TC002424, TC004491, TC030718, TC001529, TC011711
7	GO:0048081	positive regulation of cuticle pigmentation	biological_process	1	1	TC011289
9	GO:0050768	negative regulation of neurogenesis	biological_process	3	2.2	TC009965, TC011289, TC007697
8	GO:0050796	regulation of insulin secretion	biological_process	1	0.6	TC012910
4	GO:0007611	learning or memory	biological_process	12	4.75	TC012593, TC000040, TC004472, TC006549, TC009158, TC010476, TC006109, TC001251, TC011976, TC014191, TC014214, TC030783
5	GO:0032411	positive regulation of transporter activity	biological_process	1	0.36	TC001251
7	GO:0030595	leukocyte chemotaxis	biological_process	1	0.6	TC002141
null	GO:0071841	cellular component organization or biogenesis at cellular level	biological_process	151	25.67	TC002141, TC015690, TC000050, TC015506, TC014114, TC010648, TC011976, TC009158, TC011638, TC001251, TC008620, TC010796, TC003790, TC013187, TC010829, TC005513, TC005924, TC030667, TC014219, TC015765, TC011611, TC001877, TC009966, TC001751, TC010478, TC007471, TC014882, TC000749, TC010476, TC006185, TC030660-GA, TC003367, TC004489, TC006729, TC007754, TC008261, TC015654, TC004925, TC007894, TC0125…
6	GO:0007416	synapse assembly	biological_process	6	4.14	TC008620, TC008712, TC009975, TC002141, TC005857, TC015693
4	GO:0050808	synapse organization	biological_process	8	3.68	TC008620, TC001251, TC008712, TC009975, TC002141, TC005857, TC015693, TC004925
6	GO:0052547	regulation of peptidase activity	biological_process	5	2.23	TC009844, TC011162, TC015479, TC005232, TC008261
5	GO:0031323	regulation of cellular metabolic process	biological_process	80	17.18	TC009131, TC002141, TC008261, TC001152, TC016215, TC000614, TC007754, TC008727, TC009978, TC002107, TC000040, TC010610, TC009631, TC011976, TC006406, TC003367, TC006009, TC008408, TC000143, TC004308, TC007496, TC006808, TC005366, TC012910, TC007692, TC007697, TC010648, TC010795, TC009158, TC006549, TC007282, TC010557, TC013365, TC003656, TC011471, TC010475, TC010778, TC015693, TC015925, TC003790,…
8	GO:0006035	cuticle chitin biosynthetic process	biological_process	1	1	TC001751
6	GO:0090103	cochlea morphogenesis	biological_process	1	1	TC002141
7	GO:0033227	dsRNA transport	biological_process	3	3	TC006281, TC011025, TC011923
8	GO:0000956	nuclear-transcribed mRNA catabolic process	biological_process	3	2.16	TC010648, TC007496, TC011031
7	GO:0007405	neuroblast proliferation	biological_process	4	2.72	TC000685, TC014882, TC005496, TC009158
4	GO:0009314	response to radiation	biological_process	9	2.19	TC006109, TC005597, TC007028, TC010796, TC006024, TC001470, TC001251, TC006408, TC012758
6	GO:0065002	intracellular protein transmembrane transport	biological_process	3	1.8	TC007282, TC010557, TC013365
6	GO:0006213	pyrimidine nucleoside metabolic process	biological_process	2	0.65	TC002492, TC010364
4	GO:0007005	mitochondrion organization	biological_process	14	7.25	TC011638, TC011611, TC009966, TC006185, TC030660-GA, TC011608, TC000046, TC003366, TC007570, TC006808, TC006408, TC001558, TC013683, TC015621
8	GO:0070936	protein K48-linked ubiquitination	biological_process	1	1	TC000443
6	GO:0006643	membrane lipid metabolic process	biological_process	6	1.82	TC000875, TC007028, TC007029, TC007030, TC005366, TC000449
9	GO:0006270	DNA-dependent DNA replication initiation	biological_process	1	0.22	TC015693
7	GO:0007412	axon target recognition	biological_process	1	1	TC001755
5	GO:0000103	sulfate assimilation	biological_process	1	1	TC010318
7	GO:0051048	negative regulation of secretion	biological_process	1	0.79	TC012910
7	GO:0007413	axonal fasciculation	biological_process	4	4	TC000050, TC001751, TC002141, TC005513
7	GO:0007352	zygotic specification of dorsal/ventral axis	biological_process	1	1	TC006191
8	GO:0016570	histone modification	biological_process	4	2.42	TC007471, TC014882, TC015693, TC009722
7	GO:0042675	compound eye cone cell differentiation	biological_process	2	1.2	TC000083, TC007697
5	GO:0042078	germ-line stem cell division	biological_process	4	3.2	TC004925, TC012080, TC014114, TC000443
6	GO:0006949	syncytium formation	biological_process	4	1.44	TC002141, TC004767, TC010850, TC030718
9	GO:0035195	gene silencing by miRNA	biological_process	2	2.2	TC005857, TC010648
9	GO:0045664	regulation of neuron differentiation	biological_process	10	2.92	TC014051, TC006549, TC015925, TC000443, TC002141, TC005496, TC009965, TC011289, TC009158, TC013187
6	GO:0010741	negative regulation of intracellular protein kinase cascade	biological_process	1	0.58	TC005366
7	GO:0051971	positive regulation of transmission of nerve impulse	biological_process	1	0.36	TC000749
10	GO:0007204	elevation of cytosolic calcium ion concentration	biological_process	1	0.13	TC001251
7	GO:0047497	mitochondrion transport along microtubule	biological_process	2	2	TC000685, TC011608
6	GO:0048333	mesodermal cell differentiation	biological_process	1	0.36	TC007697
5	GO:0008015	blood circulation	biological_process	1	0.6	TC009131
5	GO:0044272	sulfur compound biosynthetic process	biological_process	2	1.39	TC009131, TC010593
5	GO:0048580	regulation of post-embryonic development	biological_process	2	0.72	TC006191, TC010476
7	GO:0007519	skeletal muscle tissue development	biological_process	7	4.14	TC008620, TC001251, TC000614, TC010850, TC030718, TC008712, TC009975
8	GO:0009124	nucleoside monophosphate biosynthetic process	biological_process	7	2.34	TC030701, TC008921, TC002990, TC016225, TC004437, TC005644, TC010364
5	GO:0043393	regulation of protein binding	biological_process	1	1	TC006386
null	GO:0035637	multicellular organismal signaling	biological_process	21	4.64	TC011608, TC000827, TC000040, TC000083, TC000749, TC013187, TC007497, TC007534, TC011923, TC012647, TC015693, TC001251, TC008620, TC012593, TC014440, TC015540, TC008712, TC009975, TC002141, TC004925, TC015183
7	GO:0006486	protein glycosylation	biological_process	3	2.36	TC005188, TC009183, TC010678
5	GO:0006783	heme biosynthetic process	biological_process	1	1	TC013340
8	GO:0006399	tRNA metabolic process	biological_process	5	1.37	TC008604, TC009975, TC013340, TC000462, TC006382
8	GO:0007614	short-term memory	biological_process	2	2	TC006549, TC012593
5	GO:0009894	regulation of catabolic process	biological_process	9	2.43	TC005366, TC010610, TC007282, TC010557, TC013365, TC001152, TC003656, TC011471, TC007497
8	GO:0009161	ribonucleoside monophosphate metabolic process	biological_process	6	1.74	TC008921, TC002990, TC016225, TC004437, TC005644, TC010364
5	GO:0048067	cuticle pigmentation	biological_process	3	1.96	TC011976, TC011289, TC010564
6	GO:0009855	determination of bilateral symmetry	biological_process	4	2.02	TC015633, TC000998, TC005895, TC009158
6	GO:0002064	epithelial cell development	biological_process	1	0.6	TC002141
8	GO:0006006	glucose metabolic process	biological_process	25	13.7	TC010448, TC000616, TC007346, TC009501, TC000318, TC000319, TC002948, TC004380, TC005855, TC006170, TC006530, TC010847, TC011730, TC012754, TC014998, TC015540, TC030624, TC030755, TC006414, TC007694, TC009072, TC001251, TC002057, TC005591, TC013648
5	GO:0048588	developmental cell growth	biological_process	4	2.4	TC014114, TC002141, TC012593, TC014219
6	GO:0008359	regulation of bicoid mRNA localization	biological_process	1	1	TC004149
5	GO:0009799	specification of symmetry	biological_process	4	1.21	TC015633, TC000998, TC005895, TC009158
4	GO:0061053	somite development	biological_process	1	0.36	TC015633
5	GO:0002831	regulation of response to biotic stimulus	biological_process	2	0.72	TC007692, TC002141
7	GO:0019083	viral transcription	biological_process	5	4.36	TC003367, TC007754, TC008261, TC015654, TC009979
4	GO:0034728	nucleosome organization	biological_process	5	3	TC000931, TC002583, TC005398, TC007471, TC012708
8	GO:0006513	protein monoubiquitination	biological_process	1	1	TC000443
8	GO:0046718	entry of virus into host cell	biological_process	1	0.36	TC014481
4	GO:0000278	mitotic cell cycle	biological_process	53	31.19	TC009512, TC011692, TC015925, TC007754, TC008727, TC009978, TC000614, TC012080, TC007697, TC013759, TC003790, TC004522, TC010564, TC001004, TC003838, TC006567, TC006782, TC009485, TC009675, TC010002, TC010830, TC012128, TC013090, TC014007, TC015693, TC000522, TC006109, TC006191, TC008708, TC004873, TC005496, TC015321, TC030718, TC000443, TC004491, TC010476, TC012576, TC012868, TC016051, TC030760,…
5	GO:0032880	regulation of protein localization	biological_process	6	1.68	TC012910, TC006386, TC030773, TC000685, TC001251, TC007534
6	GO:0006071	glycerol metabolic process	biological_process	3	1.32	TC000688, TC002057, TC014609
5	GO:0000912	assembly of actomyosin apparatus involved in cell cycle cytokinesis	biological_process	2	1.2	TC001574, TC014114
4	GO:0006081	cellular aldehyde metabolic process	biological_process	3	1.32	TC000960, TC011647, TC014590
10	GO:0045851	pH reduction	biological_process	1	0.36	TC013357
3	GO:0043062	extracellular structure organization	biological_process	13	3.88	TC008620, TC001751, TC010478, TC000749, TC010476, TC001251, TC008712, TC009975, TC014266, TC002141, TC005857, TC015693, TC004925
6	GO:0007423	sensory organ development	biological_process	25	8.36	TC007697, TC011976, TC015693, TC002141, TC001574, TC013311, TC006549, TC015925, TC000443, TC000998, TC001470, TC004925, TC001529, TC000083, TC008299, TC015923, TC011608, TC000050, TC012868, TC016051, TC009158, TC001635, TC014219, TC015765, TC001743
6	GO:0035075	response to ecdysone	biological_process	2	0.72	TC005513, TC005924
3	GO:0022607	cellular component assembly	biological_process	59	12.68	TC002141, TC015690, TC000050, TC015506, TC014114, TC005366, TC010648, TC011976, TC001251, TC008620, TC003790, TC013187, TC009966, TC006185, TC030660-GA, TC005857, TC001574, TC009328, TC007894, TC009158, TC015765, TC008712, TC009975, TC012868, TC016051, TC006126, TC013090, TC000931, TC002583, TC005398, TC007471, TC012708, TC015693, TC001470, TC000827, TC002779, TC004676, TC004721, TC005513, TC0059…
5	GO:0070085	glycosylation	biological_process	3	0.85	TC005188, TC009183, TC010678
5	GO:0051051	negative regulation of transport	biological_process	3	1.05	TC012910, TC001251, TC002141
7	GO:0010310	regulation of hydrogen peroxide metabolic process	biological_process	1	1	TC002141
6	GO:0033365	protein localization to organelle	biological_process	15	2.49	TC000046, TC003366, TC007570, TC030773, TC001558, TC013683, TC015621, TC007282, TC010557, TC013365, TC006360, TC003790, TC006191, TC001251, TC007534
4	GO:0048598	embryonic morphogenesis	biological_process	16	15.77	TC000827, TC015633, TC002141, TC007697, TC009158, TC005513, TC005924, TC010557, TC001751, TC013090, TC013187, TC000685, TC001470, TC004925, TC006191, TC014114
11	GO:0008054	cyclin catabolic process	biological_process	1	1	TC000443
8	GO:0009201	ribonucleoside triphosphate biosynthetic process	biological_process	23	5.89	TC002492, TC008354, TC008728, TC010367, TC012133, TC013931, TC015322, TC001467, TC008620, TC010394, TC012671, TC000462, TC003214, TC003886, TC004872, TC008513, TC009010, TC009206, TC009556, TC011025, TC011455, TC015253, TC015454
8	GO:0051761	sesquiterpene metabolic process	biological_process	1	0.13	TC009631
4	GO:0033627	cell adhesion mediated by integrin	biological_process	1	0.6	TC012910
5	GO:0035148	tube formation	biological_process	3	1.32	TC015633, TC001751, TC009158
9	GO:0031398	positive regulation of protein ubiquitination	biological_process	5	2.44	TC000614, TC007754, TC008727, TC009978, TC011637
8	GO:0051225	spindle assembly	biological_process	2	2	TC005496, TC009194
7	GO:0050954	sensory perception of mechanical stimulus	biological_process	1	0.6	TC003366
8	GO:0030510	regulation of BMP signaling pathway	biological_process	1	1	TC005496
null	GO:0072530	purine-containing compound transmembrane transport	biological_process	1	1.2	TC001443
7	GO:0060113	inner ear receptor cell differentiation	biological_process	1	0.22	TC002141
7	GO:0006342	chromatin silencing	biological_process	1	1	TC005857
8	GO:0000209	protein polyubiquitination	biological_process	1	1.2	TC000443
6	GO:0051298	centrosome duplication	biological_process	2	1.2	TC001251, TC030760
5	GO:0006732	coenzyme metabolic process	biological_process	34	9.12	TC002057, TC004222, TC006822, TC006823, TC010121, TC010564, TC010448, TC010593, TC000992, TC003790, TC004730, TC004962, TC005166, TC005232, TC005725, TC006271, TC008177, TC009618, TC010587, TC011647, TC011988, TC012587, TC013056, TC013214, TC014166, TC014590, TC015050, TC000616, TC007346, TC009501, TC005597, TC012421, TC003351, TC004491
8	GO:0050690	regulation of defense response to virus by virus	biological_process	1	1	TC002141
5	GO:0007052	mitotic spindle organization	biological_process	26	21.2	TC001004, TC003838, TC006567, TC006782, TC009485, TC009675, TC010002, TC010830, TC012128, TC013090, TC014007, TC015693, TC000229, TC000969, TC001073, TC001251, TC003790, TC004873, TC005004, TC007744, TC007791, TC009342, TC010648, TC010829, TC013311, TC030760
11	GO:0042532	negative regulation of tyrosine phosphorylation of STAT protein	biological_process	1	0.6	TC005366
8	GO:0006641	triglyceride metabolic process	biological_process	5	5.2	TC007628, TC000688, TC002057, TC006808, TC012910
8	GO:0043400	cortisol secretion	biological_process	1	0.6	TC012910
5	GO:0010646	regulation of cell communication	biological_process	15	4.04	TC002141, TC012910, TC006191, TC009158, TC000224, TC005366, TC000749, TC007754, TC009978, TC006549, TC006386, TC004767, TC001251, TC015925, TC003790
5	GO:0006974	response to DNA damage stimulus	biological_process	21	13.73	TC008261, TC008875, TC007754, TC008727, TC009978, TC002141, TC005398, TC006492, TC009158, TC009468, TC009675, TC009796, TC013090, TC015376, TC012910, TC000522, TC006109, TC006191, TC008708, TC015662, TC000443
8	GO:0055067	monovalent inorganic cation homeostasis	biological_process	1	0.08	TC013357
10	GO:0006469	negative regulation of protein kinase activity	biological_process	3	0.94	TC005366, TC006549, TC015925
7	GO:0030509	BMP signaling pathway	biological_process	2	1.6	TC005496, TC000443
4	GO:0046148	pigment biosynthetic process	biological_process	5	2.88	TC016203, TC011976, TC013340, TC010564, TC012758
null	GO:0071900	regulation of protein serine/threonine kinase activity	biological_process	7	1.94	TC009131, TC005366, TC007754, TC009978, TC012910, TC015925, TC003790
8	GO:0010518	positive regulation of phospholipase activity	biological_process	1	0.36	TC001251
6	GO:0032956	regulation of actin cytoskeleton organization	biological_process	8	4.34	TC002141, TC015690, TC000050, TC015506, TC000685, TC000998, TC030667, TC009328
3	GO:0051707	response to other organism	biological_process	8	4.11	TC007692, TC002141, TC013059, TC006808, TC004873, TC004925, TC011976, TC013090
6	GO:0006030	chitin metabolic process	biological_process	22	18.72	TC009872, TC001751, TC009176, TC009627, TC013917, TC013918, TC015481, TC002107, TC003179, TC003273, TC003274, TC003275, TC004216, TC004478, TC005468, TC008506, TC009580, TC011139, TC011140, TC012766, TC014100, TC014101
12	GO:0051016	barbed-end actin filament capping	biological_process	1	1	TC009328
6	GO:0070302	regulation of stress-activated protein kinase signaling cascade	biological_process	3	1.32	TC009131, TC004767, TC001470
8	GO:0009207	purine ribonucleoside triphosphate catabolic process	biological_process	30	17.09	TC001470, TC001880, TC002141, TC003235, TC004522, TC004701, TC004873, TC006729, TC008712, TC008784, TC009589, TC009590, TC009975, TC010452, TC010765, TC010829, TC011638, TC011692, TC011829, TC012793, TC010610, TC007497, TC002463, TC003797, TC007466, TC008454, TC010434, TC010519, TC012169, TC015333
9	GO:0019674	NAD metabolic process	biological_process	1	0.36	TC002057
7	GO:0010389	regulation of G2/M transition of mitotic cell cycle	biological_process	4	1.44	TC000522, TC006109, TC006191, TC008708
5	GO:0015833	peptide transport	biological_process	1	0.16	TC012910
4	GO:0043900	regulation of multi-organism process	biological_process	2	0.72	TC007692, TC002141
7	GO:0008286	insulin receptor signaling pathway	biological_process	3	3	TC009468, TC012910, TC014114
6	GO:0070507	regulation of microtubule cytoskeleton organization	biological_process	3	0.94	TC008712, TC009975, TC000749
7	GO:0002759	regulation of antimicrobial humoral response	biological_process	1	0.6	TC007692
6	GO:0043269	regulation of ion transport	biological_process	3	1.75	TC001251, TC003426, TC006408
5	GO:0009416	response to light stimulus	biological_process	9	3.65	TC006109, TC005597, TC007028, TC010796, TC006024, TC001470, TC001251, TC006408, TC012758
6	GO:0051348	negative regulation of transferase activity	biological_process	3	0.34	TC005366, TC006549, TC015925
5	GO:0051129	negative regulation of cellular component organization	biological_process	7	2.32	TC002141, TC009328, TC004873, TC000749, TC005366, TC009965, TC011289
7	GO:0007266	Rho protein signal transduction	biological_process	2	1.32	TC002141, TC030701
6	GO:0048873	homeostasis of number of cells within a tissue	biological_process	1	1	TC013056
5	GO:0048524	positive regulation of viral reproduction	biological_process	1	0.6	TC009979
5	GO:0051050	positive regulation of transport	biological_process	4	1.09	TC012910, TC001251, TC006386, TC007534
6	GO:0046112	nucleobase biosynthetic process	biological_process	3	1.32	TC016203, TC001470, TC010364
12	GO:0048814	regulation of dendrite morphogenesis	biological_process	4	3.2	TC002141, TC005496, TC009965, TC011289
5	GO:0001501	skeletal system development	biological_process	1	0.26	TC009131
5	GO:0030713	ovarian follicle cell stalk formation	biological_process	2	2	TC001470, TC007697
6	GO:0035282	segmentation	biological_process	14	2.74	TC014114, TC004149, TC001574, TC006549, TC015633, TC007697, TC007692, TC005857, TC001529, TC000998, TC004925, TC009028, TC011608, TC016215
5	GO:0007243	intracellular protein kinase cascade	biological_process	13	6.65	TC002141, TC007754, TC009158, TC009978, TC013187, TC000224, TC009131, TC012910, TC001529, TC002107, TC004767, TC001470, TC005366
8	GO:0070129	regulation of mitochondrial translation	biological_process	1	1	TC006808
5	GO:0006547	histidine metabolic process	biological_process	1	0.6	TC010593
6	GO:0001959	regulation of cytokine-mediated signaling pathway	biological_process	1	1.2	TC012910
7	GO:0009146	purine nucleoside triphosphate catabolic process	biological_process	30	10.26	TC001470, TC001880, TC002141, TC003235, TC004522, TC004701, TC004873, TC006729, TC008712, TC008784, TC009589, TC009590, TC009975, TC010452, TC010765, TC010829, TC011638, TC011692, TC011829, TC012793, TC010610, TC007497, TC002463, TC003797, TC007466, TC008454, TC010434, TC010519, TC012169, TC015333
6	GO:0017157	regulation of exocytosis	biological_process	1	1	TC015183
5	GO:0007160	cell-matrix adhesion	biological_process	3	3	TC002141, TC008407, TC011707
6	GO:0032525	somite rostral/caudal axis specification	biological_process	1	1	TC015633
6	GO:0001707	mesoderm formation	biological_process	2	0.58	TC000827, TC007697
5	GO:0009113	purine base biosynthetic process	biological_process	1	1	TC016203
8	GO:0015782	CMP-N-acetylneuraminate transport	biological_process	1	1	TC001443
3	GO:0034381	plasma lipoprotein particle clearance	biological_process	1	0.36	TC006386
8	GO:0006826	iron ion transport	biological_process	3	3	TC000476, TC001092, TC007233
9	GO:0016061	regulation of light-activated channel activity	biological_process	1	1	TC001251
6	GO:0042542	response to hydrogen peroxide	biological_process	5	2.44	TC000083, TC000084-GA, TC004948, TC012328, TC005366
7	GO:0007351	tripartite regional subdivision	biological_process	9	1.08	TC014114, TC004149, TC006549, TC000998, TC004925, TC009028, TC011608, TC016215, TC007697
4	GO:0042592	homeostatic process	biological_process	36	8.82	TC000058, TC000684, TC002424, TC002698, TC003523, TC004222, TC004948, TC006382, TC006822, TC006823, TC007642, TC012328, TC013470, TC013598, TC014929, TC015376, TC002141, TC000827, TC001251, TC008620, TC008202, TC007628, TC006386, TC014668, TC013056, TC009158, TC004491, TC014114, TC000998, TC012910, TC013357, TC007872, TC000476, TC001092, TC007233, TC001467
2	GO:0065007	biological regulation	biological_process	223	44.17	TC007697, TC002141, TC015690, TC000050, TC015506, TC008202, TC016351, TC000058, TC000684, TC002424, TC002698, TC003523, TC004222, TC004948, TC006382, TC006822, TC006823, TC007642, TC012328, TC013470, TC013598, TC014929, TC015376, TC030701, TC009131, TC012910, TC005366, TC006808, TC014668, TC003656, TC011471, TC007754, TC009978, TC009158, TC008261, TC001251, TC006191, TC001152, TC000224, TC004308,…
7	GO:0007432	salivary gland boundary specification	biological_process	1	1	TC009158
6	GO:0006865	amino acid transport	biological_process	1	0.6	TC002617
9	GO:0030799	regulation of cyclic nucleotide metabolic process	biological_process	1	0.6	TC009131
7	GO:0034765	regulation of ion transmembrane transport	biological_process	1	0.79	TC001251
10	GO:0010998	regulation of translational initiation by eIF2 alpha phosphorylation	biological_process	1	1	TC001152
4	GO:0040012	regulation of locomotion	biological_process	1	0.36	TC002141
4	GO:0022617	extracellular matrix disassembly	biological_process	1	0.6	TC014266
7	GO:0046580	negative regulation of Ras protein signal transduction	biological_process	2	2	TC005366, TC015925
5	GO:0030033	microvillus assembly	biological_process	1	1	TC006126
4	GO:0007009	plasma membrane organization	biological_process	2	1.22	TC006386, TC000749
8	GO:0009142	nucleoside triphosphate biosynthetic process	biological_process	23	3.53	TC002492, TC008354, TC008728, TC010367, TC012133, TC013931, TC015322, TC001467, TC008620, TC010394, TC012671, TC000462, TC003214, TC003886, TC004872, TC008513, TC009010, TC009206, TC009556, TC011025, TC011455, TC015253, TC015454
7	GO:0006909	phagocytosis	biological_process	18	11.16	TC001251, TC002141, TC000739, TC000969, TC003790, TC003838, TC004676, TC006296, TC008454, TC008728, TC009010, TC009328, TC009556, TC009978, TC011976, TC012328, TC013187, TC013311
5	GO:0015931	nucleobase, nucleoside, nucleotide and nucleic acid transport	biological_process	5	1.46	TC008873, TC006281, TC011025, TC011923, TC012524
5	GO:0051336	regulation of hydrolase activity	biological_process	9	2.83	TC001251, TC010610, TC010564, TC007497, TC009844, TC011162, TC015479, TC005232, TC008261
8	GO:0005978	glycogen biosynthetic process	biological_process	2	2	TC005591, TC015651
6	GO:0051937	catecholamine transport	biological_process	1	0.6	TC008204
9	GO:0048190	wing disc dorsal/ventral pattern formation	biological_process	4	4	TC001635, TC006109, TC007697, TC010520
null	GO:0071822	protein complex subunit organization	biological_process	32	5.96	TC002141, TC015690, TC000050, TC015506, TC005366, TC009966, TC006185, TC030660-GA, TC003367, TC004489, TC006729, TC007754, TC008261, TC015654, TC009328, TC006406, TC001574, TC013187, TC014114, TC008712, TC009975, TC005513, TC005924, TC003548, TC004522, TC004873, TC009589, TC009590, TC010829, TC000749, TC000224, TC010476
7	GO:0006544	glycine metabolic process	biological_process	6	3.76	TC010478, TC004222, TC006822, TC006823, TC008514, TC015993
6	GO:0016310	phosphorylation	biological_process	98	43.52	TC005770, TC009468, TC012576, TC001152, TC002141, TC002492, TC009131, TC006252, TC030049, TC002107, TC000040, TC006519, TC009512, TC009596, TC030047, TC009966, TC010331, TC014895, TC015046, TC030044, TC001151, TC000355, TC001945, TC002691, TC003690, TC004001, TC004388, TC005501, TC006185, TC006357, TC007636, TC007967, TC008030, TC008644, TC008873, TC009080, TC009578, TC012859, TC014044, TC014119,…
8	GO:0043433	negative regulation of sequence-specific DNA binding transcription factor activity	biological_process	1	0.6	TC008261
3	GO:0007155	cell adhesion	biological_process	25	18.24	TC005366, TC002141, TC008407, TC011707, TC000222, TC013040, TC015622, TC001470, TC005398, TC007377, TC007697, TC009965, TC010353, TC012647, TC012758, TC012793, TC014266, TC014951, TC014954, TC012910, TC000083, TC000749, TC001743, TC004676, TC009158
3	GO:0016271	tissue death	biological_process	16	3.43	TC005513, TC005924, TC001529, TC002954, TC002955, TC004489, TC004989, TC008220, TC012758, TC012785, TC014266, TC014954, TC015693, TC015765, TC015977, TC005232
6	GO:0015074	DNA integration	biological_process	5	5	TC003635, TC004091, TC005025, TC015417, TC016332
5	GO:0030730	sequestering of triglyceride	biological_process	2	0.96	TC014440, TC015325
4	GO:0007062	sister chromatid cohesion	biological_process	1	1	TC030718
6	GO:0006401	RNA catabolic process	biological_process	4	1.38	TC010648, TC007496, TC011031, TC005857
6	GO:0006586	indolalkylamine metabolic process	biological_process	1	0.6	TC001629
3	GO:0021700	developmental maturation	biological_process	16	2.28	TC014114, TC004149, TC011976, TC014051, TC000040, TC001635, TC004925, TC006109, TC011608, TC000443, TC000998, TC009028, TC016215, TC007697, TC005496, TC000749
4	GO:0018988	molting cycle, protein-based cuticle	biological_process	7	1.87	TC002057, TC000685, TC010564, TC011976, TC000040, TC011289, TC011068
5	GO:0009310	amine catabolic process	biological_process	12	3.62	TC002057, TC013019, TC008204, TC010478, TC009131, TC001629, TC006024, TC009325, TC004222, TC006822, TC006823, TC008514
7	GO:0010952	positive regulation of peptidase activity	biological_process	2	0.72	TC005232, TC008261
8	GO:0035151	regulation of tube size, open tracheal system	biological_process	9	6.4	TC005513, TC005924, TC008620, TC009158, TC014100, TC014114, TC014266, TC030667, TC001751
4	GO:0009790	embryo development	biological_process	37	21.36	TC014114, TC000827, TC004149, TC000443, TC001251, TC005398, TC010829, TC001743, TC008261, TC015693, TC015633, TC002141, TC007697, TC009158, TC005513, TC005924, TC010557, TC006549, TC001470, TC001751, TC013090, TC030667, TC003790, TC010564, TC013187, TC000685, TC004925, TC006191, TC005857, TC001529, TC008620, TC000998, TC009028, TC011608, TC016215, TC000050, TC011289
5	GO:0001974	blood vessel remodeling	biological_process	1	1	TC009131
6	GO:0007274	neuromuscular synaptic transmission	biological_process	4	4	TC000040, TC000083, TC000749, TC013187
6	GO:0060810	intracellular mRNA localization involved in pattern specification process	biological_process	6	1.08	TC014114, TC004149, TC004925, TC009028, TC011608, TC016215
5	GO:0001655	urogenital system development	biological_process	4	0.47	TC009158, TC005513, TC005924, TC013090
7	GO:0007483	genital disc morphogenesis	biological_process	1	0.36	TC005895
5	GO:0007591	molting cycle, chitin-based cuticle	biological_process	6	2.9	TC002057, TC000685, TC010564, TC000040, TC011289, TC011068
6	GO:0006023	aminoglycan biosynthetic process	biological_process	1	0.36	TC001751
2	GO:0008152	metabolic process	biological_process	780	226.67	TC030701, TC004221, TC008760, TC008761, TC011627, TC015857, TC016022, TC010648, TC007496, TC011031, TC005780, TC007011, TC009131, TC011676, TC012593, TC008202, TC016351, TC008921, TC004560, TC009234, TC004724, TC004732, TC009374, TC014051, TC005366, TC007697, TC009158, TC002990, TC002141, TC011976, TC003656, TC011471, TC004680, TC030046, TC000043, TC005841, TC006271, TC010049, TC000443, TC008261,…
8	GO:0007370	ventral furrow formation	biological_process	1	1	TC009158
4	GO:0007029	endoplasmic reticulum organization	biological_process	2	2	TC011289, TC014219
6	GO:0009712	catechol metabolic process	biological_process	3	1.32	TC002496, TC011976, TC008204
9	GO:0055059	asymmetric neuroblast division	biological_process	2	2	TC000685, TC014882
6	GO:0040039	inductive cell migration	biological_process	1	1	TC010829
5	GO:0031098	stress-activated protein kinase signaling cascade	biological_process	8	5.14	TC002141, TC007754, TC009158, TC009978, TC013187, TC009131, TC004767, TC001470
5	GO:0006461	protein complex assembly	biological_process	22	6.73	TC002141, TC015690, TC000050, TC015506, TC005366, TC009966, TC006185, TC030660-GA, TC009328, TC001574, TC013187, TC014114, TC005513, TC005924, TC003548, TC004522, TC004873, TC009589, TC009590, TC010829, TC000224, TC010476
5	GO:0071711	basement membrane organization	biological_process	1	0.6	TC014266
5	GO:0043401	steroid hormone mediated signaling pathway	biological_process	1	1	TC008726
6	GO:0010468	regulation of gene expression	biological_process	63	28.24	TC008261, TC001152, TC015633, TC016215, TC001877, TC010648, TC006406, TC003367, TC006009, TC008408, TC000143, TC004308, TC007496, TC005857, TC015693, TC000614, TC007754, TC009978, TC006808, TC007692, TC007697, TC010778, TC009933, TC009979, TC011708, TC011976, TC012102, TC000056, TC000083, TC000810, TC001225, TC001775, TC002472, TC004149, TC005366, TC005482, TC006126, TC006312, TC008534, TC008726,…
8	GO:0030833	regulation of actin filament polymerization	biological_process	5	3.42	TC002141, TC015690, TC000050, TC015506, TC009328
5	GO:0051402	neuron apoptosis	biological_process	1	0.36	TC010519
5	GO:0042742	defense response to bacterium	biological_process	1	0.6	TC006808
7	GO:0007556	regulation of juvenile hormone metabolic process	biological_process	1	0.6	TC009631
3	GO:0065008	regulation of biological quality	biological_process	88	27.84	TC007697, TC002141, TC015690, TC000050, TC015506, TC008202, TC016351, TC000058, TC000684, TC002424, TC002698, TC003523, TC004222, TC004948, TC006382, TC006822, TC006823, TC007642, TC012328, TC013470, TC013598, TC014929, TC015376, TC012910, TC006808, TC014114, TC000827, TC000749, TC001635, TC005398, TC006549, TC008620, TC009965, TC012647, TC012793, TC013090, TC013187, TC007497, TC007534, TC011608,…
4	GO:0035383	thioester metabolic process	biological_process	1	0.6	TC003351
7	GO:0019220	regulation of phosphate metabolic process	biological_process	13	1.73	TC002141, TC009131, TC002107, TC000040, TC005366, TC007754, TC009978, TC012910, TC009158, TC006549, TC010475, TC015925, TC003790
7	GO:0035222	wing disc pattern formation	biological_process	4	2.4	TC001635, TC006109, TC007697, TC010520
5	GO:0048137	spermatocyte division	biological_process	1	1	TC004925
7	GO:0008543	fibroblast growth factor receptor signaling pathway	biological_process	1	1	TC012910
5	GO:0000212	meiotic spindle organization	biological_process	1	1	TC010829
8	GO:0042451	purine nucleoside biosynthetic process	biological_process	1	0.36	TC005644
11	GO:0043974	histone H3-K27 acetylation	biological_process	1	1	TC015693
9	GO:0060071	Wnt receptor signaling pathway, planar cell polarity pathway	biological_process	1	1	TC002141
7	GO:0009154	purine ribonucleotide catabolic process	biological_process	30	10.26	TC001470, TC001880, TC002141, TC003235, TC004522, TC004701, TC004873, TC006729, TC008712, TC008784, TC009589, TC009590, TC009975, TC010452, TC010765, TC010829, TC011638, TC011692, TC011829, TC012793, TC010610, TC007497, TC002463, TC003797, TC007466, TC008454, TC010434, TC010519, TC012169, TC015333
5	GO:0045184	establishment of protein localization	biological_process	48	17.56	TC012910, TC006386, TC000046, TC003366, TC007570, TC000047, TC001322, TC002919, TC003235, TC004925, TC007497, TC009279, TC010038, TC010138, TC012647, TC014214, TC014786, TC015416, TC015633, TC009965, TC011022, TC030773, TC001558, TC013683, TC015621, TC007282, TC010557, TC013365, TC006360, TC004293, TC003790, TC006191, TC004489, TC001251, TC007534, TC005513, TC005924, TC009158, TC000142, TC000739,…
7	GO:0015936	coenzyme A metabolic process	biological_process	1	0.6	TC004491
4	GO:0006403	RNA localization	biological_process	12	2.45	TC014114, TC004149, TC008873, TC005496, TC010648, TC006281, TC011025, TC011923, TC004925, TC009028, TC011608, TC016215
8	GO:0046669	regulation of compound eye retinal cell programmed cell death	biological_process	1	0.6	TC001470
6	GO:0046146	tetrahydrobiopterin metabolic process	biological_process	2	1.2	TC010121, TC010564
null	GO:0071780	mitotic cell cycle G2/M transition checkpoint	biological_process	4	2.4	TC000522, TC006109, TC006191, TC008708
9	GO:0051462	regulation of cortisol secretion	biological_process	1	0.6	TC012910
4	GO:0034641	cellular nitrogen compound metabolic process	biological_process	207	26.74	TC030701, TC010648, TC007496, TC011031, TC012593, TC009131, TC008921, TC004560, TC009234, TC004724, TC004732, TC009374, TC014051, TC002990, TC011976, TC008261, TC002057, TC013019, TC003914, TC016203, TC002141, TC005366, TC016225, TC004437, TC001470, TC001880, TC003235, TC004522, TC004701, TC004873, TC006729, TC008712, TC008784, TC009589, TC009590, TC009975, TC010452, TC010765, TC010829, TC011638,…
3	GO:0070271	protein complex biogenesis	biological_process	22	4.04	TC002141, TC015690, TC000050, TC015506, TC005366, TC009966, TC006185, TC030660-GA, TC009328, TC001574, TC013187, TC014114, TC005513, TC005924, TC003548, TC004522, TC004873, TC009589, TC009590, TC010829, TC000224, TC010476
6	GO:0009312	oligosaccharide biosynthetic process	biological_process	1	0.36	TC007883
8	GO:0006103	2-oxoglutarate metabolic process	biological_process	3	2.2	TC002057, TC013019, TC014590
6	GO:0046879	hormone secretion	biological_process	1	0.98	TC012910
6	GO:0042551	neuron maturation	biological_process	2	1.2	TC014051, TC000443
6	GO:0006726	eye pigment biosynthetic process	biological_process	1	0.6	TC012758
3	GO:0051606	detection of stimulus	biological_process	7	1.78	TC005597, TC007028, TC010796, TC001251, TC001470, TC006408, TC012758
4	GO:0044283	small molecule biosynthetic process	biological_process	70	9.41	TC030701, TC008202, TC016351, TC008921, TC004724, TC004732, TC009374, TC014051, TC002990, TC016203, TC016225, TC004437, TC002492, TC005644, TC010593, TC015922, TC002496, TC008354, TC008728, TC010367, TC012133, TC013931, TC015322, TC006406, TC001467, TC008620, TC010394, TC012671, TC006414, TC007346, TC007694, TC009072, TC030755, TC000462, TC003214, TC003886, TC004872, TC008513, TC009010, TC009206,…
6	GO:0018871	1-aminocyclopropane-1-carboxylate metabolic process	biological_process	3	1.8	TC004262, TC010487, TC013185
9	GO:0000377	RNA splicing, via transesterification reactions with bulged adenosine as nucleophile	biological_process	12	4.22	TC010648, TC011976, TC016215, TC012868, TC016051, TC000185, TC011980, TC000237, TC000827, TC001529, TC007697, TC012080
7	GO:0006842	tricarboxylic acid transport	biological_process	1	0.36	TC015070
8	GO:0031123	RNA 3'-end processing	biological_process	2	0.72	TC010648, TC012080
5	GO:0060263	regulation of respiratory burst	biological_process	1	1	TC002141
7	GO:0030239	myofibril assembly	biological_process	13	8.48	TC011976, TC015690, TC000827, TC002779, TC004676, TC004721, TC005513, TC005924, TC007894, TC030718, TC010476, TC002445, TC009158
9	GO:0006420	arginyl-tRNA aminoacylation	biological_process	1	1	TC009975
6	GO:0010647	positive regulation of cell communication	biological_process	10	3.04	TC002141, TC009158, TC000224, TC000749, TC007754, TC009978, TC006386, TC012910, TC004767, TC003790
7	GO:0051052	regulation of DNA metabolic process	biological_process	4	1.4	TC002141, TC008261, TC015693, TC005366
4	GO:0044255	cellular lipid metabolic process	biological_process	42	11.57	TC011057, TC000875, TC009631, TC004222, TC006822, TC006823, TC009711, TC009256, TC009257, TC007628, TC008726, TC012758, TC007028, TC007029, TC007030, TC005366, TC000449, TC030588, TC013311, TC000688, TC002057, TC006808, TC012910, TC002547, TC005928, TC008729, TC008872, TC014245, TC014680, TC000699, TC001027, TC003656, TC005501, TC007346, TC007511, TC011471, TC014819, TC030052, TC003351, TC005769,…
5	GO:0040003	chitin-based cuticle development	biological_process	8	3.83	TC002057, TC000685, TC010564, TC001529, TC001751, TC011068, TC011976, TC011289
7	GO:0007112	male meiosis cytokinesis	biological_process	1	1	TC004925
null	GO:0072521	purine-containing compound metabolic process	biological_process	64	6.87	TC009131, TC008921, TC016203, TC016225, TC004437, TC001470, TC001880, TC002141, TC003235, TC004522, TC004701, TC004873, TC006729, TC008712, TC008784, TC009589, TC009590, TC009975, TC010452, TC010765, TC010829, TC011638, TC011692, TC011829, TC012793, TC002492, TC005644, TC010593, TC015922, TC008354, TC008728, TC010367, TC012133, TC013931, TC015322, TC010610, TC001467, TC008620, TC010394, TC012671,…
4	GO:0008610	lipid biosynthetic process	biological_process	18	9.56	TC008202, TC016351, TC011057, TC009631, TC008726, TC009256, TC009257, TC030588, TC013311, TC000699, TC001027, TC003656, TC005501, TC007346, TC007511, TC011471, TC014819, TC030052
11	GO:0043982	histone H4-K8 acetylation	biological_process	1	1	TC015693
6	GO:0051293	establishment of spindle localization	biological_process	2	0.96	TC001251, TC000685
5	GO:0016055	Wnt receptor signaling pathway	biological_process	7	5.56	TC000224, TC005366, TC002141, TC009158, TC010853, TC012576, TC015693
9	GO:0014808	release of sequestered calcium ion into cytosol by sarcoplasmic reticulum	biological_process	1	0.6	TC001251
8	GO:0035023	regulation of Rho protein signal transduction	biological_process	3	2.2	TC002141, TC030701, TC010610
5	GO:0009395	phospholipid catabolic process	biological_process	3	1.8	TC007028, TC007029, TC007030
7	GO:0046845	branched duct epithelial cell fate determination, open tracheal system	biological_process	1	1	TC009158
5	GO:0021889	olfactory bulb interneuron differentiation	biological_process	1	0.36	TC002141
8	GO:0046676	negative regulation of insulin secretion	biological_process	1	1	TC012910
6	GO:0007308	oocyte construction	biological_process	13	4.53	TC014114, TC004149, TC000040, TC001635, TC004925, TC006109, TC011608, TC000998, TC009028, TC016215, TC007697, TC005496, TC000749
5	GO:0051643	endoplasmic reticulum localization	biological_process	2	1.6	TC014219, TC004676
10	GO:0045466	R7 cell differentiation	biological_process	5	3.76	TC011976, TC015693, TC006549, TC015925, TC000443
6	GO:0019400	alditol metabolic process	biological_process	3	0.79	TC000688, TC002057, TC014609
7	GO:0009713	catechol biosynthetic process	biological_process	1	0.6	TC002496
7	GO:0043583	ear development	biological_process	1	0.43	TC002141
3	GO:0017126	nucleologenesis	biological_process	1	1	TC030773
5	GO:0048599	oocyte development	biological_process	14	3.6	TC014114, TC004149, TC014219, TC000040, TC001635, TC004925, TC006109, TC011608, TC000998, TC009028, TC016215, TC007697, TC005496, TC000749
7	GO:0044070	regulation of anion transport	biological_process	2	2	TC003426, TC006408
5	GO:0090150	establishment of protein localization in membrane	biological_process	1	0.36	TC006386
5	GO:0019058	viral infectious cycle	biological_process	6	1.7	TC003367, TC007754, TC008261, TC015654, TC014481, TC009979
5	GO:0015849	organic acid transport	biological_process	3	0.56	TC006414, TC002617, TC015070
6	GO:0043632	modification-dependent macromolecule catabolic process	biological_process	14	3.82	TC000443, TC005366, TC015662, TC000614, TC007754, TC008727, TC009978, TC007681, TC008015, TC008671, TC009675, TC009979, TC014574, TC015173
6	GO:0000279	M phase	biological_process	45	16.25	TC010829, TC012080, TC000443, TC005398, TC004491, TC005366, TC003790, TC001004, TC003838, TC006567, TC006782, TC009485, TC009675, TC010002, TC010830, TC012128, TC013090, TC014007, TC015693, TC004873, TC006109, TC030718, TC005496, TC010476, TC012576, TC012868, TC015321, TC016051, TC030760, TC030773, TC009194, TC000229, TC000969, TC001073, TC001251, TC005004, TC007744, TC007791, TC009342, TC010648,…
8	GO:0016573	histone acetylation	biological_process	2	2.44	TC014882, TC015693
9	GO:0006120	mitochondrial electron transport, NADH to ubiquinone	biological_process	25	25	TC000355, TC001945, TC002691, TC003690, TC004001, TC004388, TC005501, TC006185, TC006357, TC007636, TC007967, TC008030, TC008644, TC008873, TC009080, TC009578, TC012859, TC014044, TC014119, TC015022, TC015217, TC015691, TC030052, TC030660-GA, TC030694
6	GO:0007369	gastrulation	biological_process	3	1.34	TC000827, TC007697, TC009158
5	GO:0018130	heterocycle biosynthetic process	biological_process	40	8.56	TC008921, TC016225, TC004437, TC002492, TC005644, TC010593, TC015922, TC016203, TC005565, TC008354, TC008728, TC010367, TC012133, TC013931, TC015322, TC013340, TC001467, TC008620, TC010394, TC012671, TC010121, TC010564, TC000462, TC003214, TC003886, TC004872, TC008513, TC009010, TC009206, TC009556, TC011025, TC011455, TC015253, TC015454, TC009022, TC010364, TC001470, TC003549, TC004842, TC015385
8	GO:0006302	double-strand break repair	biological_process	1	1	TC008875
5	GO:0030163	protein catabolic process	biological_process	21	6.03	TC005366, TC000443, TC002463, TC006492, TC015662, TC000614, TC007754, TC008727, TC009978, TC000069, TC008617, TC009049, TC010442, TC030625, TC007681, TC008015, TC008671, TC009675, TC009979, TC014574, TC015173
9	GO:0019063	virion penetration into host cell	biological_process	1	0.6	TC014481
6	GO:0009108	coenzyme biosynthetic process	biological_process	5	3.12	TC010121, TC010564, TC010593, TC005597, TC004491
4	GO:0009581	detection of external stimulus	biological_process	7	1.85	TC005597, TC007028, TC010796, TC001251, TC001470, TC006408, TC012758
6	GO:0002920	regulation of humoral immune response	biological_process	1	0.36	TC007692
4	GO:0030031	cell projection assembly	biological_process	8	4.71	TC001251, TC002141, TC001574, TC009328, TC006126, TC013090, TC013187, TC001470
5	GO:0042743	hydrogen peroxide metabolic process	biological_process	5	3	TC002141, TC000083, TC000084-GA, TC004948, TC012328
6	GO:0015844	monoamine transport	biological_process	1	0.36	TC008204
5	GO:0043455	regulation of secondary metabolic process	biological_process	2	0.72	TC009631, TC011976
5	GO:0030317	sperm motility	biological_process	1	1	TC000685
7	GO:0022029	telencephalon cell migration	biological_process	1	0.72	TC002141
6	GO:0006084	acetyl-CoA metabolic process	biological_process	24	9.28	TC000992, TC003790, TC004222, TC004730, TC004962, TC005166, TC005232, TC005725, TC006271, TC006822, TC006823, TC008177, TC009618, TC010587, TC011647, TC011988, TC012587, TC013056, TC013214, TC014166, TC014590, TC015050, TC005597, TC012421
6	GO:0032922	circadian regulation of gene expression	biological_process	1	1	TC015693
7	GO:0001892	embryonic placenta development	biological_process	1	1	TC015633
5	GO:0008302	female germline ring canal formation, actin assembly	biological_process	2	2	TC000749, TC010476
5	GO:0040009	regulation of growth rate	biological_process	3	1.8	TC001251, TC005398, TC010829
6	GO:0007507	heart development	biological_process	6	4.82	TC015633, TC007697, TC010850, TC011461, TC012576, TC011289
7	GO:0015985	energy coupled proton transport, down electrochemical gradient	biological_process	18	9.36	TC008354, TC008728, TC010367, TC012133, TC013931, TC015322, TC000462, TC003214, TC003886, TC004872, TC008513, TC009010, TC009206, TC009556, TC011025, TC011455, TC015253, TC015454
5	GO:0006778	porphyrin metabolic process	biological_process	1	0.36	TC013340
4	GO:0061025	membrane fusion	biological_process	7	2.42	TC011638, TC011611, TC004925, TC014481, TC015183, TC008712, TC009975
6	GO:0009895	negative regulation of catabolic process	biological_process	3	1.08	TC007282, TC010557, TC013365
5	GO:0023057	negative regulation of signaling	biological_process	7	2.3	TC006191, TC005366, TC007754, TC009978, TC006549, TC001251, TC015925
4	GO:0051649	establishment of localization in cell	biological_process	52	17.43	TC005496, TC011608, TC012910, TC011611, TC007497, TC007534, TC011923, TC012647, TC015693, TC000688, TC002057, TC008873, TC000046, TC003366, TC007570, TC007754, TC009978, TC001251, TC014219, TC000685, TC009965, TC011022, TC030773, TC004925, TC001558, TC013683, TC015621, TC007282, TC010557, TC013365, TC006360, TC004293, TC003790, TC006191, TC004489, TC030667, TC012793, TC015183, TC015765, TC000050,…
8	GO:0006003	fructose 2,6-bisphosphate metabolic process	biological_process	2	2	TC006370, TC011990
6	GO:0065004	protein-DNA complex assembly	biological_process	5	3	TC000931, TC002583, TC005398, TC007471, TC012708
3	GO:0044237	cellular metabolic process	biological_process	557	112.28	TC030701, TC010648, TC007496, TC011031, TC005780, TC007011, TC009131, TC011676, TC012593, TC008202, TC016351, TC008921, TC004560, TC009234, TC004724, TC004732, TC009374, TC014051, TC002990, TC002141, TC011976, TC004680, TC030046, TC000043, TC005841, TC006271, TC010049, TC000443, TC008261, TC005770, TC002057, TC013019, TC009468, TC000572, TC000749, TC007173, TC007894, TC012868, TC012910, TC016051,…
10	GO:0008624	induction of apoptosis by extracellular signals	biological_process	3	3	TC002141, TC007754, TC009978
7	GO:0050863	regulation of T cell activation	biological_process	2	0.72	TC002141, TC012910
8	GO:0046034	ATP metabolic process	biological_process	32	14.82	TC008354, TC008728, TC010367, TC012133, TC013931, TC015322, TC001467, TC008620, TC010394, TC012671, TC004732, TC014051, TC000462, TC003214, TC003886, TC004872, TC008513, TC009010, TC009206, TC009556, TC011025, TC011455, TC015253, TC015454, TC002463, TC003797, TC007466, TC008454, TC010434, TC010519, TC012169, TC015333
6	GO:0007315	pole plasm assembly	biological_process	7	1.46	TC014114, TC000998, TC004149, TC004925, TC009028, TC011608, TC016215
4	GO:0070997	neuron death	biological_process	1	0.22	TC010519
6	GO:0051345	positive regulation of hydrolase activity	biological_process	3	0.56	TC001251, TC005232, TC008261
5	GO:0035272	exocrine system development	biological_process	19	3.5	TC002141, TC009158, TC013090, TC005513, TC005924, TC001529, TC002954, TC002955, TC004489, TC004989, TC008220, TC012758, TC012785, TC014266, TC014954, TC015693, TC015765, TC015977, TC005232
5	GO:0034308	primary alcohol metabolic process	biological_process	1	0.36	TC004574
7	GO:0007098	centrosome cycle	biological_process	3	1.32	TC005496, TC001251, TC030760
7	GO:0007394	dorsal closure, elongation of leading edge cells	biological_process	1	1	TC002141
10	GO:0045467	R7 cell development	biological_process	1	1	TC011976
4	GO:0032606	type I interferon production	biological_process	3	1.8	TC000443, TC007754, TC009978
4	GO:0051235	maintenance of location	biological_process	7	1.86	TC004149, TC014440, TC015325, TC006296, TC014114, TC007894, TC010610
4	GO:0060135	maternal process involved in female pregnancy	biological_process	1	1	TC009131
5	GO:0032410	negative regulation of transporter activity	biological_process	1	0.36	TC001251
5	GO:0002433	phagocytosis triggered by activation of immune response cell surface activating receptor	biological_process	1	1	TC002141
7	GO:0031399	regulation of protein modification process	biological_process	15	4.15	TC000614, TC007754, TC008727, TC009978, TC009131, TC002107, TC000040, TC005366, TC012910, TC009158, TC006549, TC015925, TC003790, TC011637, TC030688
5	GO:0032535	regulation of cellular component size	biological_process	15	3.45	TC002141, TC015690, TC000050, TC015506, TC006808, TC014114, TC012593, TC009328, TC014219, TC009158, TC030667, TC005366, TC009468, TC015693, TC010519
6	GO:0035298	regulation of Malpighian tubule size	biological_process	1	1	TC009158
7	GO:0032272	negative regulation of protein polymerization	biological_process	1	0.22	TC009328
5	GO:0034097	response to cytokine stimulus	biological_process	2	0.48	TC012910, TC000224
9	GO:0042327	positive regulation of phosphorylation	biological_process	1	0.6	TC002107
9	GO:0006825	copper ion transport	biological_process	2	1.6	TC004460, TC006526
6	GO:0046474	glycerophospholipid biosynthetic process	biological_process	2	1.56	TC030588, TC013311
4	GO:0009791	post-embryonic development	biological_process	49	15.37	TC008202, TC016351, TC004767, TC002141, TC013187, TC005513, TC005924, TC030667, TC002057, TC000685, TC010564, TC014266, TC009631, TC011289, TC005232, TC006191, TC010476, TC004721, TC007697, TC009158, TC014114, TC003351, TC004491, TC006549, TC013311, TC015765, TC015925, TC000827, TC011068, TC011637, TC005895, TC001574, TC000998, TC000749, TC013727, TC001529, TC002954, TC002955, TC004489, TC004989,…
5	GO:0007186	G-protein coupled receptor protein signaling pathway	biological_process	5	4.49	TC000634, TC001094, TC001470, TC014882, TC000998
8	GO:0033865	nucleoside bisphosphate metabolic process	biological_process	1	0.36	TC004491
8	GO:0008355	olfactory learning	biological_process	6	6	TC000040, TC004472, TC006549, TC009158, TC010476, TC012593
6	GO:0001700	embryonic development via the syncytial blastoderm	biological_process	16	15.46	TC002141, TC005513, TC005924, TC010557, TC030667, TC009158, TC013187, TC000685, TC001470, TC001751, TC004925, TC006191, TC014114, TC006549, TC008620, TC000050
7	GO:0008078	mesodermal cell migration	biological_process	1	1	TC000827
7	GO:0006413	translational initiation	biological_process	27	25.02	TC001152, TC006009, TC008408, TC000143, TC002391, TC002738, TC003034, TC003310, TC003367, TC003838, TC004029, TC005857, TC006406, TC007510, TC008220, TC008261, TC010519, TC011022, TC011031, TC011708, TC011976, TC013759, TC014113, TC014327, TC015453, TC015693, TC006808
8	GO:0018394	peptidyl-lysine acetylation	biological_process	2	0.88	TC014882, TC015693
5	GO:0002764	immune response-regulating signaling pathway	biological_process	2	1.19	TC007754, TC009978
5	GO:0030720	oocyte localization involved in germarium-derived egg chamber formation	biological_process	1	1	TC007697
5	GO:0009100	glycoprotein metabolic process	biological_process	4	1.45	TC005188, TC009183, TC006386, TC010678
9	GO:0007528	neuromuscular junction development	biological_process	4	2.54	TC008620, TC001251, TC008712, TC009975
8	GO:0071173	spindle assembly checkpoint	biological_process	1	0.6	TC004873
8	GO:0006094	gluconeogenesis	biological_process	5	5	TC006414, TC007346, TC007694, TC009072, TC030755
6	GO:0030705	cytoskeleton-dependent intracellular transport	biological_process	4	2.18	TC005496, TC011608, TC011611, TC000685
9	GO:0032088	negative regulation of NF-kappaB transcription factor activity	biological_process	1	1	TC008261
10	GO:0000289	nuclear-transcribed mRNA poly(A) tail shortening	biological_process	1	1	TC010648
10	GO:0042503	tyrosine phosphorylation of Stat3 protein	biological_process	1	0.6	TC005366
5	GO:0023056	positive regulation of signaling	biological_process	10	3.04	TC002141, TC009158, TC000224, TC000749, TC007754, TC009978, TC006386, TC012910, TC004767, TC003790
5	GO:0051340	regulation of ligase activity	biological_process	4	1.73	TC000614, TC007754, TC008727, TC009978
4	GO:0044259	multicellular organismal macromolecule metabolic process	biological_process	1	0.36	TC009366
null	GO:0071902	positive regulation of protein serine/threonine kinase activity	biological_process	4	1.68	TC007754, TC009978, TC012910, TC003790
7	GO:0035434	copper ion transmembrane transport	biological_process	1	1	TC004460
7	GO:0032318	regulation of Ras GTPase activity	biological_process	1	0.6	TC010610
6	GO:0007619	courtship behavior	biological_process	3	2.2	TC001251, TC014191, TC012593
2	GO:0002376	immune system process	biological_process	22	8.62	TC002141, TC007697, TC009158, TC007754, TC009978, TC012910, TC007692, TC012668, TC007496, TC006191, TC010476, TC013090, TC015693, TC006808, TC004873, TC004925, TC011976, TC004308, TC010830, TC015654, TC001470, TC013187
4	GO:0009582	detection of abiotic stimulus	biological_process	7	1.85	TC005597, TC007028, TC010796, TC001251, TC001470, TC006408, TC012758
6	GO:0031646	positive regulation of neurological system process	biological_process	1	0.22	TC000749
8	GO:0050870	positive regulation of T cell activation	biological_process	2	1.2	TC002141, TC012910
3	GO:0006996	organelle organization	biological_process	117	39.78	TC002141, TC015690, TC000050, TC015506, TC009158, TC011638, TC010829, TC015765, TC011611, TC001877, TC009966, TC007471, TC014882, TC000749, TC010476, TC006185, TC030660-GA, TC004925, TC007894, TC011608, TC000685, TC000998, TC030667, TC000046, TC003366, TC007570, TC006808, TC001529, TC014114, TC001470, TC001574, TC001251, TC005496, TC009328, TC011923, TC013187, TC000229, TC001073, TC005004, TC0077…
5	GO:0006650	glycerophospholipid metabolic process	biological_process	2	0.94	TC030588, TC013311
6	GO:0042559	pteridine-containing compound biosynthetic process	biological_process	3	2.76	TC010121, TC010564, TC010593
6	GO:0009251	glucan catabolic process	biological_process	2	1.2	TC001251, TC008246
6	GO:0007176	regulation of epidermal growth factor receptor activity	biological_process	2	1.6	TC009158, TC006549
4	GO:0003012	muscle system process	biological_process	8	3.85	TC014470, TC005924, TC002925, TC001049, TC001251, TC001594, TC005513, TC006629
9	GO:0006367	transcription initiation from RNA polymerase II promoter	biological_process	4	4	TC011708, TC011976, TC011980, TC015428
6	GO:0000165	MAPKKK cascade	biological_process	11	9.15	TC002141, TC007754, TC009158, TC009978, TC013187, TC009131, TC012910, TC001529, TC002107, TC004767, TC001470
8	GO:0042423	catecholamine biosynthetic process	biological_process	1	1	TC002496
7	GO:0007175	negative regulation of epidermal growth factor receptor activity	biological_process	1	1	TC006549
4	GO:0046649	lymphocyte activation	biological_process	4	0.69	TC002141, TC012910, TC007496, TC015654
6	GO:0019752	carboxylic acid metabolic process	biological_process	73	22.36	TC002057, TC013019, TC005232, TC005233, TC008177, TC015050, TC013056, TC014590, TC011647, TC006406, TC008604, TC009975, TC013340, TC000462, TC004222, TC006822, TC006823, TC010593, TC002496, TC012702, TC013185, TC010478, TC009711, TC009131, TC000960, TC009468, TC011159, TC005597, TC000875, TC002547, TC005928, TC008729, TC008872, TC014245, TC014680, TC000699, TC001027, TC003656, TC005501, TC007346,…
6	GO:0042676	compound eye cone cell fate commitment	biological_process	2	2	TC000083, TC007697
5	GO:0042157	lipoprotein metabolic process	biological_process	2	0.72	TC001152, TC006553
5	GO:0045448	mitotic cell cycle, embryonic	biological_process	2	1.2	TC003790, TC010564
4	GO:0044262	cellular carbohydrate metabolic process	biological_process	51	14.87	TC005770, TC005188, TC009183, TC000688, TC002057, TC007883, TC004791, TC006698, TC001251, TC008246, TC005591, TC015651, TC015321, TC005232, TC008177, TC013214, TC015050, TC015096, TC010448, TC000616, TC007346, TC009501, TC011647, TC014590, TC000318, TC000319, TC002948, TC004380, TC005855, TC006170, TC006530, TC010847, TC011730, TC012754, TC014998, TC015540, TC030624, TC030755, TC006414, TC007694,…
8	GO:0045468	regulation of R8 cell spacing in compound eye	biological_process	1	1	TC007697
8	GO:0048260	positive regulation of receptor-mediated endocytosis	biological_process	1	1	TC006386
7	GO:0007095	mitotic cell cycle G2/M transition DNA damage checkpoint	biological_process	4	4	TC000522, TC006109, TC006191, TC008708
6	GO:0001710	mesodermal cell fate commitment	biological_process	1	0.6	TC007697
5	GO:0007290	spermatid nucleus elongation	biological_process	1	1	TC015765
5	GO:0040014	regulation of multicellular organism growth	biological_process	4	2.8	TC002424, TC014114, TC011637, TC012910
5	GO:0006998	nuclear envelope organization	biological_process	1	0.36	TC015321
5	GO:0008335	female germline ring canal stabilization	biological_process	1	1	TC000050
7	GO:0008293	torso signaling pathway	biological_process	1	1	TC006549
5	GO:0031344	regulation of cell projection organization	biological_process	9	3.43	TC001251, TC002141, TC001574, TC009328, TC005496, TC009965, TC011289, TC009158, TC013187
6	GO:0043413	macromolecule glycosylation	biological_process	3	1.42	TC005188, TC009183, TC010678
6	GO:0030003	cellular cation homeostasis	biological_process	7	1.89	TC001251, TC013357, TC007872, TC000476, TC001092, TC007233, TC001467
6	GO:0043297	apical junction assembly	biological_process	1	0.6	TC008620
5	GO:0044265	cellular macromolecule catabolic process	biological_process	23	4.92	TC010648, TC007496, TC011031, TC000443, TC005857, TC005366, TC015662, TC000614, TC007754, TC008727, TC009978, TC000069, TC008617, TC009049, TC010442, TC030625, TC007681, TC008015, TC008671, TC009675, TC009979, TC014574, TC015173
5	GO:0016198	axon choice point recognition	biological_process	3	1.8	TC000749, TC011976, TC030783
8	GO:0046039	GTP metabolic process	biological_process	23	12.89	TC001470, TC001880, TC002141, TC003235, TC004522, TC004701, TC004873, TC006729, TC008712, TC008784, TC009589, TC009590, TC009975, TC010452, TC010765, TC010829, TC011638, TC011692, TC011829, TC012793, TC002492, TC010610, TC007497
9	GO:0000245	spliceosome assembly	biological_process	4	3.2	TC010648, TC011976, TC012868, TC016051
5	GO:0007297	ovarian follicle cell migration	biological_process	11	7.4	TC000685, TC001574, TC002141, TC004925, TC007697, TC009158, TC013090, TC016215, TC030667, TC005513, TC005924
6	GO:0042770	signal transduction in response to DNA damage	biological_process	3	0.65	TC007754, TC008727, TC009978
8	GO:0006000	fructose metabolic process	biological_process	2	1.2	TC006370, TC011990
8	GO:0051279	regulation of release of sequestered calcium ion into cytosol	biological_process	1	0.6	TC001251
6	GO:0007303	cytoplasmic transport, nurse cell to oocyte	biological_process	5	4.6	TC000685, TC000050, TC005496, TC011608, TC014219
4	GO:0051239	regulation of multicellular organismal process	biological_process	32	11	TC012910, TC004149, TC011976, TC011289, TC014051, TC010850, TC002141, TC000749, TC006549, TC015925, TC000443, TC006191, TC007697, TC010476, TC013090, TC008712, TC009975, TC001470, TC009158, TC005496, TC005366, TC002424, TC014114, TC011637, TC007754, TC009978, TC009965, TC013187, TC004925, TC009028, TC011608, TC016215
3	GO:0034621	cellular macromolecular complex subunit organization	biological_process	44	9.96	TC002141, TC015690, TC000050, TC015506, TC010648, TC011976, TC009966, TC006185, TC030660-GA, TC003367, TC004489, TC006729, TC007754, TC008261, TC015654, TC005857, TC001251, TC005496, TC009328, TC012868, TC016051, TC006406, TC001574, TC013187, TC014114, TC008712, TC009975, TC000931, TC002583, TC005398, TC007471, TC012708, TC003548, TC004522, TC004873, TC009589, TC009590, TC010829, TC001635, TC0007…
4	GO:0070482	response to oxygen levels	biological_process	3	1.32	TC000143, TC013727, TC014114
8	GO:0045892	negative regulation of transcription, DNA-dependent	biological_process	3	1.8	TC007692, TC007697, TC005857
8	GO:0006476	protein deacetylation	biological_process	1	0.6	TC007471
10	GO:0006098	pentose-phosphate shunt	biological_process	4	3.6	TC010448, TC000616, TC007346, TC009501
9	GO:0006123	mitochondrial electron transport, cytochrome c to oxygen	biological_process	4	4	TC006519, TC009512, TC009596, TC030047
5	GO:0033043	regulation of organelle organization	biological_process	16	4.06	TC002141, TC015690, TC000050, TC015506, TC009158, TC000685, TC000998, TC030667, TC006808, TC009328, TC008712, TC009975, TC004873, TC006109, TC015693, TC000749
4	GO:0065003	macromolecular complex assembly	biological_process	32	6.02	TC002141, TC015690, TC000050, TC015506, TC005366, TC010648, TC011976, TC009966, TC006185, TC030660-GA, TC005857, TC009328, TC012868, TC016051, TC001574, TC013187, TC014114, TC000931, TC002583, TC005398, TC007471, TC012708, TC005513, TC005924, TC003548, TC004522, TC004873, TC009589, TC009590, TC010829, TC000224, TC010476
7	GO:0008586	imaginal disc-derived wing vein morphogenesis	biological_process	3	3	TC004721, TC007697, TC009158
7	GO:0045089	positive regulation of innate immune response	biological_process	2	0.93	TC007754, TC009978
8	GO:0007317	regulation of pole plasm oskar mRNA localization	biological_process	5	5	TC004149, TC004925, TC009028, TC011608, TC016215
5	GO:0007320	insemination	biological_process	1	0.36	TC002057
6	GO:0007007	inner mitochondrial membrane organization	biological_process	3	1.8	TC000046, TC003366, TC007570
5	GO:0035270	endocrine system development	biological_process	4	2.4	TC003367, TC007754, TC008261, TC015654
7	GO:0030301	cholesterol transport	biological_process	1	0.36	TC006386
4	GO:0010035	response to inorganic substance	biological_process	12	4.45	TC000083, TC000084-GA, TC004948, TC012328, TC001251, TC006526, TC004388, TC006185, TC009966, TC030660-GA, TC005366, TC002462
7	GO:0008407	bristle morphogenesis	biological_process	6	6	TC000050, TC001529, TC001635, TC007697, TC014219, TC015765
5	GO:0022037	metencephalon development	biological_process	1	0.36	TC009131
7	GO:0048803	imaginal disc-derived male genitalia morphogenesis	biological_process	1	1	TC005895
6	GO:0060281	regulation of oocyte development	biological_process	5	3.6	TC004149, TC004925, TC009028, TC011608, TC016215
6	GO:0006646	phosphatidylethanolamine biosynthetic process	biological_process	1	1	TC030588
5	GO:0031023	microtubule organizing center organization	biological_process	3	0.48	TC005496, TC001251, TC030760
7	GO:0035220	wing disc development	biological_process	26	12.83	TC002141, TC013187, TC005513, TC005924, TC030667, TC009158, TC008299, TC009328, TC010478, TC010610, TC014481, TC015923, TC004721, TC007697, TC004491, TC006549, TC013311, TC015765, TC015925, TC000827, TC011068, TC011637, TC001574, TC001635, TC006109, TC010520
8	GO:0035335	peptidyl-tyrosine dephosphorylation	biological_process	7	7	TC000572, TC000749, TC007173, TC007894, TC012868, TC012910, TC016051
7	GO:0090092	regulation of transmembrane receptor protein serine/threonine kinase signaling pathway	biological_process	1	0.6	TC005496
4	GO:0006900	membrane budding	biological_process	1	0.22	TC011923
9	GO:0016199	axon midline choice point recognition	biological_process	3	3	TC000749, TC011976, TC030783
6	GO:0046942	carboxylic acid transport	biological_process	3	0.94	TC006414, TC002617, TC015070
5	GO:0006662	glycerol ether metabolic process	biological_process	9	5.87	TC007628, TC000058, TC003523, TC013598, TC015376, TC000688, TC002057, TC006808, TC012910
6	GO:0007630	jump response	biological_process	1	1	TC001755
7	GO:0040029	regulation of gene expression, epigenetic	biological_process	3	1.53	TC001877, TC010648, TC005857
11	GO:0043971	histone H3-K18 acetylation	biological_process	1	1	TC015693
5	GO:0051701	interaction with host	biological_process	1	0.05	TC014481
7	GO:0031576	G2/M transition checkpoint	biological_process	4	1.44	TC000522, TC006109, TC006191, TC008708
6	GO:0016476	regulation of embryonic cell shape	biological_process	3	2.6	TC001470, TC009158, TC002141
7	GO:0002093	auditory receptor cell morphogenesis	biological_process	1	1	TC002141
7	GO:0007427	epithelial cell migration, open tracheal system	biological_process	1	1	TC005924
8	GO:0017062	respiratory chain complex III assembly	biological_process	1	0.6	TC009966
5	GO:0019439	aromatic compound catabolic process	biological_process	1	0.36	TC009325
6	GO:0035120	post-embryonic appendage morphogenesis	biological_process	17	8.75	TC002141, TC013187, TC005513, TC005924, TC030667, TC004721, TC007697, TC009158, TC004491, TC006549, TC013311, TC015765, TC015925, TC000827, TC011068, TC011637, TC001574
8	GO:0009259	ribonucleotide metabolic process	biological_process	61	7.29	TC008921, TC002990, TC016225, TC004437, TC001470, TC001880, TC002141, TC003235, TC004522, TC004701, TC004873, TC006729, TC008712, TC008784, TC009589, TC009590, TC009975, TC010452, TC010765, TC010829, TC011638, TC011692, TC011829, TC012793, TC002492, TC005644, TC008354, TC008728, TC010367, TC012133, TC013931, TC015322, TC010610, TC001467, TC008620, TC010394, TC012671, TC004732, TC014051, TC000462,…
6	GO:0032268	regulation of cellular protein metabolic process	biological_process	28	8.24	TC001152, TC016215, TC000614, TC007754, TC008727, TC009978, TC009131, TC002107, TC000040, TC006406, TC003367, TC006009, TC008408, TC000143, TC004308, TC007496, TC006808, TC005366, TC012910, TC009158, TC006549, TC015925, TC003790, TC010648, TC030783, TC011637, TC030688, TC012080
5	GO:0035146	tube fusion	biological_process	1	0.6	TC009158
5	GO:0009583	detection of light stimulus	biological_process	7	3.09	TC005597, TC007028, TC010796, TC001251, TC001470, TC006408, TC012758
5	GO:0060249	anatomical structure homeostasis	biological_process	5	2.14	TC002141, TC008620, TC013056, TC009158, TC014114
5	GO:0048806	genitalia development	biological_process	4	1.78	TC007697, TC005895, TC000443, TC010829
5	GO:0043901	negative regulation of multi-organism process	biological_process	1	0.6	TC007692
8	GO:0009070	serine family amino acid biosynthetic process	biological_process	3	1.92	TC009131, TC007208, TC013082
6	GO:0051246	regulation of protein metabolic process	biological_process	28	5.54	TC005366, TC001152, TC016215, TC000614, TC007754, TC008727, TC009978, TC009131, TC002107, TC000040, TC006406, TC003367, TC006009, TC008408, TC000143, TC004308, TC007496, TC006808, TC012910, TC009158, TC006549, TC015925, TC003790, TC010648, TC030783, TC011637, TC030688, TC012080
7	GO:0008363	larval chitin-based cuticle development	biological_process	3	2.6	TC000685, TC010564, TC011289
6	GO:0008362	chitin-based embryonic cuticle biosynthetic process	biological_process	3	3	TC001529, TC001751, TC011068
6	GO:0090002	establishment of protein localization in plasma membrane	biological_process	1	0.6	TC006386
6	GO:0034660	ncRNA metabolic process	biological_process	7	1.9	TC008604, TC009975, TC013340, TC000462, TC006382, TC004308, TC030773
4	GO:0048610	cellular process involved in reproduction	biological_process	47	28.55	TC014114, TC002141, TC003790, TC013187, TC000685, TC001574, TC004925, TC007697, TC009158, TC013090, TC016215, TC030667, TC005513, TC005924, TC014219, TC000749, TC005496, TC006109, TC009328, TC006296, TC006408, TC015765, TC011611, TC000443, TC004676, TC008728, TC012080, TC004149, TC000050, TC010476, TC004615, TC001529, TC001470, TC001743, TC010850, TC003367, TC007754, TC008261, TC015654, TC000040,…
7	GO:0031110	regulation of microtubule polymerization or depolymerization	biological_process	3	1.56	TC008712, TC009975, TC000749
9	GO:0042777	plasma membrane ATP synthesis coupled proton transport	biological_process	6	6	TC008354, TC008728, TC010367, TC012133, TC013931, TC015322
7	GO:0001838	embryonic epithelial tube formation	biological_process	2	1.22	TC015633, TC001751
null	GO:0072359	circulatory system development	biological_process	8	1.89	TC015633, TC007697, TC010850, TC011461, TC012576, TC007496, TC006126, TC011289
5	GO:0001708	cell fate specification	biological_process	2	2.23	TC009158, TC007697
7	GO:0030098	lymphocyte differentiation	biological_process	2	0.72	TC007496, TC015654
8	GO:0045740	positive regulation of DNA replication	biological_process	1	1	TC002141
6	GO:0009112	nucleobase metabolic process	biological_process	5	1.75	TC016203, TC008921, TC014051, TC001470, TC010364
5	GO:0016108	tetraterpenoid metabolic process	biological_process	1	0.6	TC012758
10	GO:0007260	tyrosine phosphorylation of STAT protein	biological_process	1	0.36	TC005366
7	GO:0035126	post-embryonic genitalia morphogenesis	biological_process	1	0.36	TC005895
4	GO:0090066	regulation of anatomical structure size	biological_process	22	5.09	TC002141, TC015690, TC000050, TC015506, TC006808, TC014114, TC012593, TC009158, TC009328, TC014219, TC009131, TC030667, TC005366, TC009468, TC015693, TC005513, TC005924, TC008620, TC014100, TC014266, TC001751, TC010519
3	GO:0033036	macromolecule localization	biological_process	80	16.26	TC014114, TC012910, TC004149, TC006386, TC008873, TC000046, TC003366, TC007570, TC005496, TC014440, TC015325, TC007628, TC012647, TC000047, TC001322, TC002919, TC003235, TC004925, TC007497, TC009279, TC010038, TC010138, TC014214, TC014786, TC015416, TC015633, TC009965, TC011022, TC030773, TC000685, TC006296, TC001558, TC013683, TC015621, TC007282, TC010557, TC013365, TC006360, TC004293, TC003790,…
9	GO:0006183	GTP biosynthetic process	biological_process	1	1	TC002492
6	GO:0016185	synaptic vesicle budding from presynaptic membrane	biological_process	1	0.6	TC011923
5	GO:0042048	olfactory behavior	biological_process	8	5.6	TC000040, TC004472, TC006549, TC009158, TC010476, TC012593, TC000998, TC008387
7	GO:0032270	positive regulation of cellular protein metabolic process	biological_process	8	2.56	TC016215, TC000614, TC007754, TC008727, TC009978, TC002107, TC006406, TC011637
4	GO:0055086	nucleobase, nucleoside and nucleotide metabolic process	biological_process	79	8.58	TC030701, TC012593, TC009131, TC008921, TC004560, TC009234, TC004724, TC004732, TC009374, TC014051, TC002990, TC003914, TC016203, TC016225, TC004437, TC001470, TC001880, TC002141, TC003235, TC004522, TC004701, TC004873, TC006729, TC008712, TC008784, TC009589, TC009590, TC009975, TC010452, TC010765, TC010829, TC011638, TC011692, TC011829, TC012793, TC002492, TC005644, TC010593, TC015922, TC008354,…
4	GO:0010467	gene expression	biological_process	189	92.41	TC010648, TC011976, TC008261, TC001152, TC005366, TC015633, TC016215, TC001877, TC000179, TC008077, TC013119, TC006406, TC003367, TC006009, TC008408, TC008604, TC009975, TC013340, TC000462, TC000143, TC004308, TC007496, TC004489, TC006729, TC007754, TC015654, TC001880, TC004834, TC005900, TC007229, TC008784, TC009979, TC010413, TC010452, TC011692, TC015013, TC016306, TC002391, TC002738, TC003034,…
6	GO:0051223	regulation of protein transport	biological_process	4	0.88	TC012910, TC030773, TC001251, TC007534
9	GO:0042051	compound eye photoreceptor development	biological_process	7	4.36	TC011976, TC000998, TC001470, TC001574, TC002141, TC004925, TC001529
7	GO:0031328	positive regulation of cellular biosynthetic process	biological_process	9	4.8	TC002141, TC016215, TC007697, TC010778, TC015693, TC006406, TC002107, TC011976, TC009979
7	GO:0016360	sensory organ precursor cell fate determination	biological_process	1	1	TC004925
8	GO:0015746	citrate transport	biological_process	1	0.6	TC015070
6	GO:0032990	cell part morphogenesis	biological_process	27	5.48	TC009158, TC010796, TC013187, TC002141, TC012593, TC000749, TC011976, TC030783, TC000050, TC001751, TC005513, TC001755, TC000224, TC011608, TC012910, TC014114, TC014440, TC016215, TC000100, TC001574, TC012903, TC005496, TC000083, TC009979, TC015428, TC009965, TC011289
5	GO:0045475	locomotor rhythm	biological_process	4	4	TC010850, TC011976, TC012593, TC015693
5	GO:0044106	cellular amine metabolic process	biological_process	46	13.3	TC011976, TC002057, TC013019, TC002496, TC008204, TC006406, TC008604, TC009975, TC013340, TC000462, TC010593, TC012702, TC013185, TC010478, TC009131, TC000083, TC030588, TC013311, TC001629, TC004262, TC010487, TC015912, TC005134, TC007208, TC013082, TC015993, TC006024, TC003549, TC004842, TC015385, TC009325, TC007911, TC004222, TC006822, TC006823, TC008514, TC002601, TC001470, TC003035, TC013000,…
9	GO:0033674	positive regulation of kinase activity	biological_process	6	1.32	TC002141, TC007754, TC009978, TC012910, TC003790, TC002107
5	GO:0030706	germarium-derived oocyte differentiation	biological_process	4	2.4	TC000749, TC005496, TC006109, TC009328
6	GO:0051297	centrosome organization	biological_process	3	0.79	TC005496, TC001251, TC030760
6	GO:0002757	immune response-activating signal transduction	biological_process	2	1.99	TC007754, TC009978
5	GO:0048729	tissue morphogenesis	biological_process	25	10.81	TC000827, TC002141, TC015633, TC007697, TC001743, TC010829, TC009158, TC010476, TC001574, TC013311, TC001751, TC011976, TC015693, TC005513, TC005924, TC013090, TC013187, TC000685, TC001470, TC004925, TC006191, TC010557, TC014114, TC030667, TC000998
4	GO:0008356	asymmetric cell division	biological_process	5	2.92	TC007697, TC004925, TC012080, TC014114, TC000443
7	GO:0019747	regulation of isoprenoid metabolic process	biological_process	1	0.36	TC009631
5	GO:0048872	homeostasis of number of cells	biological_process	1	0.6	TC013056
4	GO:0009886	post-embryonic morphogenesis	biological_process	35	18.02	TC004767, TC002141, TC013187, TC005513, TC005924, TC030667, TC014266, TC000685, TC004721, TC007697, TC009158, TC014114, TC004491, TC006549, TC013311, TC015765, TC015925, TC000827, TC011068, TC011637, TC005895, TC001574, TC000998, TC001529, TC002954, TC002955, TC004489, TC004989, TC008220, TC012758, TC012785, TC014954, TC015693, TC015977, TC005232
8	GO:0006611	protein export from nucleus	biological_process	1	0.6	TC012910
6	GO:0009106	lipoate metabolic process	biological_process	3	1.8	TC004222, TC006822, TC006823
9	GO:0033077	T cell differentiation in thymus	biological_process	1	1	TC007496
5	GO:0022603	regulation of anatomical structure morphogenesis	biological_process	19	7.37	TC000749, TC001635, TC005398, TC006549, TC008620, TC009965, TC012647, TC012793, TC013090, TC013187, TC002141, TC015925, TC000443, TC001470, TC009158, TC015690, TC005496, TC005366, TC011289
6	GO:0016568	chromatin modification	biological_process	6	2.07	TC007471, TC014882, TC005855, TC007692, TC015693, TC009722
8	GO:0048261	negative regulation of receptor-mediated endocytosis	biological_process	1	1	TC002141
8	GO:0051762	sesquiterpene biosynthetic process	biological_process	1	0.22	TC009631
8	GO:0070979	protein K11-linked ubiquitination	biological_process	1	1	TC000443
9	GO:0006122	mitochondrial electron transport, ubiquinol to cytochrome c	biological_process	5	5	TC009966, TC010331, TC014895, TC015046, TC030044
8	GO:0042417	dopamine metabolic process	biological_process	1	1	TC011976
4	GO:0007625	grooming behavior	biological_process	1	1	TC001755
8	GO:0006452	translational frameshifting	biological_process	1	1	TC006406
4	GO:0008154	actin polymerization or depolymerization	biological_process	9	4.97	TC002141, TC015690, TC000050, TC015506, TC009328, TC001574, TC013187, TC014114, TC001635
5	GO:0007084	mitotic nuclear envelope reassembly	biological_process	1	1	TC015321
7	GO:0031572	G2/M transition DNA damage checkpoint	biological_process	4	2.4	TC000522, TC006109, TC006191, TC008708
7	GO:0051222	positive regulation of protein transport	biological_process	2	0.26	TC001251, TC007534
8	GO:0043042	amino acid adenylylation by nonribosomal peptide synthase	biological_process	1	1	TC011976
4	GO:0050790	regulation of catalytic activity	biological_process	30	10.28	TC002141, TC000614, TC007754, TC008727, TC009978, TC009131, TC001251, TC010610, TC005366, TC012910, TC009158, TC006549, TC015925, TC003790, TC010564, TC007497, TC008661, TC009606, TC010795, TC009844, TC011162, TC015479, TC005232, TC008261, TC002107, TC002952, TC002954, TC002955, TC005496, TC013045
5	GO:0000096	sulfur amino acid metabolic process	biological_process	3	2.33	TC010593, TC009131, TC007911
6	GO:0051969	regulation of transmission of nerve impulse	biological_process	1	0.22	TC000749
7	GO:0051489	regulation of filopodium assembly	biological_process	1	1	TC001251
5	GO:0046700	heterocycle catabolic process	biological_process	31	2.88	TC001470, TC001880, TC002141, TC003235, TC004522, TC004701, TC004873, TC006729, TC008712, TC008784, TC009589, TC009590, TC009975, TC010452, TC010765, TC010829, TC011638, TC011692, TC011829, TC012793, TC010610, TC007497, TC002463, TC003797, TC007466, TC008454, TC010434, TC010519, TC012169, TC015333, TC006024
6	GO:0030589	pseudocleavage involved in syncytial blastoderm formation	biological_process	3	3	TC000050, TC000685, TC009158
4	GO:0051098	regulation of binding	biological_process	4	1.92	TC000224, TC006386, TC001251, TC007692
6	GO:0046653	tetrahydrofolate metabolic process	biological_process	1	0.6	TC010564
5	GO:0045185	maintenance of protein location	biological_process	4	1.92	TC006296, TC014114, TC007894, TC010610
8	GO:0007476	imaginal disc-derived wing morphogenesis	biological_process	17	13.98	TC002141, TC013187, TC005513, TC005924, TC030667, TC004721, TC007697, TC009158, TC004491, TC006549, TC013311, TC015765, TC015925, TC000827, TC011068, TC011637, TC001574
4	GO:0048069	eye pigmentation	biological_process	2	0.82	TC010564, TC012758
8	GO:0006402	mRNA catabolic process	biological_process	4	2.3	TC010648, TC007496, TC011031, TC005857
8	GO:0046519	sphingoid metabolic process	biological_process	1	0.6	TC005366
6	GO:0008038	neuron recognition	biological_process	8	4.08	TC015765, TC000749, TC011976, TC030783, TC000050, TC001751, TC002141, TC005513
4	GO:0008344	adult locomotory behavior	biological_process	6	5	TC001470, TC008620, TC001755, TC000688, TC002057, TC007894
8	GO:0000375	RNA splicing, via transesterification reactions	biological_process	12	2.53	TC010648, TC011976, TC016215, TC012868, TC016051, TC000185, TC011980, TC000237, TC000827, TC001529, TC007697, TC012080
null	GO:0071842	cellular component organization at cellular level	biological_process	148	39.57	TC002141, TC015690, TC000050, TC015506, TC014114, TC010648, TC011976, TC009158, TC011638, TC001251, TC008620, TC010796, TC003790, TC013187, TC010829, TC005513, TC005924, TC030667, TC014219, TC015765, TC011611, TC001877, TC009966, TC001751, TC010478, TC007471, TC014882, TC000749, TC010476, TC006185, TC030660-GA, TC003367, TC004489, TC006729, TC007754, TC008261, TC015654, TC004925, TC007894, TC0125…
7	GO:0006875	cellular metal ion homeostasis	biological_process	5	2.43	TC001251, TC000476, TC001092, TC007233, TC001467
7	GO:0002791	regulation of peptide secretion	biological_process	1	0.43	TC012910
7	GO:0007613	memory	biological_process	7	4.2	TC001251, TC011976, TC014191, TC014214, TC030783, TC006549, TC012593
7	GO:0008587	imaginal disc-derived wing margin morphogenesis	biological_process	3	1.8	TC000827, TC007697, TC011068
6	GO:0042278	purine nucleoside metabolic process	biological_process	2	0.43	TC005644, TC004491
6	GO:0007442	hindgut morphogenesis	biological_process	4	1.3	TC009158, TC005513, TC005924, TC013090
8	GO:0045841	negative regulation of mitotic metaphase/anaphase transition	biological_process	1	0.6	TC004873
8	GO:0009123	nucleoside monophosphate metabolic process	biological_process	9	2.22	TC030701, TC012593, TC009131, TC008921, TC002990, TC016225, TC004437, TC005644, TC010364
5	GO:0032506	cytokinetic process	biological_process	3	1.32	TC004925, TC001574, TC014114
5	GO:0033301	cell cycle comprising mitosis without cytokinesis	biological_process	2	1.2	TC003790, TC010564
6	GO:0005991	trehalose metabolic process	biological_process	3	2.6	TC007883, TC004791, TC006698
7	GO:0043418	homocysteine catabolic process	biological_process	1	1	TC009131
7	GO:0051495	positive regulation of cytoskeleton organization	biological_process	2	1.2	TC002141, TC015690
6	GO:0051057	positive regulation of small GTPase mediated signal transduction	biological_process	2	0.96	TC002141, TC003790
6	GO:0044247	cellular polysaccharide catabolic process	biological_process	2	1.2	TC001251, TC008246
5	GO:0051270	regulation of cellular component movement	biological_process	1	0.36	TC002141
9	GO:0006404	RNA import into nucleus	biological_process	1	1	TC008873
7	GO:0008205	ecdysone metabolic process	biological_process	1	1	TC003351
6	GO:0019889	pteridine metabolic process	biological_process	1	0.6	TC010564
7	GO:0046667	compound eye retinal cell programmed cell death	biological_process	2	1.6	TC001470, TC007697
8	GO:0048022	negative regulation of melanin biosynthetic process	biological_process	1	1	TC011976
3	GO:0030534	adult behavior	biological_process	9	4.8	TC001470, TC008620, TC009158, TC011057, TC012593, TC001755, TC000688, TC002057, TC007894
5	GO:0007304	chorion-containing eggshell formation	biological_process	4	1.68	TC002141, TC003790, TC013187, TC005496
8	GO:0035078	induction of programmed cell death by ecdysone	biological_process	2	1.2	TC005513, TC005924
6	GO:0006555	methionine metabolic process	biological_process	2	1.6	TC010593, TC007911
8	GO:0018208	peptidyl-proline modification	biological_process	4	2.4	TC004820, TC005779, TC009796, TC014505
5	GO:0000022	mitotic spindle elongation	biological_process	12	12	TC001004, TC003838, TC006567, TC006782, TC009485, TC009675, TC010002, TC010830, TC012128, TC013090, TC014007, TC015693
6	GO:0032465	regulation of cytokinesis	biological_process	1	1	TC001251
5	GO:0009888	tissue development	biological_process	54	19.42	TC000827, TC008620, TC002141, TC013187, TC005513, TC005924, TC030667, TC015633, TC010850, TC001251, TC000614, TC030718, TC007697, TC001743, TC010829, TC009158, TC010476, TC001574, TC013311, TC009131, TC008712, TC009975, TC001049, TC002445, TC004721, TC005366, TC005544, TC005895, TC008726, TC014041, TC001751, TC011976, TC015693, TC013090, TC014266, TC000685, TC001470, TC004925, TC006191, TC010557,…
6	GO:0006067	ethanol metabolic process	biological_process	1	0.6	TC004574
6	GO:0051172	negative regulation of nitrogen compound metabolic process	biological_process	6	1.01	TC008261, TC007692, TC007697, TC010795, TC005857, TC015693
6	GO:0016336	establishment or maintenance of polarity of larval imaginal disc epithelium	biological_process	1	1	TC000998
8	GO:0060123	regulation of growth hormone secretion	biological_process	1	0.6	TC012910
3	GO:0007586	digestion	biological_process	1	1	TC000942
7	GO:0031577	spindle checkpoint	biological_process	1	0.36	TC004873
9	GO:0021826	substrate-independent telencephalic tangential migration	biological_process	1	0.36	TC002141
4	GO:0023061	signal release	biological_process	9	4.91	TC012910, TC007497, TC007534, TC011608, TC011923, TC012647, TC015693, TC015183, TC000749
7	GO:0010257	NADH dehydrogenase complex assembly	biological_process	2	1.2	TC006185, TC030660-GA
4	GO:0006629	lipid metabolic process	biological_process	52	18.35	TC008202, TC016351, TC003656, TC011471, TC002141, TC011057, TC000875, TC009631, TC008726, TC004222, TC006822, TC006823, TC009711, TC009256, TC009257, TC007628, TC012758, TC003351, TC006386, TC007028, TC007029, TC007030, TC005366, TC000449, TC030588, TC013311, TC000688, TC002057, TC006808, TC012910, TC002547, TC005928, TC008729, TC008872, TC014245, TC014680, TC000699, TC001027, TC005501, TC007346,…
7	GO:0006605	protein targeting	biological_process	18	7.02	TC012910, TC000046, TC003366, TC007570, TC030773, TC001558, TC013683, TC015621, TC007282, TC010557, TC013365, TC006360, TC004293, TC003790, TC006191, TC004489, TC001251, TC007534
8	GO:0006535	cysteine biosynthetic process from serine	biological_process	1	1	TC009131
5	GO:0003018	vascular process in circulatory system	biological_process	1	0.6	TC009131
8	GO:0030307	positive regulation of cell growth	biological_process	3	3	TC009468, TC014114, TC015693
5	GO:0035239	tube morphogenesis	biological_process	7	2.99	TC015633, TC009158, TC001751, TC005513, TC005924, TC013090, TC002141
3	GO:0001775	cell activation	biological_process	6	2.65	TC002141, TC012910, TC001251, TC003548, TC007496, TC015654
6	GO:0001818	negative regulation of cytokine production	biological_process	4	2.4	TC000443, TC007754, TC009978, TC002141
6	GO:0000902	cell morphogenesis	biological_process	41	15.02	TC009158, TC010796, TC013187, TC000749, TC001635, TC005398, TC006549, TC008620, TC009965, TC012647, TC012793, TC013090, TC002141, TC012593, TC001470, TC007697, TC011976, TC030783, TC001755, TC004676, TC030667, TC000050, TC001751, TC005513, TC000224, TC011608, TC012910, TC014114, TC014440, TC016215, TC000100, TC001574, TC012903, TC005496, TC000083, TC009979, TC015428, TC005366, TC011289, TC001743,…
5	GO:0034311	diol metabolic process	biological_process	3	0.79	TC002496, TC011976, TC008204
6	GO:0046351	disaccharide biosynthetic process	biological_process	1	0.6	TC007883
6	GO:0006558	L-phenylalanine metabolic process	biological_process	1	0.6	TC009325
7	GO:0009145	purine nucleoside triphosphate biosynthetic process	biological_process	23	5.17	TC002492, TC008354, TC008728, TC010367, TC012133, TC013931, TC015322, TC001467, TC008620, TC010394, TC012671, TC000462, TC003214, TC003886, TC004872, TC008513, TC009010, TC009206, TC009556, TC011025, TC011455, TC015253, TC015454
8	GO:0007480	imaginal disc-derived leg morphogenesis	biological_process	1	1	TC007697
4	GO:0009408	response to heat	biological_process	7	6.6	TC000188, TC000590, TC001152, TC008059, TC010105, TC013913, TC013683
6	GO:0019731	antibacterial humoral response	biological_process	1	1	TC006808
5	GO:0071560	cellular response to transforming growth factor beta stimulus	biological_process	2	2	TC003790, TC006191
4	GO:0009612	response to mechanical stimulus	biological_process	2	2	TC007208, TC008620
5	GO:0021543	pallium development	biological_process	1	0.22	TC002141
9	GO:0019896	axon transport of mitochondrion	biological_process	1	1	TC011611
6	GO:0048232	male gamete generation	biological_process	15	4.93	TC000685, TC006296, TC006408, TC015765, TC011611, TC000443, TC004676, TC008728, TC012080, TC014114, TC004491, TC009468, TC010778, TC014470, TC004925
8	GO:0007174	epidermal growth factor ligand processing	biological_process	1	1	TC009158
6	GO:0035108	limb morphogenesis	biological_process	2	0.94	TC001574, TC007697
7	GO:0010890	positive regulation of sequestering of triglyceride	biological_process	1	1	TC014440
8	GO:0031623	receptor internalization	biological_process	1	1	TC006386
7	GO:0010880	regulation of release of sequestered calcium ion into cytosol by sarcoplasmic reticulum	biological_process	1	1	TC001251
8	GO:0009141	nucleoside triphosphate metabolic process	biological_process	55	6.24	TC001470, TC001880, TC002141, TC003235, TC004522, TC004701, TC004873, TC006729, TC008712, TC008784, TC009589, TC009590, TC009975, TC010452, TC010765, TC010829, TC011638, TC011692, TC011829, TC012793, TC002492, TC008354, TC008728, TC010367, TC012133, TC013931, TC015322, TC010610, TC001467, TC008620, TC010394, TC012671, TC004732, TC014051, TC000462, TC003214, TC003886, TC004872, TC008513, TC009010,…
7	GO:0046328	regulation of JNK cascade	biological_process	3	2.2	TC009131, TC004767, TC001470
8	GO:0031124	mRNA 3'-end processing	biological_process	2	1.2	TC010648, TC012080
5	GO:0001555	oocyte growth	biological_process	1	1	TC014219
9	GO:0001933	negative regulation of protein phosphorylation	biological_process	1	0.22	TC005366
5	GO:0033014	tetrapyrrole biosynthetic process	biological_process	1	0.36	TC013340
7	GO:0006835	dicarboxylic acid transport	biological_process	1	0.6	TC006414
5	GO:0006936	muscle contraction	biological_process	8	6.42	TC014470, TC005924, TC002925, TC001049, TC001251, TC001594, TC005513, TC006629
5	GO:0006325	chromatin organization	biological_process	15	6.52	TC001877, TC007471, TC014882, TC005855, TC007692, TC000931, TC002583, TC005398, TC012708, TC015453, TC001225, TC007754, TC009978, TC015693, TC009722
10	GO:0006740	NADPH regeneration	biological_process	4	2.16	TC010448, TC000616, TC007346, TC009501
4	GO:0035295	tube development	biological_process	8	2.7	TC015633, TC009158, TC001751, TC005513, TC005924, TC013090, TC002141, TC011289
8	GO:0007310	oocyte dorsal/ventral axis specification	biological_process	3	1.58	TC004149, TC005496, TC011608
7	GO:0030707	ovarian follicle cell development	biological_process	19	10.25	TC002141, TC003790, TC013187, TC000685, TC001574, TC004925, TC007697, TC009158, TC013090, TC016215, TC030667, TC005513, TC005924, TC001470, TC010476, TC000749, TC001743, TC010850, TC005496
null	GO:0061333	renal tubule morphogenesis	biological_process	4	2.16	TC009158, TC005513, TC005924, TC013090
7	GO:0035157	negative regulation of fusion cell fate specification	biological_process	1	1	TC007697
6	GO:0000087	M phase of mitotic cell cycle	biological_process	16	8.64	TC012080, TC003790, TC004873, TC006109, TC015693, TC030718, TC000443, TC004491, TC005496, TC010476, TC012576, TC012868, TC015321, TC016051, TC030760, TC030773
4	GO:0007349	cellularization	biological_process	8	6.4	TC000685, TC006296, TC006408, TC015765, TC004925, TC009158, TC013187, TC030667
5	GO:0007309	oocyte axis specification	biological_process	12	5.89	TC014114, TC004149, TC000040, TC001635, TC004925, TC006109, TC011608, TC000998, TC009028, TC016215, TC007697, TC005496
6	GO:0006753	nucleoside phosphate metabolic process	biological_process	78	8.16	TC030701, TC012593, TC009131, TC008921, TC004560, TC009234, TC004724, TC004732, TC009374, TC014051, TC002990, TC016225, TC004437, TC001470, TC001880, TC002141, TC003235, TC004522, TC004701, TC004873, TC006729, TC008712, TC008784, TC009589, TC009590, TC009975, TC010452, TC010765, TC010829, TC011638, TC011692, TC011829, TC012793, TC002492, TC005644, TC010593, TC015922, TC016203, TC008354, TC008728,…
6	GO:0046486	glycerolipid metabolic process	biological_process	7	2.43	TC007628, TC030588, TC013311, TC000688, TC002057, TC006808, TC012910
6	GO:0010605	negative regulation of macromolecule metabolic process	biological_process	17	2.76	TC008261, TC000614, TC007754, TC008727, TC009978, TC001877, TC010648, TC005857, TC007692, TC007697, TC006808, TC015693, TC030783, TC002936, TC005366, TC012080, TC016215
5	GO:0034334	adherens junction maintenance	biological_process	2	2	TC002141, TC004925
6	GO:0006534	cysteine metabolic process	biological_process	1	1.68	TC009131
8	GO:0006473	protein acetylation	biological_process	2	0.53	TC014882, TC015693
9	GO:0050684	regulation of mRNA processing	biological_process	8	3.12	TC016215, TC000237, TC000827, TC001529, TC007697, TC012080, TC012868, TC016051
6	GO:0045455	ecdysteroid metabolic process	biological_process	3	1.8	TC008202, TC016351, TC003351
9	GO:0019464	glycine decarboxylation via glycine cleavage system	biological_process	1	1	TC010478
3	GO:0044238	primary metabolic process	biological_process	576	124.16	TC030701, TC010648, TC007496, TC011031, TC012593, TC008202, TC016351, TC009131, TC008921, TC004560, TC009234, TC004724, TC004732, TC009374, TC014051, TC005366, TC002990, TC011976, TC003656, TC011471, TC000443, TC008261, TC005770, TC002057, TC013019, TC009468, TC000572, TC000749, TC007173, TC007894, TC012868, TC012910, TC016051, TC012576, TC001152, TC003914, TC016203, TC009366, TC002141, TC016215,…
2	GO:0008283	cell proliferation	biological_process	23	12.75	TC004308, TC004472, TC002141, TC000749, TC012080, TC000224, TC012096, TC006126, TC007697, TC013913, TC030773, TC007016, TC009512, TC009675, TC011692, TC016135, TC006191, TC000685, TC014882, TC005496, TC009158, TC013090, TC004925
5	GO:0048608	reproductive structure development	biological_process	2	0.96	TC001574, TC001743
5	GO:0021772	olfactory bulb development	biological_process	1	0.36	TC002141
6	GO:0009396	folic acid-containing compound biosynthetic process	biological_process	2	1.6	TC010593, TC010564
8	GO:0050806	positive regulation of synaptic transmission	biological_process	1	0.6	TC000749
6	GO:0043067	regulation of programmed cell death	biological_process	19	6.62	TC010519, TC015765, TC002141, TC007754, TC009978, TC001251, TC008727, TC005232, TC005366, TC007642, TC009325, TC012328, TC012443, TC010884, TC001470, TC008261, TC009468, TC005513, TC005924
6	GO:0007443	Malpighian tubule morphogenesis	biological_process	4	3.6	TC009158, TC005513, TC005924, TC013090
7	GO:0035172	hemocyte proliferation	biological_process	3	1.96	TC006191, TC007697, TC013090
6	GO:0007417	central nervous system development	biological_process	14	8.22	TC002141, TC005398, TC009158, TC014114, TC007697, TC013090, TC000749, TC001751, TC001529, TC011976, TC001574, TC005496, TC006296, TC009131
5	GO:0048102	autophagic cell death	biological_process	15	8.52	TC005513, TC005924, TC001529, TC002954, TC002955, TC004489, TC004989, TC008220, TC012758, TC012785, TC014266, TC014954, TC015693, TC015765, TC015977
5	GO:0032259	methylation	biological_process	3	2.13	TC007911, TC015993, TC009722
5	GO:0015837	amine transport	biological_process	2	0.58	TC002617, TC008204
8	GO:0005977	glycogen metabolic process	biological_process	5	3.4	TC001251, TC008246, TC005591, TC015651, TC015321
6	GO:0006351	transcription, DNA-dependent	biological_process	47	27.89	TC008261, TC000614, TC007754, TC009978, TC007692, TC007697, TC010778, TC015693, TC006752, TC016135, TC009979, TC011708, TC011976, TC011980, TC015428, TC006126, TC008708, TC010850, TC015977, TC009933, TC012102, TC000056, TC000083, TC000810, TC001225, TC001775, TC002472, TC004149, TC005366, TC005482, TC006312, TC008534, TC008726, TC009211, TC009220, TC009965, TC011608, TC011870, TC012878, TC012882,…
8	GO:0006366	transcription from RNA polymerase II promoter	biological_process	15	13	TC007692, TC007697, TC010778, TC015693, TC009979, TC011708, TC011976, TC011980, TC015428, TC006126, TC008708, TC010850, TC015977, TC009933, TC012102
8	GO:0006657	CDP-choline pathway	biological_process	1	1	TC030588
7	GO:0006458	'de novo' protein folding	biological_process	2	1.6	TC013683, TC004522
6	GO:0006941	striated muscle contraction	biological_process	1	1	TC005924
9	GO:0006754	ATP biosynthetic process	biological_process	22	13.36	TC008354, TC008728, TC010367, TC012133, TC013931, TC015322, TC001467, TC008620, TC010394, TC012671, TC000462, TC003214, TC003886, TC004872, TC008513, TC009010, TC009206, TC009556, TC011025, TC011455, TC015253, TC015454
6	GO:0035209	pupal development	biological_process	2	1.6	TC002057, TC005232
5	GO:0016477	cell migration	biological_process	18	18.51	TC002141, TC000827, TC000685, TC001574, TC004925, TC007697, TC009158, TC013090, TC016215, TC030667, TC005513, TC005924, TC012910, TC001251, TC001743, TC001470, TC010829, TC013187
9	GO:0030422	production of siRNA involved in RNA interference	biological_process	1	1	TC005857
null	GO:0071901	negative regulation of protein serine/threonine kinase activity	biological_process	2	0.96	TC005366, TC015925
9	GO:0006616	SRP-dependent cotranslational protein targeting to membrane, translocation	biological_process	3	3	TC007282, TC010557, TC013365
6	GO:0051259	protein oligomerization	biological_process	3	2.36	TC005366, TC005513, TC005924
6	GO:0009063	cellular amino acid catabolic process	biological_process	11	5.04	TC002057, TC013019, TC010478, TC009131, TC001629, TC006024, TC009325, TC004222, TC006822, TC006823, TC008514
6	GO:0006206	pyrimidine base metabolic process	biological_process	2	0.72	TC001470, TC010364
6	GO:0040023	establishment of nucleus localization	biological_process	3	1.3	TC005496, TC030667, TC010829
8	GO:0030432	peristalsis	biological_process	1	1	TC014470
8	GO:0042307	positive regulation of protein import into nucleus	biological_process	2	0.72	TC001251, TC007534
5	GO:0031099	regeneration	biological_process	1	0.6	TC014266
5	GO:0006096	glycolysis	biological_process	15	15	TC000318, TC000319, TC002948, TC004380, TC005855, TC006170, TC006530, TC007346, TC010847, TC011730, TC012754, TC014998, TC015540, TC030624, TC030755
7	GO:0046822	regulation of nucleocytoplasmic transport	biological_process	4	1.46	TC012910, TC030773, TC001251, TC007534
7	GO:0016049	cell growth	biological_process	11	6.52	TC014114, TC002141, TC012593, TC006808, TC014219, TC009158, TC030667, TC005366, TC009468, TC015693, TC010519
5	GO:0048584	positive regulation of response to stimulus	biological_process	9	3.26	TC002141, TC007754, TC009978, TC009158, TC000224, TC006386, TC012910, TC004767, TC003790
4	GO:0003001	generation of a signal involved in cell-cell signaling	biological_process	9	2.94	TC012910, TC007497, TC007534, TC011608, TC011923, TC012647, TC015693, TC015183, TC000749
6	GO:0022612	gland morphogenesis	biological_process	19	5.23	TC002141, TC009158, TC013090, TC005513, TC005924, TC001529, TC002954, TC002955, TC004489, TC004989, TC008220, TC012758, TC012785, TC014266, TC014954, TC015693, TC015765, TC015977, TC005232
5	GO:0007000	nucleolus organization	biological_process	1	0.6	TC030773
5	GO:0043043	peptide biosynthetic process	biological_process	1	0.22	TC011976
5	GO:0006575	cellular modified amino acid metabolic process	biological_process	1	0.36	TC006406
7	GO:0000086	G2/M transition of mitotic cell cycle	biological_process	5	1.86	TC004522, TC000522, TC006109, TC006191, TC008708
6	GO:0040015	negative regulation of multicellular organism growth	biological_process	1	1	TC011637
5	GO:0006723	cuticle hydrocarbon biosynthetic process	biological_process	2	2	TC003656, TC011471
4	GO:0019222	regulation of metabolic process	biological_process	99	17.96	TC009131, TC005366, TC002141, TC003656, TC011471, TC008261, TC001152, TC015633, TC016215, TC000614, TC007754, TC008727, TC009978, TC001877, TC010648, TC002107, TC000040, TC001251, TC010610, TC009631, TC011976, TC006406, TC003367, TC006009, TC008408, TC000143, TC004308, TC007496, TC005857, TC015693, TC006808, TC012910, TC007692, TC007697, TC010795, TC009158, TC006549, TC007282, TC010557, TC013365,…
9	GO:0006368	transcription elongation from RNA polymerase II promoter	biological_process	1	1	TC009979
6	GO:0006281	DNA repair	biological_process	6	4.8	TC008261, TC008875, TC015662, TC000443, TC007754, TC009978
null	GO:0072507	divalent inorganic cation homeostasis	biological_process	3	0.74	TC001251, TC007872, TC001467
6	GO:0010668	ectodermal cell differentiation	biological_process	1	0.36	TC007697
6	GO:0007596	blood coagulation	biological_process	5	3.4	TC005398, TC001251, TC002141, TC003548, TC012910
5	GO:0043085	positive regulation of catalytic activity	biological_process	11	1.68	TC002141, TC000614, TC007754, TC008727, TC009978, TC001251, TC012910, TC003790, TC005232, TC008261, TC002107
5	GO:0060795	cell fate commitment involved in formation of primary germ layers	biological_process	1	0.72	TC007697
12	GO:0000381	regulation of alternative nuclear mRNA splicing, via spliceosome	biological_process	7	7	TC000237, TC000827, TC001529, TC007697, TC012080, TC012868, TC016051
7	GO:0010608	posttranscriptional regulation of gene expression	biological_process	16	8.23	TC001152, TC016215, TC001877, TC010648, TC006406, TC003367, TC006009, TC008408, TC000143, TC004308, TC007496, TC005857, TC006808, TC030783, TC012080, TC000443
9	GO:0042990	regulation of transcription factor import into nucleus	biological_process	2	0.72	TC001251, TC007534
6	GO:0046365	monosaccharide catabolic process	biological_process	19	4.38	TC010448, TC000616, TC007346, TC009501, TC000318, TC000319, TC002948, TC004380, TC005855, TC006170, TC006530, TC010847, TC011730, TC012754, TC014998, TC015540, TC030624, TC030755, TC009598
7	GO:0015872	dopamine transport	biological_process	1	1	TC008204
8	GO:0001843	neural tube closure	biological_process	1	1	TC015633
6	GO:0051299	centrosome separation	biological_process	1	1	TC005496
5	GO:0048645	organ formation	biological_process	3	1.18	TC009158, TC004925, TC007697
4	GO:0009991	response to extracellular stimulus	biological_process	5	1.81	TC009131, TC002462, TC006808, TC014114, TC007208
5	GO:0048522	positive regulation of cellular process	biological_process	42	14.37	TC002141, TC015690, TC012910, TC014668, TC009158, TC016215, TC000614, TC007754, TC008727, TC009978, TC014051, TC000224, TC002107, TC015765, TC012080, TC000749, TC006549, TC015925, TC006126, TC007697, TC013913, TC030773, TC010778, TC015693, TC013759, TC006406, TC006386, TC009468, TC014114, TC004767, TC005232, TC010884, TC005366, TC008261, TC011976, TC001251, TC007534, TC011637, TC009979, TC005513,…
9	GO:0051437	positive regulation of ubiquitin-protein ligase activity involved in mitotic cell cycle	biological_process	4	4	TC000614, TC007754, TC008727, TC009978
4	GO:0016050	vesicle organization	biological_process	2	0.49	TC011923, TC004925
5	GO:0019080	viral genome expression	biological_process	5	2.62	TC003367, TC007754, TC008261, TC015654, TC009979
5	GO:0003002	regionalization	biological_process	28	12.25	TC014114, TC005513, TC005924, TC009158, TC004149, TC011289, TC001574, TC006549, TC007697, TC011637, TC005496, TC000379, TC016304, TC003790, TC015633, TC030667, TC004925, TC007692, TC005857, TC001635, TC006109, TC010520, TC006191, TC001529, TC000998, TC009028, TC011608, TC016215
7	GO:0035099	hemocyte migration	biological_process	5	5	TC001470, TC002141, TC009158, TC013090, TC013187
7	GO:0009092	homoserine metabolic process	biological_process	1	0.6	TC009131
7	GO:0042981	regulation of apoptosis	biological_process	16	9.42	TC010519, TC015765, TC002141, TC007754, TC009978, TC001251, TC008727, TC005366, TC007642, TC009325, TC012328, TC012443, TC010884, TC005232, TC008261, TC009468
7	GO:0051153	regulation of striated muscle cell differentiation	biological_process	4	1.54	TC000749, TC008712, TC009975, TC015690
5	GO:0019684	photosynthesis, light reaction	biological_process	6	6	TC002817, TC006185, TC015022, TC015217, TC030650-GA, TC030660-GA
2	GO:0050896	response to stimulus	biological_process	162	55.98	TC002141, TC030701, TC007697, TC009158, TC007754, TC009978, TC001251, TC014191, TC010796, TC012593, TC006191, TC001152, TC008261, TC000040, TC004472, TC006549, TC010476, TC006109, TC001470, TC002919, TC003235, TC004925, TC006036, TC009965, TC010038, TC010138, TC011829, TC011988, TC012647, TC013187, TC014786, TC015416, TC007692, TC014470, TC008620, TC001529, TC011976, TC000224, TC005398, TC009131,…
3	GO:0009607	response to biotic stimulus	biological_process	8	2.46	TC007692, TC002141, TC013059, TC006808, TC004873, TC004925, TC011976, TC013090
7	GO:0016202	regulation of striated muscle tissue development	biological_process	4	1.56	TC010850, TC000749, TC008712, TC009975
6	GO:0048666	neuron development	biological_process	36	11.66	TC011976, TC002141, TC009158, TC010796, TC015765, TC014051, TC012593, TC007697, TC000998, TC001470, TC001574, TC004925, TC001529, TC000749, TC030783, TC001755, TC004676, TC000050, TC001751, TC005513, TC000224, TC011608, TC012910, TC013187, TC014114, TC014440, TC016215, TC000100, TC012903, TC005496, TC000083, TC009979, TC015428, TC000443, TC009965, TC011289
null	GO:0097031	mitochondrial respiratory chain complex I biogenesis	biological_process	2	1.2	TC006185, TC030660-GA
6	GO:0009069	serine family amino acid metabolic process	biological_process	9	4.94	TC010478, TC009131, TC007208, TC013082, TC015993, TC004222, TC006822, TC006823, TC008514
6	GO:0006521	regulation of cellular amino acid metabolic process	biological_process	1	1	TC008727
6	GO:0031334	positive regulation of protein complex assembly	biological_process	2	0.72	TC002141, TC015690
8	GO:0006813	potassium ion transport	biological_process	1	1	TC010394
8	GO:0008306	associative learning	biological_process	6	4.2	TC012593, TC000040, TC004472, TC006549, TC009158, TC010476
6	GO:0002009	morphogenesis of an epithelium	biological_process	24	13.75	TC002141, TC015633, TC001743, TC010829, TC009158, TC010476, TC001574, TC013311, TC001751, TC007697, TC011976, TC015693, TC005513, TC005924, TC013090, TC013187, TC000685, TC001470, TC004925, TC006191, TC010557, TC014114, TC030667, TC000998
6	GO:0046883	regulation of hormone secretion	biological_process	1	1.39	TC012910
5	GO:0009893	positive regulation of metabolic process	biological_process	15	2.38	TC002141, TC015633, TC016215, TC000614, TC007754, TC008727, TC009978, TC002107, TC007697, TC010778, TC015693, TC006406, TC011976, TC011637, TC009979
8	GO:0046939	nucleotide phosphorylation	biological_process	5	4.6	TC002492, TC004724, TC004732, TC009374, TC014051
8	GO:0030010	establishment of cell polarity	biological_process	5	2.38	TC002141, TC001251, TC005513, TC005924, TC013187
6	GO:0048667	cell morphogenesis involved in neuron differentiation	biological_process	29	16.61	TC009158, TC010796, TC002141, TC012593, TC000749, TC011976, TC030783, TC001470, TC001755, TC004676, TC000050, TC001751, TC005513, TC000224, TC011608, TC012910, TC013187, TC014114, TC014440, TC016215, TC000100, TC001574, TC012903, TC005496, TC000083, TC009979, TC015428, TC009965, TC011289
9	GO:0006419	alanyl-tRNA aminoacylation	biological_process	1	1	TC013340
6	GO:0010942	positive regulation of cell death	biological_process	10	2.28	TC015765, TC002141, TC007754, TC009978, TC005232, TC010884, TC005366, TC008261, TC005513, TC005924
4	GO:0050794	regulation of cellular process	biological_process	182	74.33	TC002141, TC015690, TC000050, TC015506, TC000058, TC000684, TC002424, TC002698, TC003523, TC004222, TC004948, TC006382, TC006822, TC006823, TC007642, TC012328, TC013470, TC013598, TC014929, TC015376, TC030701, TC009131, TC012910, TC014668, TC007697, TC007754, TC009978, TC009158, TC008261, TC001251, TC006191, TC001152, TC004308, TC004472, TC016215, TC000749, TC001635, TC005398, TC006549, TC008620,…
10	GO:0033211	adiponectin-mediated signaling pathway	biological_process	1	1	TC000224
6	GO:0010639	negative regulation of organelle organization	biological_process	3	0.48	TC009328, TC004873, TC000749
6	GO:0046246	terpene biosynthetic process	biological_process	1	0.13	TC009631
5	GO:0070813	hydrogen sulfide metabolic process	biological_process	1	0.6	TC009131
7	GO:0009205	purine ribonucleoside triphosphate metabolic process	biological_process	55	16.63	TC001470, TC001880, TC002141, TC003235, TC004522, TC004701, TC004873, TC006729, TC008712, TC008784, TC009589, TC009590, TC009975, TC010452, TC010765, TC010829, TC011638, TC011692, TC011829, TC012793, TC002492, TC008354, TC008728, TC010367, TC012133, TC013931, TC015322, TC010610, TC001467, TC008620, TC010394, TC012671, TC004732, TC014051, TC000462, TC003214, TC003886, TC004872, TC008513, TC009010,…
8	GO:0050962	detection of light stimulus involved in sensory perception	biological_process	4	2.15	TC005597, TC007028, TC010796, TC001251
5	GO:0022604	regulation of cell morphogenesis	biological_process	16	9.38	TC000749, TC001635, TC005398, TC006549, TC008620, TC009965, TC012647, TC012793, TC013090, TC013187, TC001470, TC009158, TC002141, TC005496, TC005366, TC011289
5	GO:0051171	regulation of nitrogen compound metabolic process	biological_process	56	9.64	TC009131, TC008261, TC002141, TC010610, TC016215, TC000614, TC007754, TC009978, TC007692, TC007697, TC007496, TC010648, TC010795, TC010778, TC015693, TC009933, TC009979, TC011708, TC011976, TC012102, TC000056, TC000083, TC000810, TC001225, TC001775, TC002472, TC004149, TC005366, TC005482, TC006126, TC006312, TC008534, TC008726, TC009211, TC009220, TC009965, TC010850, TC011608, TC011870, TC012878,…
11	GO:0043983	histone H4-K12 acetylation	biological_process	1	1	TC015693
7	GO:0032480	negative regulation of type I interferon production	biological_process	3	3	TC000443, TC007754, TC009978
7	GO:0010629	negative regulation of gene expression	biological_process	6	2.14	TC001877, TC010648, TC005857, TC007692, TC007697, TC002936
7	GO:0030473	nuclear migration along microtubule	biological_process	1	1	TC005496
12	GO:0051209	release of sequestered calcium ion into cytosol	biological_process	1	0.36	TC001251
6	GO:0043101	purine-containing compound salvage	biological_process	1	0.6	TC005644
5	GO:0042181	ketone biosynthetic process	biological_process	2	1.2	TC008202, TC016351
8	GO:0019094	pole plasm mRNA localization	biological_process	6	2.4	TC014114, TC004149, TC004925, TC009028, TC011608, TC016215
10	GO:0007202	activation of phospholipase C activity	biological_process	1	1	TC001251
3	GO:0042445	hormone metabolic process	biological_process	7	3.22	TC008202, TC016351, TC012910, TC009631, TC003351, TC003656, TC011471
7	GO:0008594	photoreceptor cell morphogenesis	biological_process	3	3	TC001470, TC001755, TC004676
4	GO:0030261	chromosome condensation	biological_process	2	1.2	TC015693, TC030718
6	GO:0031038	myosin II filament organization	biological_process	2	1.2	TC005513, TC005924
4	GO:0048519	negative regulation of biological process	biological_process	54	11.38	TC012910, TC006191, TC008261, TC000614, TC007754, TC008727, TC009978, TC001877, TC010648, TC007692, TC010519, TC005496, TC011976, TC005857, TC005366, TC002141, TC000443, TC001470, TC004925, TC007697, TC009328, TC000224, TC012096, TC001251, TC010476, TC010795, TC006549, TC007282, TC010557, TC013365, TC006808, TC010475, TC015693, TC007642, TC009325, TC012328, TC012443, TC009468, TC000522, TC006109,…
7	GO:0035109	imaginal disc-derived limb morphogenesis	biological_process	1	0.6	TC007697
6	GO:0001944	vasculature development	biological_process	2	0.43	TC007496, TC006126
8	GO:0045839	negative regulation of mitosis	biological_process	1	0.36	TC004873
7	GO:0019933	cAMP-mediated signaling	biological_process	2	2	TC000040, TC012593
5	GO:0002121	inter-male aggressive behavior	biological_process	8	8	TC000379, TC002441, TC004676, TC006296, TC008387, TC011976, TC012080, TC016225
6	GO:0006583	melanin biosynthetic process from tyrosine	biological_process	1	1	TC011976
8	GO:0017148	negative regulation of translation	biological_process	5	3.8	TC006808, TC010648, TC030783, TC012080, TC016215
5	GO:0015980	energy derivation by oxidation of organic compounds	biological_process	68	15.48	TC004680, TC030046, TC006252, TC030049, TC000688, TC002057, TC006519, TC009512, TC009596, TC030047, TC009966, TC010331, TC014895, TC015046, TC030044, TC001151, TC000355, TC001945, TC002691, TC003690, TC004001, TC004388, TC005501, TC006185, TC006357, TC007636, TC007967, TC008030, TC008644, TC008873, TC009080, TC009578, TC012859, TC014044, TC014119, TC015022, TC015217, TC015691, TC030052, TC030660-…
6	GO:0045610	regulation of hemocyte differentiation	biological_process	4	2.72	TC006191, TC010476, TC002141, TC013090
8	GO:0046131	pyrimidine ribonucleoside metabolic process	biological_process	2	1.08	TC002492, TC010364
6	GO:0009144	purine nucleoside triphosphate metabolic process	biological_process	55	9.98	TC001470, TC001880, TC002141, TC003235, TC004522, TC004701, TC004873, TC006729, TC008712, TC008784, TC009589, TC009590, TC009975, TC010452, TC010765, TC010829, TC011638, TC011692, TC011829, TC012793, TC002492, TC008354, TC008728, TC010367, TC012133, TC013931, TC015322, TC010610, TC001467, TC008620, TC010394, TC012671, TC004732, TC014051, TC000462, TC003214, TC003886, TC004872, TC008513, TC009010,…
6	GO:0042441	eye pigment metabolic process	biological_process	1	0.36	TC012758
7	GO:0006069	ethanol oxidation	biological_process	1	1	TC004574
5	GO:0070848	response to growth factor stimulus	biological_process	2	0.72	TC003790, TC006191
6	GO:0050867	positive regulation of cell activation	biological_process	2	0.26	TC002141, TC012910
7	GO:0035277	spiracle morphogenesis, open tracheal system	biological_process	1	1	TC009158
7	GO:0042727	flavin-containing compound biosynthetic process	biological_process	1	0.6	TC009022
7	GO:0030716	oocyte fate determination	biological_process	4	2.4	TC000749, TC005496, TC006109, TC009328
5	GO:0019915	lipid storage	biological_process	6	3.78	TC014440, TC015325, TC007628, TC012647, TC007016, TC012100
8	GO:0046782	regulation of viral transcription	biological_process	1	0.6	TC009979
10	GO:0045199	maintenance of epithelial cell apical/basal polarity	biological_process	1	1	TC009158
8	GO:0009209	pyrimidine ribonucleoside triphosphate biosynthetic process	biological_process	1	1.2	TC002492
5	GO:0006818	hydrogen transport	biological_process	29	8.46	TC008354, TC008728, TC010367, TC012133, TC013931, TC015322, TC005628, TC009074, TC000874, TC004599, TC004949, TC006281, TC007903, TC009631, TC010758, TC011025, TC011455, TC013357, TC015253, TC015454, TC016230, TC000462, TC003214, TC003886, TC004872, TC008513, TC009010, TC009206, TC009556
7	GO:0046887	positive regulation of hormone secretion	biological_process	1	1	TC012910
5	GO:0042127	regulation of cell proliferation	biological_process	9	6.56	TC004308, TC004472, TC000224, TC012096, TC006126, TC007697, TC013913, TC030773, TC006191
6	GO:0010740	positive regulation of intracellular protein kinase cascade	biological_process	3	1.56	TC007754, TC009978, TC004767
7	GO:0007368	determination of left/right symmetry	biological_process	4	3.36	TC015633, TC000998, TC005895, TC009158
7	GO:0007293	germarium-derived egg chamber formation	biological_process	8	5.16	TC000749, TC005496, TC006109, TC009328, TC010476, TC012080, TC004925, TC007697
8	GO:0090118	receptor-mediated endocytosis of low-density lipoprotein particle involved in cholesterol transport	biological_process	1	1	TC006386
5	GO:0010038	response to metal ion	biological_process	3	1.96	TC001251, TC006526, TC002462
6	GO:0090175	regulation of establishment of planar polarity	biological_process	1	0.6	TC002141
5	GO:0048311	mitochondrion distribution	biological_process	2	2	TC011608, TC011611
6	GO:0006897	endocytosis	biological_process	23	11.41	TC001251, TC002141, TC011923, TC006386, TC000739, TC000969, TC003790, TC003838, TC004676, TC006296, TC008454, TC008728, TC009010, TC009328, TC009556, TC009978, TC011976, TC012328, TC013187, TC013311, TC012647, TC004925, TC009158
5	GO:0043112	receptor metabolic process	biological_process	1	0.6	TC006386
6	GO:0022008	neurogenesis	biological_process	42	6.41	TC011976, TC015693, TC002141, TC009158, TC010796, TC015765, TC000827, TC007697, TC014051, TC012593, TC030783, TC006549, TC015925, TC000443, TC000998, TC001470, TC001574, TC004925, TC001529, TC000749, TC001755, TC004676, TC000685, TC014882, TC000050, TC001751, TC005513, TC000224, TC011608, TC012910, TC013187, TC014114, TC014440, TC016215, TC000100, TC012903, TC005496, TC000083, TC009979, TC015428,…
5	GO:0016054	organic acid catabolic process	biological_process	18	2.72	TC002057, TC013019, TC010478, TC009711, TC009131, TC002547, TC005928, TC008729, TC008872, TC014245, TC014680, TC001629, TC006024, TC009325, TC004222, TC006822, TC006823, TC008514
null	GO:0097006	regulation of plasma lipoprotein particle levels	biological_process	1	0.22	TC006386
7	GO:0051252	regulation of RNA metabolic process	biological_process	50	23.25	TC008261, TC016215, TC000614, TC007754, TC009978, TC007692, TC007697, TC007496, TC010648, TC010778, TC015693, TC009933, TC009979, TC011708, TC011976, TC012102, TC000056, TC000083, TC000810, TC001225, TC001775, TC002472, TC004149, TC005366, TC005482, TC006126, TC006312, TC008534, TC008726, TC009211, TC009220, TC009965, TC010850, TC011608, TC011870, TC012878, TC012882, TC013218, TC013241, TC013925,…
8	GO:0009174	pyrimidine ribonucleoside monophosphate biosynthetic process	biological_process	1	0.6	TC010364
3	GO:0042303	molting cycle	biological_process	7	1.12	TC002057, TC000685, TC010564, TC011976, TC000040, TC011289, TC011068
8	GO:0045980	negative regulation of nucleotide metabolic process	biological_process	1	1	TC010795
4	GO:0044282	small molecule catabolic process	biological_process	71	5.67	TC004560, TC009234, TC002057, TC013019, TC001470, TC001880, TC002141, TC003235, TC004522, TC004701, TC004873, TC006729, TC008712, TC008784, TC009589, TC009590, TC009975, TC010452, TC010765, TC010829, TC011638, TC011692, TC011829, TC012793, TC010610, TC000688, TC010448, TC010478, TC009711, TC009131, TC000616, TC007346, TC009501, TC000318, TC000319, TC002948, TC004380, TC005855, TC006170, TC006530,…
7	GO:0042063	gliogenesis	biological_process	4	2.4	TC000827, TC002141, TC007697, TC009158
3	GO:0009719	response to endogenous stimulus	biological_process	11	2.49	TC012910, TC015429, TC005398, TC003790, TC006191, TC009468, TC014114, TC008726, TC007208, TC005513, TC005924
6	GO:0009147	pyrimidine nucleoside triphosphate metabolic process	biological_process	1	0.43	TC002492
7	GO:0030832	regulation of actin filament length	biological_process	5	1.23	TC002141, TC015690, TC000050, TC015506, TC009328
4	GO:0048149	behavioral response to ethanol	biological_process	3	3	TC009158, TC011057, TC012593
6	GO:0016070	RNA metabolic process	biological_process	76	29.89	TC010648, TC007496, TC011031, TC011976, TC008261, TC005366, TC016215, TC008604, TC009975, TC013340, TC000462, TC005857, TC000614, TC007754, TC009978, TC007692, TC007697, TC010778, TC015693, TC006752, TC016135, TC001574, TC007324, TC015591, TC006382, TC012080, TC012868, TC016051, TC009979, TC011708, TC011980, TC015428, TC006126, TC008708, TC010850, TC015977, TC004308, TC030773, TC009933, TC012102,…
6	GO:0046068	cGMP metabolic process	biological_process	1	0.6	TC009131
4	GO:0009308	amine metabolic process	biological_process	68	15.18	TC011976, TC002057, TC013019, TC002496, TC008204, TC006406, TC008604, TC009975, TC013340, TC000462, TC010593, TC012702, TC013185, TC010478, TC009131, TC000083, TC009872, TC001751, TC009176, TC009627, TC013917, TC013918, TC015481, TC002107, TC003179, TC003273, TC003274, TC003275, TC004216, TC004478, TC005468, TC008506, TC009580, TC011139, TC011140, TC012766, TC014100, TC014101, TC030588, TC013311,…
6	GO:0006626	protein targeting to mitochondrion	biological_process	6	4.8	TC000046, TC003366, TC007570, TC001558, TC013683, TC015621
6	GO:0043038	amino acid activation	biological_process	5	1.37	TC008604, TC009975, TC013340, TC000462, TC011976
5	GO:0046907	intracellular transport	biological_process	45	17.67	TC005496, TC011608, TC011611, TC012910, TC000688, TC002057, TC008873, TC000046, TC003366, TC007570, TC007754, TC009978, TC012647, TC001251, TC000685, TC030773, TC004925, TC001558, TC013683, TC015621, TC007282, TC010557, TC013365, TC006360, TC004293, TC003790, TC006191, TC004489, TC012793, TC015765, TC007534, TC000050, TC014219, TC006386, TC009965, TC000142, TC000739, TC007934, TC011289, TC011923,…
5	GO:0007548	sex differentiation	biological_process	8	3.64	TC001529, TC009468, TC001574, TC007697, TC005895, TC000443, TC010829, TC001743
4	GO:0007626	locomotory behavior	biological_process	14	8.8	TC014470, TC001470, TC008620, TC001755, TC000688, TC002057, TC007894, TC006024, TC001529, TC011711, TC011976, TC010850, TC012593, TC015693
9	GO:0000288	nuclear-transcribed mRNA catabolic process, deadenylation-dependent decay	biological_process	3	2.6	TC010648, TC007496, TC011031
7	GO:0048010	vascular endothelial growth factor receptor signaling pathway	biological_process	1	1	TC013090
8	GO:0019362	pyridine nucleotide metabolic process	biological_process	5	0.6	TC002057, TC010448, TC000616, TC007346, TC009501
8	GO:0002792	negative regulation of peptide secretion	biological_process	1	0.72	TC012910
3	GO:0051716	cellular response to stimulus	biological_process	89	31.2	TC002141, TC030701, TC007697, TC007754, TC009978, TC006191, TC001152, TC009158, TC008261, TC006109, TC006549, TC001470, TC002919, TC003235, TC004925, TC006036, TC009965, TC010038, TC010138, TC011829, TC011988, TC012647, TC013187, TC014786, TC015416, TC000224, TC009131, TC011707, TC003838, TC004489, TC007016, TC015693, TC012910, TC015429, TC000083, TC000084-GA, TC004948, TC012328, TC004769, TC0012…
10	GO:0000122	negative regulation of transcription from RNA polymerase II promoter	biological_process	2	2	TC007692, TC007697
6	GO:0009952	anterior/posterior pattern formation	biological_process	12	3.22	TC014114, TC004149, TC006549, TC003790, TC015633, TC030667, TC000998, TC004925, TC009028, TC011608, TC016215, TC007697
4	GO:0060560	developmental growth involved in morphogenesis	biological_process	5	2.88	TC014266, TC002141, TC012593, TC009158, TC030667
10	GO:0006734	NADH metabolic process	biological_process	1	0.6	TC002057
6	GO:0008544	epidermis development	biological_process	7	0.67	TC002141, TC013187, TC005513, TC005924, TC030667, TC001574, TC009158
7	GO:0010719	negative regulation of epithelial to mesenchymal transition	biological_process	1	1	TC005366
5	GO:0019932	second-messenger-mediated signaling	biological_process	4	2.32	TC002107, TC000040, TC012593, TC005366
8	GO:0015991	ATP hydrolysis coupled proton transport	biological_process	18	18	TC000874, TC004599, TC004949, TC006281, TC007903, TC008354, TC008728, TC009631, TC010367, TC010758, TC011025, TC011455, TC012133, TC013357, TC015253, TC015322, TC015454, TC016230
5	GO:0042438	melanin biosynthetic process	biological_process	1	1.2	TC011976
6	GO:0034440	lipid oxidation	biological_process	9	4.12	TC009711, TC008726, TC002547, TC005928, TC008729, TC008872, TC014245, TC014680, TC015429
6	GO:0030855	epithelial cell differentiation	biological_process	4	1.44	TC002141, TC005513, TC005924, TC009158
6	GO:0045167	asymmetric protein localization involved in cell fate determination	biological_process	1	1	TC000685
9	GO:0048742	regulation of skeletal muscle fiber development	biological_process	3	1.56	TC000749, TC008712, TC009975
6	GO:0048565	digestive tract development	biological_process	6	1.79	TC009158, TC010850, TC012185, TC005513, TC005924, TC013090
8	GO:0006282	regulation of DNA repair	biological_process	1	0.6	TC008261
9	GO:0042052	rhabdomere development	biological_process	5	4.6	TC000998, TC001470, TC001574, TC002141, TC004925
null	GO:0072593	reactive oxygen species metabolic process	biological_process	9	4.2	TC005780, TC007011, TC009131, TC011676, TC002141, TC000083, TC000084-GA, TC004948, TC012328
8	GO:0006165	nucleoside diphosphate phosphorylation	biological_process	1	1	TC002492
8	GO:0014020	primary neural tube formation	biological_process	1	0.6	TC015633
7	GO:0008366	axon ensheathment	biological_process	1	1	TC000827
9	GO:0030823	regulation of cGMP metabolic process	biological_process	1	1	TC009131
6	GO:0033108	mitochondrial respiratory chain complex assembly	biological_process	3	1.8	TC009966, TC006185, TC030660-GA
7	GO:0000070	mitotic sister chromatid segregation	biological_process	2	1.2	TC015693, TC030718
7	GO:0032869	cellular response to insulin stimulus	biological_process	3	1.8	TC009468, TC012910, TC014114
7	GO:0048132	female germ-line stem cell division	biological_process	1	1	TC000443
5	GO:0051094	positive regulation of developmental process	biological_process	4	1.22	TC011289, TC014051, TC006549, TC015925
7	GO:0010669	epithelial structure maintenance	biological_process	1	0.6	TC009158
7	GO:0035286	leg segmentation	biological_process	2	1.6	TC001574, TC007697
7	GO:0035320	imaginal disc-derived wing hair site selection	biological_process	1	1	TC002141
4	GO:0034059	response to anoxia	biological_process	1	1	TC014114
9	GO:0006511	ubiquitin-dependent protein catabolic process	biological_process	14	10.6	TC000443, TC005366, TC015662, TC000614, TC007754, TC008727, TC009978, TC007681, TC008015, TC008671, TC009675, TC009979, TC014574, TC015173
4	GO:0006790	sulfur compound metabolic process	biological_process	7	3.44	TC009131, TC004222, TC006822, TC006823, TC010593, TC010318, TC007911
6	GO:0010556	regulation of macromolecule biosynthetic process	biological_process	55	16.39	TC008261, TC001152, TC002141, TC016215, TC006406, TC003367, TC006009, TC008408, TC000143, TC004308, TC007496, TC000614, TC007754, TC009978, TC006808, TC007692, TC007697, TC010778, TC015693, TC009933, TC009979, TC011708, TC011976, TC012102, TC000056, TC000083, TC000810, TC001225, TC001775, TC002472, TC004149, TC005366, TC005482, TC006126, TC006312, TC008534, TC008726, TC009211, TC009220, TC009965,…
6	GO:0051174	regulation of phosphorus metabolic process	biological_process	13	1.04	TC002141, TC009131, TC002107, TC000040, TC005366, TC007754, TC009978, TC012910, TC009158, TC006549, TC010475, TC015925, TC003790
5	GO:0043603	cellular amide metabolic process	biological_process	3	1.8	TC004222, TC006822, TC006823
6	GO:0007318	pole plasm protein localization	biological_process	1	1	TC000998
4	GO:0006091	generation of precursor metabolites and energy	biological_process	90	30.03	TC004680, TC030046, TC000043, TC005841, TC006271, TC010049, TC006252, TC030049, TC000688, TC002057, TC006519, TC009512, TC009596, TC030047, TC009966, TC010331, TC014895, TC015046, TC030044, TC001151, TC000355, TC001945, TC002691, TC003690, TC004001, TC004388, TC005501, TC006185, TC006357, TC007636, TC007967, TC008030, TC008644, TC008873, TC009080, TC009578, TC012859, TC014044, TC014119, TC015022,…
6	GO:0009150	purine ribonucleotide metabolic process	biological_process	59	10.9	TC008921, TC016225, TC004437, TC001470, TC001880, TC002141, TC003235, TC004522, TC004701, TC004873, TC006729, TC008712, TC008784, TC009589, TC009590, TC009975, TC010452, TC010765, TC010829, TC011638, TC011692, TC011829, TC012793, TC002492, TC005644, TC008354, TC008728, TC010367, TC012133, TC013931, TC015322, TC010610, TC001467, TC008620, TC010394, TC012671, TC004732, TC014051, TC000462, TC003214,…
5	GO:0019438	aromatic compound biosynthetic process	biological_process	4	2.26	TC005565, TC010121, TC010564, TC010593
7	GO:0007455	eye-antennal disc morphogenesis	biological_process	1	0.6	TC007697
10	GO:0060333	interferon-gamma-mediated signaling pathway	biological_process	1	0.6	TC012910
8	GO:0006207	'de novo' pyrimidine base biosynthetic process	biological_process	2	2	TC001470, TC010364
8	GO:0016567	protein ubiquitination	biological_process	10	6.92	TC000614, TC007754, TC008727, TC009978, TC000443, TC001755, TC007016, TC009979, TC011637, TC030688
4	GO:0042810	pheromone metabolic process	biological_process	2	1.2	TC003656, TC011471
6	GO:0007447	imaginal disc pattern formation	biological_process	5	2.52	TC007697, TC009158, TC001635, TC006109, TC010520
6	GO:0048634	regulation of muscle organ development	biological_process	4	0.94	TC010850, TC000749, TC008712, TC009975
5	GO:0035121	tail morphogenesis	biological_process	1	1	TC015633
7	GO:0007411	axon guidance	biological_process	14	11.28	TC009158, TC010796, TC000749, TC011976, TC030783, TC000224, TC002141, TC005513, TC011608, TC012910, TC013187, TC014114, TC014440, TC016215
4	GO:0010259	multicellular organismal aging	biological_process	23	13.8	TC000083, TC000443, TC004388, TC005398, TC005408, TC006109, TC006185, TC006281, TC006519, TC006808, TC007628, TC007642, TC008620, TC009966, TC010476, TC011711, TC012328, TC013311, TC014114, TC015325, TC015376, TC030660-GA, TC030688
6	GO:0043009	chordate embryonic development	biological_process	1	0.85	TC015633
6	GO:0033692	cellular polysaccharide biosynthetic process	biological_process	2	0.72	TC005591, TC015651
7	GO:0031570	DNA integrity checkpoint	biological_process	9	2.45	TC007754, TC008727, TC009978, TC012910, TC015693, TC000522, TC006109, TC006191, TC008708
8	GO:0048259	regulation of receptor-mediated endocytosis	biological_process	2	1.2	TC002141, TC006386
6	GO:0001667	ameboidal cell migration	biological_process	2	0.72	TC000827, TC005924
null	GO:0071826	ribonucleoprotein complex subunit organization	biological_process	5	1.51	TC010648, TC011976, TC005857, TC012868, TC016051
7	GO:0009173	pyrimidine ribonucleoside monophosphate metabolic process	biological_process	1	0.36	TC010364
5	GO:0007043	cell-cell junction assembly	biological_process	1	0.6	TC008620
5	GO:0006796	phosphate metabolic process	biological_process	114	33.3	TC005770, TC009468, TC000572, TC000749, TC007173, TC007894, TC012868, TC012910, TC016051, TC012576, TC001152, TC002141, TC002492, TC009131, TC006252, TC030049, TC002107, TC000040, TC006519, TC009512, TC009596, TC030047, TC009966, TC010331, TC014895, TC015046, TC030044, TC001151, TC000355, TC001945, TC002691, TC003690, TC004001, TC004388, TC005501, TC006185, TC006357, TC007636, TC007967, TC008030,…
7	GO:0010557	positive regulation of macromolecule biosynthetic process	biological_process	8	4.2	TC002141, TC016215, TC007697, TC010778, TC015693, TC006406, TC002107, TC011976
6	GO:0006929	substrate-dependent cell migration	biological_process	1	0.6	TC001470
5	GO:0008340	determination of adult lifespan	biological_process	23	23	TC000083, TC000443, TC004388, TC005398, TC005408, TC006109, TC006185, TC006281, TC006519, TC006808, TC007628, TC007642, TC008620, TC009966, TC010476, TC011711, TC012328, TC013311, TC014114, TC015325, TC015376, TC030660-GA, TC030688
8	GO:0021831	embryonic olfactory bulb interneuron precursor migration	biological_process	1	1	TC002141
7	GO:0043550	regulation of lipid kinase activity	biological_process	1	0.36	TC002141
5	GO:0044057	regulation of system process	biological_process	2	0.29	TC012910, TC000749
5	GO:0052192	movement in environment of other organism involved in symbiotic interaction	biological_process	1	0.05	TC014481
9	GO:0051439	regulation of ubiquitin-protein ligase activity involved in mitotic cell cycle	biological_process	4	4.8	TC000614, TC007754, TC008727, TC009978
5	GO:0007015	actin filament organization	biological_process	23	16.18	TC002141, TC015690, TC000050, TC015506, TC000749, TC010476, TC007894, TC009158, TC015765, TC009328, TC001574, TC013187, TC014114, TC001635, TC000040, TC000685, TC006549, TC007697, TC009965, TC012793, TC013090, TC014767, TC014882
7	GO:0035215	genital disc development	biological_process	3	1.78	TC009158, TC007697, TC005895
9	GO:0051453	regulation of intracellular pH	biological_process	1	0.36	TC013357
5	GO:0051130	positive regulation of cellular component organization	biological_process	4	1.51	TC002141, TC015690, TC006406, TC006386
6	GO:0048563	post-embryonic organ morphogenesis	biological_process	23	5.69	TC004767, TC002141, TC013187, TC005513, TC005924, TC030667, TC014266, TC000685, TC004721, TC007697, TC009158, TC014114, TC004491, TC006549, TC013311, TC015765, TC015925, TC000827, TC011068, TC011637, TC005895, TC001574, TC000998
6	GO:0002832	negative regulation of response to biotic stimulus	biological_process	1	0.6	TC007692
9	GO:0006222	UMP biosynthetic process	biological_process	1	1	TC010364
7	GO:0006888	ER to Golgi vesicle-mediated transport	biological_process	1	1	TC009965
6	GO:0015992	proton transport	biological_process	29	14.1	TC008354, TC008728, TC010367, TC012133, TC013931, TC015322, TC005628, TC009074, TC000874, TC004599, TC004949, TC006281, TC007903, TC009631, TC010758, TC011025, TC011455, TC013357, TC015253, TC015454, TC016230, TC000462, TC003214, TC003886, TC004872, TC008513, TC009010, TC009206, TC009556
9	GO:0051924	regulation of calcium ion transport	biological_process	1	0.94	TC001251
8	GO:0007450	dorsal/ventral pattern formation, imaginal disc	biological_process	4	3	TC007697, TC001635, TC006109, TC010520
8	GO:0006397	mRNA processing	biological_process	14	6.3	TC010648, TC011976, TC016215, TC005857, TC001574, TC012080, TC012868, TC016051, TC000185, TC011980, TC000237, TC000827, TC001529, TC007697
4	GO:0006644	phospholipid metabolic process	biological_process	6	2.24	TC011057, TC007028, TC007029, TC007030, TC030588, TC013311
4	GO:0030198	extracellular matrix organization	biological_process	3	2.36	TC001751, TC010478, TC014266
8	GO:0046496	nicotinamide nucleotide metabolic process	biological_process	5	0.99	TC002057, TC010448, TC000616, TC007346, TC009501
8	GO:0019343	cysteine biosynthetic process via cystathionine	biological_process	1	1	TC009131
6	GO:0035318	imaginal disc-derived wing hair outgrowth	biological_process	1	1	TC013187
7	GO:0007365	periodic partitioning	biological_process	1	0.6	TC005857
7	GO:0046331	lateral inhibition	biological_process	1	1	TC007697
5	GO:0015850	organic alcohol transport	biological_process	1	0.36	TC008204
8	GO:0035149	lumen formation, open tracheal system	biological_process	1	1	TC009158
9	GO:0019551	glutamate catabolic process to 2-oxoglutarate	biological_process	2	2	TC002057, TC013019
6	GO:0060179	male mating behavior	biological_process	4	3.2	TC001251, TC014191, TC003656, TC011471
7	GO:0009127	purine nucleoside monophosphate biosynthetic process	biological_process	4	1.54	TC008921, TC016225, TC004437, TC005644
8	GO:0090278	negative regulation of peptide hormone secretion	biological_process	1	1.2	TC012910
6	GO:0048332	mesoderm morphogenesis	biological_process	2	0.35	TC000827, TC007697
7	GO:0048133	male germ-line stem cell division	biological_process	1	1	TC014114
3	GO:0009405	pathogenesis	biological_process	1	1	TC011428
7	GO:0048135	female germ-line cyst formation	biological_process	3	2.2	TC000749, TC012080, TC005496
8	GO:0043487	regulation of RNA stability	biological_process	2	1.2	TC007496, TC010648
9	GO:0045039	protein import into mitochondrial inner membrane	biological_process	3	3	TC000046, TC003366, TC007570
11	GO:0043407	negative regulation of MAP kinase activity	biological_process	2	1.6	TC005366, TC015925
5	GO:0031667	response to nutrient levels	biological_process	5	3.02	TC009131, TC002462, TC006808, TC014114, TC007208
7	GO:0010517	regulation of phospholipase activity	biological_process	1	0.22	TC001251
4	GO:0048736	appendage development	biological_process	17	3.49	TC002141, TC013187, TC005513, TC005924, TC030667, TC001574, TC004721, TC007697, TC009158, TC004491, TC006549, TC013311, TC015765, TC015925, TC000827, TC011068, TC011637
8	GO:0019448	L-cysteine catabolic process	biological_process	1	1	TC009131
5	GO:0042336	cuticle development involved in protein-based cuticle molting cycle	biological_process	4	1.3	TC002057, TC000685, TC010564, TC011289
4	GO:0048870	cell motility	biological_process	18	11.7	TC002141, TC000827, TC000685, TC001574, TC004925, TC007697, TC009158, TC013090, TC016215, TC030667, TC005513, TC005924, TC012910, TC001251, TC001743, TC001470, TC010829, TC013187
7	GO:0050953	sensory perception of light stimulus	biological_process	6	2.25	TC005597, TC007028, TC010796, TC001251, TC001470, TC001529
null	GO:0061371	determination of heart left/right asymmetry	biological_process	1	0.6	TC015633
7	GO:0007391	dorsal closure	biological_process	12	13.84	TC002141, TC005513, TC005924, TC009158, TC013187, TC000685, TC001470, TC001751, TC004925, TC006191, TC010557, TC014114
3	GO:0048589	developmental growth	biological_process	10	5.18	TC014266, TC008620, TC014114, TC002141, TC012593, TC014219, TC008712, TC009975, TC009158, TC030667
7	GO:0048013	ephrin receptor signaling pathway	biological_process	1	1	TC012910
null	GO:0071845	cellular component disassembly at cellular level	biological_process	13	2.12	TC003367, TC004489, TC006729, TC007754, TC008261, TC015654, TC009328, TC014266, TC006406, TC001574, TC008712, TC009975, TC000749
7	GO:0035435	phosphate transmembrane transport	biological_process	1	1	TC003405
5	GO:0050776	regulation of immune response	biological_process	4	1.28	TC007754, TC009978, TC007692, TC012910
5	GO:0019059	initiation of viral infection	biological_process	1	0.22	TC014481
6	GO:0034404	nucleobase, nucleoside and nucleotide biosynthetic process	biological_process	38	6.88	TC030701, TC008921, TC004724, TC004732, TC009374, TC014051, TC002990, TC016203, TC016225, TC004437, TC002492, TC005644, TC010593, TC015922, TC008354, TC008728, TC010367, TC012133, TC013931, TC015322, TC001467, TC008620, TC010394, TC012671, TC000462, TC003214, TC003886, TC004872, TC008513, TC009010, TC009206, TC009556, TC011025, TC011455, TC015253, TC015454, TC010364, TC001470
7	GO:0006417	regulation of translation	biological_process	13	9.58	TC001152, TC016215, TC006406, TC003367, TC006009, TC008408, TC000143, TC004308, TC007496, TC006808, TC010648, TC030783, TC012080
8	GO:0006448	regulation of translational elongation	biological_process	2	1.2	TC003367, TC006406
6	GO:0006310	DNA recombination	biological_process	2	2	TC008875, TC015417
6	GO:0006259	DNA metabolic process	biological_process	21	12.65	TC002141, TC008261, TC003635, TC004091, TC005025, TC015417, TC016332, TC008875, TC015693, TC015662, TC000443, TC007754, TC009978, TC006909, TC010626, TC011501, TC005366, TC001474, TC001775, TC006927, TC011035
6	GO:0000271	polysaccharide biosynthetic process	biological_process	3	0.65	TC005591, TC015651, TC001751
7	GO:0046579	positive regulation of Ras protein signal transduction	biological_process	2	1.6	TC002141, TC003790
8	GO:0046051	UTP metabolic process	biological_process	1	0.6	TC002492
7	GO:0008612	peptidyl-lysine modification to hypusine	biological_process	1	1	TC006406
6	GO:0008361	regulation of cell size	biological_process	11	4.51	TC006808, TC014114, TC002141, TC012593, TC014219, TC009158, TC030667, TC005366, TC009468, TC015693, TC010519
8	GO:0019320	hexose catabolic process	biological_process	19	7.3	TC010448, TC000616, TC007346, TC009501, TC000318, TC000319, TC002948, TC004380, TC005855, TC006170, TC006530, TC010847, TC011730, TC012754, TC014998, TC015540, TC030624, TC030755, TC009598
6	GO:0048562	embryonic organ morphogenesis	biological_process	1	0.43	TC002141
4	GO:0010033	response to organic substance	biological_process	20	6.52	TC012910, TC015429, TC005398, TC005857, TC003790, TC006191, TC009468, TC014114, TC008726, TC007208, TC000224, TC009158, TC011057, TC012593, TC005366, TC005513, TC005924, TC000040, TC000960, TC013019
8	GO:0051091	positive regulation of sequence-specific DNA binding transcription factor activity	biological_process	3	1.8	TC000614, TC007754, TC009978
5	GO:0071705	nitrogen compound transport	biological_process	3	2.15	TC001443, TC002617, TC008204
6	GO:0035046	pronuclear migration	biological_process	1	1	TC010829
4	GO:0043412	macromolecule modification	biological_process	72	19.58	TC009468, TC000572, TC000749, TC007173, TC007894, TC012868, TC012910, TC016051, TC012576, TC001152, TC000614, TC007754, TC008727, TC009978, TC000443, TC007471, TC014882, TC009131, TC001755, TC007016, TC009979, TC006553, TC002107, TC000040, TC005188, TC009183, TC000634, TC002418, TC012647, TC004794, TC005366, TC007534, TC014396, TC015321, TC015925, TC001251, TC002779, TC004721, TC006513, TC008141,…
4	GO:0042558	pteridine-containing compound metabolic process	biological_process	3	1.66	TC010121, TC010564, TC010593
7	GO:0022400	regulation of rhodopsin mediated signaling pathway	biological_process	1	0.36	TC001251
6	GO:0051231	spindle elongation	biological_process	12	7.2	TC001004, TC003838, TC006567, TC006782, TC009485, TC009675, TC010002, TC010830, TC012128, TC013090, TC014007, TC015693
5	GO:0046168	glycerol-3-phosphate catabolic process	biological_process	2	2	TC000688, TC002057
6	GO:0007249	I-kappaB kinase/NF-kappaB cascade	biological_process	3	1.72	TC000224, TC007754, TC009978
5	GO:0009892	negative regulation of metabolic process	biological_process	24	3.62	TC008261, TC000614, TC007754, TC008727, TC009978, TC001877, TC010648, TC011976, TC005857, TC007692, TC007697, TC010795, TC007282, TC010557, TC013365, TC006808, TC010475, TC015693, TC030783, TC002936, TC010921, TC005366, TC012080, TC016215
7	GO:0007451	dorsal/ventral lineage restriction, imaginal disc	biological_process	1	1	TC007697
6	GO:0008284	positive regulation of cell proliferation	biological_process	4	4	TC006126, TC007697, TC013913, TC030773
6	GO:0032413	negative regulation of ion transmembrane transporter activity	biological_process	1	0.6	TC001251
6	GO:0045787	positive regulation of cell cycle	biological_process	3	2.2	TC014668, TC007697, TC013759
6	GO:0006562	proline catabolic process	biological_process	1	1	TC006024
5	GO:0009914	hormone transport	biological_process	1	0.59	TC012910
7	GO:0010592	positive regulation of lamellipodium assembly	biological_process	1	1	TC002141
7	GO:0031034	myosin filament assembly	biological_process	3	1.92	TC005513, TC005924, TC010476
6	GO:0035071	salivary gland cell autophagic cell death	biological_process	15	14.2	TC005513, TC005924, TC001529, TC002954, TC002955, TC004489, TC004989, TC008220, TC012758, TC012785, TC014266, TC014954, TC015693, TC015765, TC015977
5	GO:0048134	germ-line cyst formation	biological_process	4	1.68	TC000749, TC012080, TC004925, TC005496
7	GO:0030330	DNA damage response, signal transduction by p53 class mediator	biological_process	3	1.8	TC007754, TC008727, TC009978
6	GO:0043414	macromolecule methylation	biological_process	1	0.22	TC009722
10	GO:0051452	intracellular pH reduction	biological_process	1	0.6	TC013357
7	GO:0035223	leg disc pattern formation	biological_process	2	1.2	TC007697, TC009158
3	GO:0006807	nitrogen compound metabolic process	biological_process	235	27.22	TC030701, TC004221, TC008760, TC008761, TC011627, TC015857, TC016022, TC010648, TC007496, TC011031, TC012593, TC009131, TC008921, TC004560, TC009234, TC004724, TC004732, TC009374, TC014051, TC002990, TC011976, TC008261, TC002057, TC013019, TC003914, TC016203, TC002141, TC005366, TC016225, TC004437, TC001470, TC001880, TC003235, TC004522, TC004701, TC004873, TC006729, TC008712, TC008784, TC009589,…
10	GO:0051532	regulation of NFAT protein import into nucleus	biological_process	2	1.2	TC001251, TC007534
6	GO:0045450	bicoid mRNA localization	biological_process	1	0.6	TC004149
6	GO:0043388	positive regulation of DNA binding	biological_process	2	2	TC001251, TC007692
5	GO:0048878	chemical homeostasis	biological_process	15	2.91	TC000827, TC001251, TC008202, TC007628, TC006386, TC014668, TC004491, TC000998, TC012910, TC013357, TC007872, TC000476, TC001092, TC007233, TC001467
6	GO:0051169	nuclear transport	biological_process	8	1.77	TC012910, TC008873, TC030773, TC003790, TC006191, TC012793, TC001251, TC007534
9	GO:0006378	mRNA polyadenylation	biological_process	1	1	TC012080
6	GO:0031326	regulation of cellular biosynthetic process	biological_process	56	17.47	TC008261, TC001152, TC002141, TC016215, TC009631, TC011976, TC006406, TC003367, TC006009, TC008408, TC000143, TC004308, TC007496, TC000614, TC007754, TC009978, TC006808, TC007692, TC007697, TC010778, TC015693, TC009933, TC009979, TC011708, TC012102, TC000056, TC000083, TC000810, TC001225, TC001775, TC002472, TC004149, TC005366, TC005482, TC006126, TC006312, TC008534, TC008726, TC009211, TC009220,…
3	GO:0043933	macromolecular complex subunit organization	biological_process	45	7.39	TC002141, TC015690, TC000050, TC015506, TC005366, TC010648, TC011976, TC009966, TC006185, TC030660-GA, TC003367, TC004489, TC006729, TC007754, TC008261, TC015654, TC005857, TC001251, TC005496, TC009328, TC012868, TC016051, TC006406, TC001574, TC013187, TC014114, TC008712, TC009975, TC000931, TC002583, TC005398, TC007471, TC012708, TC005513, TC005924, TC003548, TC004522, TC004873, TC009589, TC0095…
5	GO:0060341	regulation of cellular localization	biological_process	11	6.52	TC012910, TC004149, TC006386, TC001251, TC030773, TC015183, TC007534, TC004925, TC009028, TC011608, TC016215
6	GO:0006639	acylglycerol metabolic process	biological_process	5	3.12	TC007628, TC000688, TC002057, TC006808, TC012910
9	GO:0006739	NADP metabolic process	biological_process	4	1.3	TC010448, TC000616, TC007346, TC009501
8	GO:0045047	protein targeting to ER	biological_process	4	1.68	TC007282, TC010557, TC013365, TC006360
4	GO:0070727	cellular macromolecule localization	biological_process	35	6.29	TC014114, TC012910, TC004149, TC006386, TC000046, TC003366, TC007570, TC005496, TC030773, TC001558, TC013683, TC015621, TC007282, TC010557, TC013365, TC006360, TC004293, TC003790, TC006191, TC004489, TC001251, TC007534, TC004925, TC009028, TC011608, TC016215, TC000142, TC000739, TC007934, TC011289, TC011923, TC012425, TC012793, TC013052, TC015014
6	GO:0006631	fatty acid metabolic process	biological_process	23	12.6	TC004222, TC006822, TC006823, TC009711, TC002547, TC005928, TC008729, TC008872, TC014245, TC014680, TC000699, TC001027, TC003656, TC005501, TC007346, TC007511, TC011471, TC014819, TC030052, TC003351, TC005769, TC015170, TC015429
7	GO:0043041	amino acid activation for nonribosomal peptide biosynthetic process	biological_process	1	0.6	TC011976
null	GO:0061138	morphogenesis of a branching epithelium	biological_process	1	0.36	TC009158
3	GO:0044236	multicellular organismal metabolic process	biological_process	1	0.36	TC009366
6	GO:0006164	purine nucleotide biosynthetic process	biological_process	30	7.02	TC008921, TC016225, TC004437, TC002492, TC005644, TC010593, TC015922, TC016203, TC008354, TC008728, TC010367, TC012133, TC013931, TC015322, TC001467, TC008620, TC010394, TC012671, TC000462, TC003214, TC003886, TC004872, TC008513, TC009010, TC009206, TC009556, TC011025, TC011455, TC015253, TC015454
6	GO:0034614	cellular response to reactive oxygen species	biological_process	4	1.44	TC000083, TC000084-GA, TC004948, TC012328
8	GO:0015787	UDP-glucuronic acid transport	biological_process	1	1	TC001443
3	GO:0042221	response to chemical stimulus	biological_process	58	21.77	TC009158, TC010796, TC000040, TC004472, TC006549, TC010476, TC012593, TC012910, TC015429, TC000083, TC000084-GA, TC004948, TC012328, TC005398, TC005857, TC003790, TC006191, TC000998, TC008387, TC000749, TC011976, TC030783, TC009468, TC014114, TC008726, TC000224, TC002141, TC005513, TC011608, TC013187, TC014440, TC016215, TC002462, TC004551, TC005408, TC006808, TC007642, TC009220, TC010355, TC0103…
5	GO:0021988	olfactory lobe development	biological_process	1	0.22	TC002141
8	GO:0001738	morphogenesis of a polarized epithelium	biological_process	10	5.11	TC002141, TC001574, TC013311, TC007697, TC011976, TC015693, TC009158, TC005513, TC005924, TC030667
5	GO:0007163	establishment or maintenance of cell polarity	biological_process	18	7.35	TC002141, TC001574, TC013311, TC007697, TC011976, TC015693, TC013187, TC001251, TC005513, TC005924, TC000040, TC001635, TC004149, TC004925, TC006109, TC011608, TC000998, TC009158
6	GO:0051146	striated muscle cell differentiation	biological_process	20	5.62	TC008620, TC001251, TC002141, TC004767, TC010850, TC030718, TC008712, TC009975, TC011976, TC015690, TC000827, TC002779, TC004676, TC004721, TC005513, TC005924, TC007894, TC010476, TC002445, TC009158
4	GO:0051321	meiotic cell cycle	biological_process	10	2.72	TC010829, TC000443, TC005398, TC004491, TC005366, TC001251, TC001769, TC006191, TC015693, TC012793
10	GO:0045944	positive regulation of transcription from RNA polymerase II promoter	biological_process	3	3	TC007697, TC010778, TC015693
4	GO:0017145	stem cell division	biological_process	6	2.35	TC004925, TC012080, TC000685, TC014882, TC014114, TC000443
5	GO:0016125	sterol metabolic process	biological_process	2	1.2	TC003351, TC006386
7	GO:0002521	leukocyte differentiation	biological_process	2	0.43	TC007496, TC015654
6	GO:0015671	oxygen transport	biological_process	1	1	TC006803
6	GO:0006561	proline biosynthetic process	biological_process	3	3	TC003549, TC004842, TC015385
5	GO:0051607	defense response to virus	biological_process	1	0.36	TC002141
4	GO:0022900	electron transport chain	biological_process	45	19.24	TC004680, TC030046, TC000043, TC005841, TC006271, TC010049, TC006252, TC030049, TC000688, TC002057, TC006519, TC009512, TC009596, TC030047, TC009966, TC010331, TC014895, TC015046, TC030044, TC001151, TC000355, TC001945, TC002691, TC003690, TC004001, TC004388, TC005501, TC006185, TC006357, TC007636, TC007967, TC008030, TC008644, TC008873, TC009080, TC009578, TC012859, TC014044, TC014119, TC015022,…
5	GO:0048585	negative regulation of response to stimulus	biological_process	9	3.26	TC006191, TC008261, TC007692, TC005366, TC007754, TC009978, TC006549, TC001251, TC015925
5	GO:0060541	respiratory system development	biological_process	12	5.05	TC014266, TC009158, TC005924, TC002141, TC001743, TC005513, TC008620, TC014100, TC014114, TC030667, TC007697, TC001751
3	GO:0030029	actin filament-based process	biological_process	39	13.9	TC002141, TC015690, TC000050, TC015506, TC000749, TC010476, TC004925, TC007894, TC000685, TC000998, TC030667, TC009158, TC015765, TC009328, TC001574, TC013187, TC014114, TC009468, TC014115, TC011976, TC000827, TC002779, TC004676, TC004721, TC005513, TC005924, TC030718, TC001635, TC000040, TC006549, TC007697, TC009965, TC012793, TC013090, TC014767, TC014882, TC000431, TC001139, TC002445
5	GO:0035150	regulation of tube size	biological_process	10	5.04	TC009158, TC009131, TC005513, TC005924, TC008620, TC014100, TC014114, TC014266, TC030667, TC001751
4	GO:0044036	cell wall macromolecule metabolic process	biological_process	1	0.6	TC013055
7	GO:0070585	protein localization in mitochondrion	biological_process	6	1.73	TC000046, TC003366, TC007570, TC001558, TC013683, TC015621
6	GO:0051828	entry into other organism involved in symbiotic interaction	biological_process	1	0.08	TC014481
6	GO:0044042	glucan metabolic process	biological_process	5	1.22	TC001251, TC008246, TC005591, TC015651, TC015321
6	GO:0007306	eggshell chorion assembly	biological_process	3	1.8	TC002141, TC003790, TC013187
6	GO:0032868	response to insulin stimulus	biological_process	3	1.08	TC009468, TC012910, TC014114
7	GO:0009167	purine ribonucleoside monophosphate metabolic process	biological_process	4	1.54	TC008921, TC016225, TC004437, TC005644
12	GO:0006116	NADH oxidation	biological_process	1	1	TC002057
6	GO:0044060	regulation of endocrine process	biological_process	1	0.36	TC012910
11	GO:0043406	positive regulation of MAP kinase activity	biological_process	4	2.8	TC007754, TC009978, TC012910, TC003790
6	GO:0007629	flight behavior	biological_process	4	4	TC000688, TC001755, TC002057, TC007894
6	GO:0007178	transmembrane receptor protein serine/threonine kinase signaling pathway	biological_process	3	2.16	TC000443, TC013187, TC005496
7	GO:0006338	chromatin remodeling	biological_process	2	2	TC005855, TC007692
8	GO:0006036	cuticle chitin catabolic process	biological_process	1	1	TC009872
null	GO:0072528	pyrimidine-containing compound biosynthetic process	biological_process	3	1.11	TC002492, TC010364, TC001470
null	GO:0061162	establishment of monopolar cell polarity	biological_process	1	0.36	TC002141
3	GO:0035265	organ growth	biological_process	3	2.2	TC012910, TC014114, TC009468
4	GO:0006725	cellular aromatic compound metabolic process	biological_process	16	5.14	TC016203, TC005565, TC002496, TC008921, TC011976, TC010121, TC010564, TC012702, TC013185, TC010593, TC014051, TC008204, TC001470, TC010364, TC001629, TC009325
8	GO:0009303	rRNA transcription	biological_process	2	2	TC006752, TC016135
4	GO:0006518	peptide metabolic process	biological_process	5	2.29	TC000179, TC008077, TC013119, TC014437, TC011976
9	GO:0051693	actin filament capping	biological_process	1	0.6	TC009328
10	GO:0046532	regulation of photoreceptor cell differentiation	biological_process	3	1.32	TC006549, TC015925, TC000443
8	GO:0002551	mast cell chemotaxis	biological_process	1	1	TC002141
6	GO:0035207	negative regulation of hemocyte proliferation	biological_process	1	1	TC006191
6	GO:0035190	syncytial nuclear migration	biological_process	1	0.6	TC030667
8	GO:0008053	mitochondrial fusion	biological_process	2	1.6	TC011638, TC011611
6	GO:0046835	carbohydrate phosphorylation	biological_process	1	0.6	TC005770
9	GO:0006916	anti-apoptosis	biological_process	3	3	TC007754, TC009468, TC009978
6	GO:0060351	cartilage development involved in endochondral bone morphogenesis	biological_process	1	1	TC009131
4	GO:0044260	cellular macromolecule metabolic process	biological_process	301	97.79	TC010648, TC007496, TC011031, TC011976, TC000443, TC008261, TC009468, TC000572, TC000749, TC007173, TC007894, TC012868, TC012910, TC016051, TC012576, TC001152, TC002141, TC005366, TC016215, TC000614, TC007754, TC008727, TC009978, TC007471, TC014882, TC009131, TC001755, TC007016, TC009979, TC006553, TC002107, TC000040, TC005188, TC009183, TC000634, TC002418, TC012647, TC004794, TC007534, TC014396,…
7	GO:0022028	tangential migration from the subventricular zone to the olfactory bulb	biological_process	1	0.6	TC002141
8	GO:0031295	T cell costimulation	biological_process	2	2	TC002141, TC012910
5	GO:0071453	cellular response to oxygen levels	biological_process	2	1.2	TC000143, TC013727
7	GO:0048136	male germ-line cyst formation	biological_process	1	0.6	TC004925
6	GO:0001712	ectodermal cell fate commitment	biological_process	1	0.6	TC007697
8	GO:0006564	L-serine biosynthetic process	biological_process	2	2	TC007208, TC013082
4	GO:0040008	regulation of growth	biological_process	17	8.9	TC000749, TC006808, TC002141, TC008712, TC009975, TC006109, TC005366, TC009468, TC014114, TC015693, TC002424, TC011637, TC012910, TC001251, TC005398, TC010829, TC010495
4	GO:0008104	protein localization	biological_process	56	16.66	TC012910, TC006386, TC000046, TC003366, TC007570, TC000047, TC001322, TC002919, TC003235, TC004925, TC007497, TC009279, TC010038, TC010138, TC012647, TC014214, TC014786, TC015416, TC015633, TC009965, TC011022, TC030773, TC000685, TC006296, TC014114, TC001558, TC013683, TC015621, TC007282, TC010557, TC013365, TC006360, TC004293, TC003790, TC006191, TC004489, TC010476, TC007894, TC010610, TC001251,…
6	GO:0034312	diol biosynthetic process	biological_process	1	0.36	TC002496
7	GO:0070301	cellular response to hydrogen peroxide	biological_process	4	2.4	TC000083, TC000084-GA, TC004948, TC012328
8	GO:0015786	UDP-glucose transport	biological_process	1	1	TC001443
4	GO:0007389	pattern specification process	biological_process	31	13.28	TC007697, TC014114, TC005513, TC005924, TC009158, TC004149, TC015633, TC011289, TC001574, TC006549, TC011637, TC005496, TC000379, TC016304, TC003790, TC030667, TC004925, TC000040, TC001635, TC006109, TC011608, TC007692, TC000998, TC005895, TC005857, TC010520, TC006191, TC001529, TC010564, TC009028, TC016215
7	GO:0035202	tracheal pit formation in open tracheal system	biological_process	1	1	TC009158
8	GO:0018108	peptidyl-tyrosine phosphorylation	biological_process	1	0.22	TC005366
8	GO:0035191	nuclear axial expansion	biological_process	1	1	TC030667
null	GO:0072503	cellular divalent inorganic cation homeostasis	biological_process	3	1.23	TC001251, TC007872, TC001467
6	GO:0046688	response to copper ion	biological_process	1	1	TC006526
2	GO:0022610	biological adhesion	biological_process	25	10.94	TC005366, TC002141, TC008407, TC011707, TC000222, TC013040, TC015622, TC001470, TC005398, TC007377, TC007697, TC009965, TC010353, TC012647, TC012758, TC012793, TC014266, TC014951, TC014954, TC012910, TC000083, TC000749, TC001743, TC004676, TC009158
8	GO:0008380	RNA splicing	biological_process	14	3.11	TC010648, TC011976, TC005366, TC016215, TC006382, TC012868, TC016051, TC000185, TC011980, TC000237, TC000827, TC001529, TC007697, TC012080
11	GO:0046534	positive regulation of photoreceptor cell differentiation	biological_process	2	1.2	TC006549, TC015925
7	GO:0031294	lymphocyte costimulation	biological_process	2	1.2	TC002141, TC012910
6	GO:0051046	regulation of secretion	biological_process	2	1.44	TC012910, TC015183
7	GO:0010458	exit from mitosis	biological_process	1	0.6	TC012080
8	GO:0006261	DNA-dependent DNA replication	biological_process	1	0.22	TC015693
6	GO:0009117	nucleotide metabolic process	biological_process	78	13.61	TC030701, TC012593, TC009131, TC008921, TC004560, TC009234, TC004724, TC004732, TC009374, TC014051, TC002990, TC016225, TC004437, TC001470, TC001880, TC002141, TC003235, TC004522, TC004701, TC004873, TC006729, TC008712, TC008784, TC009589, TC009590, TC009975, TC010452, TC010765, TC010829, TC011638, TC011692, TC011829, TC012793, TC002492, TC005644, TC010593, TC015922, TC016203, TC008354, TC008728,…
4	GO:0009755	hormone-mediated signaling pathway	biological_process	3	2.6	TC012910, TC015429, TC008726
6	GO:0019935	cyclic-nucleotide-mediated signaling	biological_process	2	1.2	TC000040, TC012593
8	GO:0045936	negative regulation of phosphate metabolic process	biological_process	2	0.68	TC010475, TC005366
7	GO:0045935	positive regulation of nucleobase, nucleoside, nucleotide and nucleic acid metabolic process	biological_process	7	2.09	TC002141, TC007697, TC010778, TC015693, TC002107, TC011976, TC009979
8	GO:0009067	aspartate family amino acid biosynthetic process	biological_process	2	1.2	TC010593, TC013019
5	GO:0006760	folic acid-containing compound metabolic process	biological_process	2	0.96	TC010593, TC010564
8	GO:0000413	protein peptidyl-prolyl isomerization	biological_process	4	4	TC004820, TC005779, TC009796, TC014505
3	GO:0051450	myoblast proliferation	biological_process	1	1	TC002141
7	GO:0000084	S phase of mitotic cell cycle	biological_process	3	3	TC007754, TC008727, TC009978
8	GO:0009168	purine ribonucleoside monophosphate biosynthetic process	biological_process	4	2.56	TC008921, TC016225, TC004437, TC005644
7	GO:0002768	immune response-regulating cell surface receptor signaling pathway	biological_process	2	0.43	TC007754, TC009978
8	GO:0002758	innate immune response-activating signal transduction	biological_process	2	2.59	TC007754, TC009978
4	GO:0055082	cellular chemical homeostasis	biological_process	9	0.94	TC000827, TC001251, TC000998, TC013357, TC007872, TC000476, TC001092, TC007233, TC001467
7	GO:0030072	peptide hormone secretion	biological_process	1	0.43	TC012910
5	GO:0030722	establishment of oocyte nucleus localization involved in oocyte dorsal/ventral axis specification	biological_process	1	0.6	TC005496
6	GO:0060326	cell chemotaxis	biological_process	1	0.36	TC002141
5	GO:0051653	spindle localization	biological_process	2	0.58	TC001251, TC000685
8	GO:0010507	negative regulation of autophagy	biological_process	3	3	TC007282, TC010557, TC013365
5	GO:0051657	maintenance of organelle location	biological_process	1	0.36	TC004149
8	GO:0001751	compound eye photoreceptor cell differentiation	biological_process	12	6.55	TC011976, TC015693, TC006549, TC015925, TC000443, TC000998, TC001470, TC001574, TC002141, TC004925, TC001529, TC007697
6	GO:0010883	regulation of lipid storage	biological_process	4	2.56	TC014440, TC015325, TC007628, TC012647
5	GO:0032774	RNA biosynthetic process	biological_process	49	19.35	TC008261, TC000614, TC007754, TC009978, TC007692, TC007697, TC010778, TC015693, TC006752, TC016135, TC009979, TC011708, TC011976, TC011980, TC015428, TC006126, TC008708, TC010850, TC015977, TC009933, TC012102, TC000056, TC000083, TC000810, TC001225, TC001775, TC002472, TC004149, TC005366, TC005482, TC006312, TC008534, TC008726, TC009211, TC009220, TC009965, TC011608, TC011870, TC012878, TC012882,…
6	GO:0010564	regulation of cell cycle process	biological_process	12	2.44	TC012080, TC007754, TC008727, TC009978, TC012910, TC015693, TC000522, TC006109, TC006191, TC008708, TC004873, TC005496
3	GO:0007059	chromosome segregation	biological_process	7	4.71	TC015693, TC030718, TC004491, TC009194, TC001769, TC006191, TC012793
5	GO:0000819	sister chromatid segregation	biological_process	2	0.72	TC015693, TC030718
5	GO:0000916	contractile ring contraction involved in cell cycle cytokinesis	biological_process	1	1	TC004925
5	GO:0006767	water-soluble vitamin metabolic process	biological_process	1	0.36	TC009022
8	GO:0000398	nuclear mRNA splicing, via spliceosome	biological_process	12	7.04	TC010648, TC011976, TC016215, TC012868, TC016051, TC000185, TC011980, TC000237, TC000827, TC001529, TC007697, TC012080
3	GO:0048066	developmental pigmentation	biological_process	4	1.67	TC011976, TC011289, TC010564, TC012758
7	GO:0007409	axonogenesis	biological_process	21	15.77	TC009158, TC010796, TC002141, TC012593, TC000749, TC011976, TC030783, TC000050, TC001751, TC005513, TC001755, TC000224, TC011608, TC012910, TC013187, TC014114, TC014440, TC016215, TC000100, TC001574, TC012903
8	GO:0030071	regulation of mitotic metaphase/anaphase transition	biological_process	1	0.36	TC004873
8	GO:0045893	positive regulation of transcription, DNA-dependent	biological_process	5	3.8	TC007697, TC010778, TC015693, TC002107, TC011976
7	GO:0017004	cytochrome complex assembly	biological_process	1	0.36	TC009966
5	GO:0045217	cell-cell junction maintenance	biological_process	1	1	TC000685
7	GO:0051291	protein heterooligomerization	biological_process	1	0.6	TC005366
4	GO:0016051	carbohydrate biosynthetic process	biological_process	12	3.47	TC007883, TC005591, TC015651, TC006414, TC007346, TC007694, TC009072, TC030755, TC001751, TC010448, TC001209, TC002585
7	GO:0007126	meiosis	biological_process	8	4.88	TC000443, TC005398, TC004491, TC005366, TC001769, TC006191, TC015693, TC012793
8	GO:0048749	compound eye development	biological_process	20	9.9	TC007697, TC011976, TC015693, TC001574, TC002141, TC013311, TC006549, TC015925, TC000443, TC000998, TC001470, TC004925, TC001529, TC000083, TC000050, TC012868, TC016051, TC009158, TC001635, TC001743
6	GO:0001890	placenta development	biological_process	1	0.6	TC015633
8	GO:0070208	protein heterotrimerization	biological_process	1	1	TC005366
6	GO:0010453	regulation of cell fate commitment	biological_process	1	0.43	TC007697
8	GO:0000041	transition metal ion transport	biological_process	5	2.76	TC004460, TC000476, TC001092, TC007233, TC006526
6	GO:0051658	maintenance of nucleus location	biological_process	1	0.6	TC004149
7	GO:0007097	nuclear migration	biological_process	3	2.16	TC005496, TC030667, TC010829
6	GO:0051783	regulation of nuclear division	biological_process	3	1.33	TC004873, TC006109, TC015693
6	GO:0008365	adult chitin-based cuticle development	biological_process	1	0.22	TC011976
7	GO:0046528	imaginal disc fusion	biological_process	1	0.6	TC004767
10	GO:0060337	type I interferon-mediated signaling pathway	biological_process	1	0.6	TC012910
7	GO:0006415	translational termination	biological_process	7	6.36	TC003367, TC004489, TC006729, TC007754, TC008261, TC015654, TC006406
9	GO:0018279	protein N-linked glycosylation via asparagine	biological_process	1	1	TC010678
8	GO:0007601	visual perception	biological_process	6	3.75	TC005597, TC007028, TC010796, TC001251, TC001470, TC001529
null	GO:0072422	signal transduction involved in DNA damage checkpoint	biological_process	3	1.08	TC007754, TC008727, TC009978
9	GO:0000076	DNA replication checkpoint	biological_process	1	1	TC015693
8	GO:0006537	glutamate biosynthetic process	biological_process	2	2	TC006024, TC013000
6	GO:0007289	spermatid nucleus differentiation	biological_process	1	0.6	TC015765
4	GO:0006139	nucleobase, nucleoside, nucleotide and nucleic acid metabolic process	biological_process	168	25.5	TC030701, TC010648, TC007496, TC011031, TC012593, TC009131, TC008921, TC004560, TC009234, TC004724, TC004732, TC009374, TC014051, TC002990, TC011976, TC008261, TC003914, TC016203, TC002141, TC005366, TC016225, TC004437, TC001470, TC001880, TC003235, TC004522, TC004701, TC004873, TC006729, TC008712, TC008784, TC009589, TC009590, TC009975, TC010452, TC010765, TC010829, TC011638, TC011692, TC011829,…
6	GO:0010815	bradykinin catabolic process	biological_process	1	1	TC014437
4	GO:0031529	ruffle organization	biological_process	1	1	TC002141
6	GO:0043244	regulation of protein complex disassembly	biological_process	5	2.05	TC009328, TC006406, TC008712, TC009975, TC000749
9	GO:0006357	regulation of transcription from RNA polymerase II promoter	biological_process	9	8	TC007692, TC007697, TC010778, TC015693, TC009933, TC009979, TC011708, TC011976, TC012102
8	GO:0006635	fatty acid beta-oxidation	biological_process	6	6	TC002547, TC005928, TC008729, TC008872, TC014245, TC014680
4	GO:0034383	low-density lipoprotein particle clearance	biological_process	1	0.6	TC006386
5	GO:0007316	pole plasm RNA localization	biological_process	6	1.44	TC014114, TC004149, TC004925, TC009028, TC011608, TC016215
8	GO:0055065	metal ion homeostasis	biological_process	5	1.46	TC001251, TC000476, TC001092, TC007233, TC001467
5	GO:0006119	oxidative phosphorylation	biological_process	40	11.76	TC006252, TC030049, TC006519, TC009512, TC009596, TC030047, TC009966, TC010331, TC014895, TC015046, TC030044, TC001151, TC000355, TC001945, TC002691, TC003690, TC004001, TC004388, TC005501, TC006185, TC006357, TC007636, TC007967, TC008030, TC008644, TC008873, TC009080, TC009578, TC012859, TC014044, TC014119, TC015022, TC015217, TC015691, TC030052, TC030660-GA, TC030694, TC005841, TC008256, TC0087…
5	GO:0080135	regulation of cellular response to stress	biological_process	4	1.15	TC008261, TC009131, TC004767, TC001470
6	GO:0070296	sarcoplasmic reticulum calcium ion transport	biological_process	1	0.36	TC001251
6	GO:0007269	neurotransmitter secretion	biological_process	8	7.2	TC007497, TC007534, TC011608, TC011923, TC012647, TC015693, TC015183, TC000749
5	GO:0002683	negative regulation of immune system process	biological_process	3	1.54	TC007692, TC006191, TC010476
5	GO:0030155	regulation of cell adhesion	biological_process	2	1.6	TC005366, TC012910
6	GO:0019722	calcium-mediated signaling	biological_process	1	1	TC002107
4	GO:0006771	riboflavin metabolic process	biological_process	1	0.6	TC009022
7	GO:0034504	protein localization to nucleus	biological_process	5	1.82	TC030773, TC003790, TC006191, TC001251, TC007534
6	GO:0048732	gland development	biological_process	22	4.25	TC006191, TC010476, TC002141, TC009158, TC013090, TC004308, TC005513, TC005924, TC001529, TC002954, TC002955, TC004489, TC004989, TC008220, TC012758, TC012785, TC014266, TC014954, TC015693, TC015765, TC015977, TC005232
5	GO:0030035	microspike assembly	biological_process	1	0.36	TC001251
8	GO:0009190	cyclic nucleotide biosynthetic process	biological_process	1	1	TC030701
7	GO:0009060	aerobic respiration	biological_process	23	14.2	TC002057, TC000992, TC003790, TC004222, TC004730, TC004962, TC005166, TC005232, TC005725, TC006271, TC006822, TC006823, TC008177, TC009618, TC010587, TC011647, TC011988, TC012587, TC013056, TC013214, TC014166, TC014590, TC015050
null	GO:0072395	signal transduction involved in cell cycle checkpoint	biological_process	3	0.65	TC007754, TC008727, TC009978
7	GO:0070972	protein localization in endoplasmic reticulum	biological_process	4	0.6	TC007282, TC010557, TC013365, TC006360
null	GO:0072511	divalent inorganic cation transport	biological_process	4	0.99	TC001467, TC007028, TC001251, TC012671
null	GO:0061326	renal tubule development	biological_process	4	1.3	TC009158, TC005513, TC005924, TC013090
8	GO:0048641	regulation of skeletal muscle tissue development	biological_process	3	0.94	TC000749, TC008712, TC009975
8	GO:0006031	chitin biosynthetic process	biological_process	1	0.6	TC001751
6	GO:0060284	regulation of cell development	biological_process	22	6.23	TC004149, TC014051, TC000749, TC006549, TC015925, TC000443, TC008712, TC009975, TC015690, TC001470, TC002141, TC005496, TC005366, TC009965, TC011289, TC009158, TC013187, TC007697, TC004925, TC009028, TC011608, TC016215
9	GO:0008045	motor axon guidance	biological_process	2	2	TC009158, TC010796
4	GO:0016052	carbohydrate catabolic process	biological_process	30	3.84	TC000688, TC002057, TC001251, TC008246, TC010448, TC000616, TC007346, TC009501, TC000318, TC000319, TC002948, TC004380, TC005855, TC006170, TC006530, TC010847, TC011730, TC012754, TC014998, TC015540, TC030624, TC030755, TC009872, TC009176, TC009627, TC013917, TC013918, TC015481, TC009598, TC015591
6	GO:0042158	lipoprotein biosynthetic process	biological_process	2	1.2	TC001152, TC006553
7	GO:0016226	iron-sulfur cluster assembly	biological_process	1	1	TC010045
8	GO:0007377	germ-band extension	biological_process	1	1	TC009158
6	GO:0031333	negative regulation of protein complex assembly	biological_process	1	0.13	TC009328
5	GO:0046165	alcohol biosynthetic process	biological_process	7	1.66	TC002496, TC006414, TC007346, TC007694, TC009072, TC030755, TC010448
11	GO:0042491	auditory receptor cell differentiation	biological_process	1	0.36	TC002141
4	GO:0009453	energy taxis	biological_process	1	0.6	TC006024
11	GO:0042516	regulation of tyrosine phosphorylation of Stat3 protein	biological_process	1	0.6	TC005366
5	GO:0007229	integrin-mediated signaling pathway	biological_process	1	1	TC011707
4	GO:0044092	negative regulation of molecular function	biological_process	15	3.98	TC008261, TC000614, TC007754, TC008727, TC009978, TC005366, TC006549, TC001251, TC015925, TC008661, TC009606, TC010795, TC009844, TC011162, TC015479
4	GO:0046209	nitric oxide metabolic process	biological_process	1	1	TC001251
12	GO:0042518	negative regulation of tyrosine phosphorylation of Stat3 protein	biological_process	1	1	TC005366
6	GO:0042726	flavin-containing compound metabolic process	biological_process	1	0.36	TC009022
5	GO:0032886	regulation of microtubule-based process	biological_process	3	0.56	TC008712, TC009975, TC000749
5	GO:0007050	cell cycle arrest	biological_process	13	2.88	TC007754, TC008727, TC009978, TC012910, TC015693, TC000522, TC006109, TC006191, TC008708, TC004873, TC005496, TC014051, TC015122
11	GO:0031145	anaphase-promoting complex-dependent proteasomal ubiquitin-dependent protein catabolic process	biological_process	4	4	TC000614, TC007754, TC008727, TC009978
4	GO:0009266	response to temperature stimulus	biological_process	8	4.96	TC000188, TC000590, TC001152, TC008059, TC010105, TC013913, TC008620, TC013683
9	GO:0031952	regulation of protein autophosphorylation	biological_process	1	1	TC005366
6	GO:0007076	mitotic chromosome condensation	biological_process	2	2	TC015693, TC030718
4	GO:0046483	heterocycle metabolic process	biological_process	84	10.22	TC009131, TC008921, TC011976, TC016203, TC016225, TC004437, TC001470, TC001880, TC002141, TC003235, TC004522, TC004701, TC004873, TC006729, TC008712, TC008784, TC009589, TC009590, TC009975, TC010452, TC010765, TC010829, TC011638, TC011692, TC011829, TC012793, TC002492, TC005644, TC010593, TC015922, TC005565, TC008354, TC008728, TC010367, TC012133, TC013931, TC015322, TC002057, TC010610, TC013340,…
9	GO:0045200	establishment of neuroblast polarity	biological_process	3	3	TC005513, TC005924, TC013187
6	GO:0016071	mRNA metabolic process	biological_process	20	10.14	TC010648, TC007496, TC011031, TC011976, TC016215, TC005857, TC001574, TC012080, TC012868, TC016051, TC000185, TC011980, TC000237, TC000827, TC001529, TC007697, TC007754, TC008727, TC009978, TC010519
7	GO:0002921	negative regulation of humoral immune response	biological_process	1	0.6	TC007692
6	GO:0006396	RNA processing	biological_process	20	7.75	TC010648, TC011976, TC005366, TC016215, TC005857, TC001574, TC007324, TC015591, TC006382, TC012080, TC012868, TC016051, TC004308, TC030773, TC000185, TC011980, TC000237, TC000827, TC001529, TC007697
8	GO:0042462	eye photoreceptor cell development	biological_process	7	2.62	TC011976, TC000998, TC001470, TC001574, TC002141, TC004925, TC001529
7	GO:0007435	salivary gland morphogenesis	biological_process	19	8.71	TC002141, TC009158, TC013090, TC005513, TC005924, TC001529, TC002954, TC002955, TC004489, TC004989, TC008220, TC012758, TC012785, TC014266, TC014954, TC015693, TC015765, TC015977, TC005232
5	GO:0060173	limb development	biological_process	2	0.56	TC001574, TC007697
6	GO:0033628	regulation of cell adhesion mediated by integrin	biological_process	1	1	TC012910
3	GO:0007028	cytoplasm organization	biological_process	8	2.08	TC014114, TC014219, TC000998, TC004149, TC004925, TC009028, TC011608, TC016215
10	GO:0061097	regulation of protein tyrosine kinase activity	biological_process	2	0.96	TC009158, TC006549
7	GO:0060606	tube closure	biological_process	1	0.6	TC015633
4	GO:0051276	chromosome organization	biological_process	21	8.63	TC001877, TC007471, TC014882, TC001529, TC014114, TC001251, TC005496, TC005855, TC007692, TC000931, TC002583, TC005398, TC012708, TC015453, TC001225, TC007754, TC009978, TC000443, TC015693, TC030718, TC009722
4	GO:0031589	cell-substrate adhesion	biological_process	3	2.4	TC002141, TC008407, TC011707
7	GO:0042659	regulation of cell fate specification	biological_process	1	0.72	TC007697
8	GO:0005992	trehalose biosynthetic process	biological_process	1	1	TC007883
6	GO:0019219	regulation of nucleobase, nucleoside, nucleotide and nucleic acid metabolic process	biological_process	55	15.47	TC009131, TC008261, TC002141, TC010610, TC016215, TC000614, TC007754, TC009978, TC007692, TC007697, TC007496, TC010648, TC010795, TC010778, TC015693, TC009933, TC009979, TC011708, TC011976, TC012102, TC000056, TC000083, TC000810, TC001225, TC001775, TC002472, TC004149, TC005366, TC005482, TC006126, TC006312, TC008534, TC008726, TC009211, TC009220, TC009965, TC010850, TC011608, TC011870, TC012878,…
5	GO:0051093	negative regulation of developmental process	biological_process	10	2.88	TC005496, TC000443, TC001470, TC004925, TC007697, TC006191, TC010476, TC005366, TC009965, TC011289
5	GO:0007286	spermatid development	biological_process	9	7.36	TC000685, TC006296, TC006408, TC015765, TC011611, TC000443, TC004676, TC008728, TC012080
4	GO:0045087	innate immune response	biological_process	6	3.03	TC007697, TC009158, TC007754, TC009978, TC012668, TC012910
4	GO:0007599	hemostasis	biological_process	5	2.04	TC005398, TC001251, TC002141, TC003548, TC012910
7	GO:0006470	protein dephosphorylation	biological_process	13	10.2	TC000572, TC000749, TC007173, TC007894, TC012868, TC012910, TC016051, TC004794, TC005366, TC007534, TC014396, TC015321, TC015925
4	GO:0051668	localization within membrane	biological_process	1	1	TC002141
3	GO:0006955	immune response	biological_process	14	5.38	TC007697, TC009158, TC007754, TC009978, TC007692, TC012668, TC012910, TC006808, TC004873, TC004925, TC011976, TC013090, TC006191, TC010830
8	GO:0008088	axon cargo transport	biological_process	3	2.6	TC005496, TC011608, TC011611
5	GO:0055085	transmembrane transport	biological_process	64	37.55	TC001467, TC007028, TC008354, TC008728, TC010367, TC012133, TC013931, TC015322, TC001443, TC001251, TC030773, TC000046, TC000102, TC002415, TC003228, TC003366, TC003426, TC003564, TC003797, TC003895, TC004597, TC005615, TC006408, TC006415, TC007570, TC007872, TC010434, TC011644, TC013040, TC013217, TC013486, TC014279, TC015070, TC015325, TC015333, TC016126, TC000874, TC004599, TC004949, TC006281,…
5	GO:0045168	cell-cell signaling involved in cell fate commitment	biological_process	1	0.6	TC007697
6	GO:0042745	circadian sleep/wake cycle	biological_process	1	1	TC008204
5	GO:0032989	cellular component morphogenesis	biological_process	51	12.71	TC009158, TC010796, TC002141, TC003790, TC013187, TC000749, TC001635, TC005398, TC006549, TC008620, TC009965, TC012647, TC012793, TC013090, TC012593, TC001470, TC007697, TC011976, TC030783, TC001755, TC004676, TC030667, TC000050, TC001751, TC005513, TC000224, TC011608, TC012910, TC014114, TC014440, TC016215, TC000100, TC001574, TC012903, TC015690, TC000827, TC002779, TC004721, TC005924, TC007894,…
6	GO:0060191	regulation of lipase activity	biological_process	1	0.13	TC001251
8	GO:0043551	regulation of phosphatidylinositol 3-kinase activity	biological_process	1	0.6	TC002141
6	GO:0009075	histidine family amino acid metabolic process	biological_process	1	0.36	TC010593
7	GO:0001703	gastrulation with mouth forming first	biological_process	2	1.68	TC009158, TC007697
2	GO:0051179	localization	biological_process	202	44.26	TC001467, TC007028, TC004615, TC014114, TC001251, TC005496, TC011608, TC002141, TC012910, TC000827, TC011611, TC000685, TC001574, TC004925, TC007697, TC009158, TC013090, TC016215, TC030667, TC005513, TC005924, TC004149, TC007497, TC007534, TC011923, TC012647, TC015693, TC000050, TC008354, TC008728, TC010367, TC012133, TC013931, TC015322, TC000749, TC010476, TC000688, TC002057, TC011679, TC013486,…
6	GO:0000272	polysaccharide catabolic process	biological_process	8	2.74	TC001251, TC008246, TC009872, TC009176, TC009627, TC013917, TC013918, TC015481
7	GO:0006468	protein phosphorylation	biological_process	29	19.45	TC009468, TC012576, TC001152, TC009131, TC002107, TC000040, TC001251, TC002779, TC004721, TC006513, TC008141, TC008646, TC010495, TC010853, TC012107, TC013090, TC013202, TC014143, TC014668, TC014767, TC005366, TC007754, TC009978, TC012910, TC001529, TC009158, TC006549, TC015925, TC003790
8	GO:0042455	ribonucleoside biosynthetic process	biological_process	1	0.36	TC005644
6	GO:0006820	anion transport	biological_process	6	2.35	TC006414, TC003405, TC003426, TC006408, TC015070, TC015417
5	GO:0009792	embryo development ending in birth or egg hatching	biological_process	21	13.79	TC000443, TC001251, TC005398, TC010829, TC015633, TC002141, TC005513, TC005924, TC010557, TC030667, TC009158, TC013187, TC000685, TC001470, TC001751, TC004925, TC006191, TC014114, TC006549, TC008620, TC000050
6	GO:0006779	porphyrin biosynthetic process	biological_process	1	0.6	TC013340
6	GO:0006886	intracellular protein transport	biological_process	28	14.5	TC012910, TC000046, TC003366, TC007570, TC030773, TC001558, TC013683, TC015621, TC007282, TC010557, TC013365, TC006360, TC004293, TC003790, TC006191, TC004489, TC001251, TC007534, TC000142, TC000739, TC005496, TC007934, TC011289, TC011923, TC012425, TC012793, TC013052, TC015014
6	GO:0051329	interphase of mitotic cell cycle	biological_process	9	5.46	TC007754, TC008727, TC009978, TC004522, TC013759, TC000522, TC006109, TC006191, TC008708
6	GO:0016056	rhodopsin mediated signaling pathway	biological_process	1	0.82	TC000998
6	GO:0031644	regulation of neurological system process	biological_process	1	0.13	TC000749
null	GO:2000145	regulation of cell motility	biological_process	1	0.6	TC002141
7	GO:0048699	generation of neurons	biological_process	41	7.64	TC011976, TC015693, TC002141, TC009158, TC010796, TC015765, TC014051, TC012593, TC030783, TC006549, TC015925, TC007697, TC000443, TC000998, TC001470, TC001574, TC004925, TC001529, TC000749, TC001755, TC004676, TC000685, TC014882, TC000050, TC001751, TC005513, TC000224, TC011608, TC012910, TC013187, TC014114, TC014440, TC016215, TC000100, TC012903, TC005496, TC000083, TC009979, TC015428, TC009965,…
6	GO:0071345	cellular response to cytokine stimulus	biological_process	2	0.79	TC012910, TC000224
6	GO:0045088	regulation of innate immune response	biological_process	3	1.52	TC007754, TC009978, TC012910
4	GO:0007617	mating behavior	biological_process	5	2.52	TC001251, TC014191, TC012593, TC003656, TC011471
7	GO:0009086	methionine biosynthetic process	biological_process	1	1	TC010593
3	GO:0006928	cellular component movement	biological_process	18	7.02	TC002141, TC000827, TC000685, TC001574, TC004925, TC007697, TC009158, TC013090, TC016215, TC030667, TC005513, TC005924, TC012910, TC001251, TC001743, TC001470, TC010829, TC013187
8	GO:0016062	adaptation of rhodopsin mediated signaling	biological_process	1	1	TC001251
3	GO:0050878	regulation of body fluid levels	biological_process	5	1.22	TC005398, TC001251, TC002141, TC003548, TC012910
9	GO:0031397	negative regulation of protein ubiquitination	biological_process	4	1.44	TC000614, TC007754, TC008727, TC009978
11	GO:0034142	toll-like receptor 4 signaling pathway	biological_process	2	2	TC007754, TC009978
4	GO:0001101	response to acid	biological_process	1	0.6	TC009131
6	GO:0000097	sulfur amino acid biosynthetic process	biological_process	2	1.32	TC010593, TC009131
6	GO:0090068	positive regulation of cell cycle process	biological_process	4	1.68	TC012080, TC007754, TC008727, TC009978
4	GO:0042335	cuticle development	biological_process	13	6.34	TC005513, TC005924, TC002057, TC000685, TC010564, TC001529, TC001751, TC011068, TC011976, TC011289, TC003656, TC011471, TC010557
3	GO:0019953	sexual reproduction	biological_process	51	9.85	TC014114, TC002141, TC003790, TC013187, TC000685, TC001574, TC004925, TC007697, TC009158, TC013090, TC016215, TC030667, TC005513, TC005924, TC014219, TC000749, TC005496, TC006109, TC009328, TC006296, TC006408, TC015765, TC011611, TC000443, TC004676, TC008728, TC012080, TC004491, TC009468, TC010778, TC014470, TC004615, TC004149, TC000050, TC010476, TC010829, TC001529, TC001470, TC001743, TC010850,…
8	GO:0018209	peptidyl-serine modification	biological_process	1	0.6	TC012576
4	GO:0018904	organic ether metabolic process	biological_process	9	3.52	TC007628, TC000058, TC003523, TC013598, TC015376, TC000688, TC002057, TC006808, TC012910
5	GO:0046692	sperm competition	biological_process	1	0.6	TC002057
5	GO:0007564	regulation of chitin-based cuticle tanning	biological_process	1	0.6	TC011976
6	GO:0050885	neuromuscular process controlling balance	biological_process	1	1	TC002141
6	GO:0007272	ensheathment of neurons	biological_process	1	0.6	TC000827
8	GO:0046664	dorsal closure, amnioserosa morphology change	biological_process	5	5	TC002141, TC005513, TC005924, TC009158, TC013187
5	GO:0048619	embryonic hindgut morphogenesis	biological_process	4	2.16	TC009158, TC005513, TC005924, TC013090
6	GO:0042398	cellular modified amino acid biosynthetic process	biological_process	1	0.6	TC006406
7	GO:0010769	regulation of cell morphogenesis involved in differentiation	biological_process	7	4.08	TC002141, TC005496, TC005366, TC009965, TC011289, TC009158, TC013187
8	GO:0035167	larval lymph gland hemopoiesis	biological_process	2	0.43	TC006191, TC010476
8	GO:0018196	peptidyl-asparagine modification	biological_process	1	0.6	TC010678
3	GO:0030030	cell projection organization	biological_process	35	11.78	TC001251, TC009158, TC010796, TC002141, TC013187, TC005513, TC005924, TC030667, TC012593, TC001574, TC009328, TC000749, TC011976, TC030783, TC006126, TC013090, TC001743, TC000050, TC001751, TC001755, TC000224, TC011608, TC012910, TC014114, TC014440, TC016215, TC000100, TC012903, TC001470, TC005496, TC000083, TC009979, TC015428, TC009965, TC011289
7	GO:0043410	positive regulation of MAPKKK cascade	biological_process	1	0.6	TC004767
7	GO:0046946	hydroxylysine metabolic process	biological_process	1	0.6	TC001629
6	GO:0090087	regulation of peptide transport	biological_process	1	0.26	TC012910
6	GO:0009913	epidermal cell differentiation	biological_process	7	1.11	TC002141, TC013187, TC005513, TC005924, TC030667, TC001574, TC009158
7	GO:0031327	negative regulation of cellular biosynthetic process	biological_process	10	2.69	TC011976, TC007692, TC007697, TC006808, TC005857, TC015693, TC010648, TC030783, TC012080, TC016215
8	GO:0007616	long-term memory	biological_process	5	5	TC001251, TC011976, TC014191, TC014214, TC030783
6	GO:0032543	mitochondrial translation	biological_process	1	0.6	TC006808
6	GO:0034637	cellular carbohydrate biosynthetic process	biological_process	9	2.23	TC007883, TC005591, TC015651, TC006414, TC007346, TC007694, TC009072, TC030755, TC010448
9	GO:0035081	induction of programmed cell death by hormones	biological_process	2	0.72	TC005513, TC005924
7	GO:0007484	imaginal disc-derived genitalia development	biological_process	2	0.96	TC007697, TC005895
8	GO:0045814	negative regulation of gene expression, epigenetic	biological_process	1	0.6	TC005857
9	GO:0006188	IMP biosynthetic process	biological_process	2	1.6	TC016225, TC004437
null	GO:0035567	non-canonical Wnt receptor signaling pathway	biological_process	1	0.6	TC002141
7	GO:0016063	rhodopsin biosynthetic process	biological_process	1	1	TC012758
5	GO:0035006	melanization defense response	biological_process	2	2	TC007697, TC009158
4	GO:0071559	response to transforming growth factor beta stimulus	biological_process	2	1.2	TC003790, TC006191
2	GO:0016265	death	biological_process	37	5.5	TC010519, TC015765, TC002141, TC007754, TC009978, TC010557, TC001251, TC008727, TC005232, TC005366, TC007642, TC009325, TC012328, TC012443, TC010884, TC001470, TC007697, TC008261, TC009468, TC000443, TC002123, TC006553, TC005513, TC005924, TC001529, TC002954, TC002955, TC004489, TC004989, TC008220, TC012758, TC012785, TC014266, TC014954, TC015693, TC015977, TC011976
null	GO:0072431	signal transduction involved in mitotic cell cycle G1/S transition DNA damage checkpoint	biological_process	3	1.8	TC007754, TC008727, TC009978
2	GO:0009987	cellular process	biological_process	704	229.96	TC011976, TC015693, TC030701, TC001467, TC007028, TC010648, TC007496, TC011031, TC005780, TC007011, TC009131, TC011676, TC002141, TC015690, TC000050, TC015506, TC012593, TC008202, TC016351, TC000058, TC000684, TC002424, TC002698, TC003523, TC004222, TC004948, TC006382, TC006822, TC006823, TC007642, TC012328, TC013470, TC013598, TC014929, TC015376, TC014114, TC009512, TC011692, TC015925, TC001251,…
6	GO:0032667	regulation of interleukin-23 production	biological_process	1	0.6	TC002141
8	GO:0031111	negative regulation of microtubule polymerization or depolymerization	biological_process	1	0.6	TC000749
4	GO:0006935	chemotaxis	biological_process	14	6.98	TC009158, TC010796, TC000749, TC011976, TC030783, TC000224, TC002141, TC005513, TC011608, TC012910, TC013187, TC014114, TC014440, TC016215
6	GO:0009953	dorsal/ventral pattern formation	biological_process	10	5.33	TC004149, TC007697, TC000379, TC016304, TC001635, TC006109, TC010520, TC006191, TC005496, TC011608
6	GO:0042982	amyloid precursor protein metabolic process	biological_process	1	1	TC006386
3	GO:0008219	cell death	biological_process	37	8.81	TC010519, TC015765, TC002141, TC007754, TC009978, TC010557, TC001251, TC008727, TC005232, TC005366, TC007642, TC009325, TC012328, TC012443, TC010884, TC001470, TC007697, TC008261, TC009468, TC000443, TC002123, TC006553, TC005513, TC005924, TC001529, TC002954, TC002955, TC004489, TC004989, TC008220, TC012758, TC012785, TC014266, TC014954, TC015693, TC015977, TC011976
7	GO:0002576	platelet degranulation	biological_process	1	1	TC001251
5	GO:0032963	collagen metabolic process	biological_process	1	0.6	TC009366
6	GO:0043087	regulation of GTPase activity	biological_process	2	1.36	TC010610, TC007497
6	GO:0006333	chromatin assembly or disassembly	biological_process	6	2.8	TC000931, TC002583, TC005398, TC007471, TC012708, TC015453
null	GO:0071824	protein-DNA complex subunit organization	biological_process	5	1.8	TC000931, TC002583, TC005398, TC007471, TC012708
8	GO:0008358	maternal determination of anterior/posterior axis, embryo	biological_process	8	1.34	TC014114, TC004149, TC000998, TC004925, TC009028, TC011608, TC016215, TC007697
7	GO:0006892	post-Golgi vesicle-mediated transport	biological_process	1	1	TC012647
5	GO:0042070	maintenance of oocyte nucleus location involved in oocyte dorsal/ventral axis specification	biological_process	1	1	TC004149
4	GO:0061061	muscle structure development	biological_process	24	6.25	TC008620, TC005513, TC005924, TC009158, TC009589, TC030718, TC010850, TC001251, TC002779, TC010476, TC015441, TC000827, TC002141, TC004767, TC000614, TC000083, TC008712, TC009975, TC011976, TC015690, TC004676, TC004721, TC007894, TC002445
9	GO:0045947	negative regulation of translational initiation	biological_process	1	1	TC006808
5	GO:0009889	regulation of biosynthetic process	biological_process	57	11.08	TC008261, TC001152, TC002141, TC016215, TC009631, TC011976, TC006406, TC003367, TC006009, TC008408, TC000143, TC004308, TC007496, TC000614, TC007754, TC009978, TC006808, TC007692, TC007697, TC010778, TC015693, TC009933, TC009979, TC011708, TC012102, TC000056, TC000083, TC000810, TC001225, TC001775, TC002472, TC004149, TC005366, TC005482, TC006126, TC006312, TC008534, TC008726, TC009211, TC009220,…
6	GO:0009968	negative regulation of signal transduction	biological_process	7	3.83	TC006191, TC005366, TC007754, TC009978, TC006549, TC001251, TC015925
7	GO:0048488	synaptic vesicle endocytosis	biological_process	2	1.36	TC011923, TC012647
8	GO:0030174	regulation of DNA-dependent DNA replication initiation	biological_process	1	0.36	TC015693
6	GO:0010884	positive regulation of lipid storage	biological_process	2	1.6	TC014440, TC007628
6	GO:0042402	cellular biogenic amine catabolic process	biological_process	1	1	TC008204
5	GO:0006801	superoxide metabolic process	biological_process	4	4	TC005780, TC007011, TC009131, TC011676
7	GO:0010717	regulation of epithelial to mesenchymal transition	biological_process	1	0.6	TC005366
7	GO:0010628	positive regulation of gene expression	biological_process	6	3.28	TC015633, TC007697, TC010778, TC015693, TC002107, TC011976
7	GO:0006379	mRNA cleavage	biological_process	1	0.6	TC005857
5	GO:0051341	regulation of oxidoreductase activity	biological_process	1	0.36	TC001251
6	GO:0006911	phagocytosis, engulfment	biological_process	17	16.6	TC000739, TC000969, TC003790, TC003838, TC004676, TC006296, TC008454, TC008728, TC009010, TC009328, TC009556, TC009978, TC011976, TC012328, TC013187, TC013311, TC002141
6	GO:0007379	segment specification	biological_process	1	1	TC007692
9	GO:0035196	production of miRNAs involved in gene silencing by miRNA	biological_process	1	1	TC005857
5	GO:0035107	appendage morphogenesis	biological_process	17	5.81	TC002141, TC013187, TC005513, TC005924, TC030667, TC001574, TC004721, TC007697, TC009158, TC004491, TC006549, TC013311, TC015765, TC015925, TC000827, TC011068, TC011637
5	GO:0021575	hindbrain morphogenesis	biological_process	1	0.6	TC009131
6	GO:0007422	peripheral nervous system development	biological_process	3	2.36	TC007697, TC002141, TC009158
5	GO:0040006	protein-based cuticle attachment to epithelium	biological_process	2	0.82	TC011976, TC011068
10	GO:0043506	regulation of JUN kinase activity	biological_process	1	1	TC009131
6	GO:0009950	dorsal/ventral axis specification	biological_process	5	2.55	TC004149, TC007697, TC006191, TC005496, TC011608
4	GO:0012501	programmed cell death	biological_process	36	13.01	TC010519, TC015765, TC002141, TC007754, TC009978, TC001251, TC008727, TC005232, TC005366, TC007642, TC009325, TC012328, TC012443, TC010884, TC001470, TC007697, TC008261, TC009468, TC000443, TC002123, TC006553, TC005513, TC005924, TC001529, TC002954, TC002955, TC004489, TC004989, TC008220, TC012758, TC012785, TC014266, TC014954, TC015693, TC015977, TC011976
7	GO:0048675	axon extension	biological_process	2	2	TC002141, TC012593
7	GO:0007295	growth of a germarium-derived egg chamber	biological_process	1	1	TC014114
5	GO:0031033	myosin filament organization	biological_process	3	1.15	TC005513, TC005924, TC010476
6	GO:0006839	mitochondrial transport	biological_process	10	5.68	TC000688, TC002057, TC000046, TC003366, TC007570, TC001558, TC013683, TC015621, TC015070, TC006408
6	GO:0006570	tyrosine metabolic process	biological_process	1	0.6	TC011976
6	GO:0006685	sphingomyelin catabolic process	biological_process	3	3	TC007028, TC007029, TC007030
8	GO:0018293	protein-FAD linkage	biological_process	1	1	TC001151
6	GO:0005996	monosaccharide metabolic process	biological_process	31	7.02	TC010448, TC000616, TC007346, TC009501, TC000318, TC000319, TC002948, TC004380, TC005855, TC006170, TC006530, TC010847, TC011730, TC012754, TC014998, TC015540, TC030624, TC030755, TC006414, TC007694, TC009072, TC002465, TC002467, TC006456, TC001251, TC002057, TC005591, TC013648, TC006370, TC011990, TC009598
7	GO:0006913	nucleocytoplasmic transport	biological_process	8	2.96	TC012910, TC008873, TC030773, TC003790, TC006191, TC012793, TC001251, TC007534
9	GO:0042062	long-term strengthening of neuromuscular junction	biological_process	1	1	TC000749
5	GO:0035112	genitalia morphogenesis	biological_process	1	0.22	TC005895
5	GO:0006637	acyl-CoA metabolic process	biological_process	1	1	TC003351
5	GO:0009887	organ morphogenesis	biological_process	39	15.61	TC011976, TC015693, TC004767, TC002141, TC013187, TC005513, TC005924, TC030667, TC009131, TC015633, TC014266, TC000685, TC001574, TC013311, TC006549, TC015925, TC000443, TC000998, TC001470, TC004925, TC001529, TC004721, TC007697, TC009158, TC000083, TC014114, TC004491, TC015765, TC000827, TC011068, TC011637, TC005895, TC011608, TC000050, TC012868, TC016051, TC001743, TC001635, TC014219
2	GO:0000003	reproduction	biological_process	67	15.37	TC014114, TC009131, TC001251, TC014191, TC002141, TC003790, TC013187, TC000685, TC001574, TC004925, TC007697, TC009158, TC013090, TC016215, TC030667, TC005513, TC005924, TC014219, TC000749, TC005496, TC006109, TC009328, TC006296, TC006408, TC015765, TC011611, TC000443, TC004676, TC008728, TC012080, TC004491, TC009468, TC010778, TC014470, TC004615, TC004149, TC000050, TC010476, TC001529, TC010829,…
8	GO:0032319	regulation of Rho GTPase activity	biological_process	1	1	TC010610
5	GO:0050890	cognition	biological_process	12	2.85	TC012593, TC000040, TC004472, TC006549, TC009158, TC010476, TC006109, TC001251, TC011976, TC014191, TC014214, TC030783
5	GO:0010469	regulation of receptor activity	biological_process	3	1.96	TC009158, TC006549, TC005366
7	GO:0015672	monovalent inorganic cation transport	biological_process	36	14.06	TC008354, TC008728, TC010367, TC012133, TC013931, TC015322, TC008620, TC009110, TC005628, TC009074, TC000874, TC004599, TC004949, TC006281, TC007903, TC009631, TC010758, TC011025, TC011455, TC013357, TC015253, TC015454, TC016230, TC000462, TC003214, TC003886, TC004872, TC008513, TC009010, TC009206, TC009556, TC003895, TC010394, TC011644, TC013040, TC015325
9	GO:0042775	mitochondrial ATP synthesis coupled electron transport	biological_process	35	21	TC006519, TC009512, TC009596, TC030047, TC009966, TC010331, TC014895, TC015046, TC030044, TC001151, TC000355, TC001945, TC002691, TC003690, TC004001, TC004388, TC005501, TC006185, TC006357, TC007636, TC007967, TC008030, TC008644, TC008873, TC009080, TC009578, TC012859, TC014044, TC014119, TC015022, TC015217, TC015691, TC030052, TC030660-GA, TC030694
8	GO:0006542	glutamine biosynthetic process	biological_process	1	1	TC002601
4	GO:0030721	spectrosome organization	biological_process	1	1	TC000749
4	GO:0000226	microtubule cytoskeleton organization	biological_process	40	16.32	TC010829, TC000229, TC001073, TC005004, TC007791, TC011159, TC015046, TC030760, TC008712, TC009975, TC005496, TC001251, TC001004, TC003838, TC006567, TC006782, TC009485, TC009675, TC010002, TC010830, TC012128, TC013090, TC014007, TC015693, TC009194, TC000969, TC003790, TC004873, TC007744, TC009342, TC010648, TC013311, TC000685, TC000749, TC000040, TC001635, TC004149, TC004925, TC006109, TC011608
7	GO:0030042	actin filament depolymerization	biological_process	2	1.22	TC009328, TC001574
6	GO:0002697	regulation of immune effector process	biological_process	1	0.36	TC002141
5	GO:0035206	regulation of hemocyte proliferation	biological_process	2	1.6	TC006191, TC007697
8	GO:0043488	regulation of mRNA stability	biological_process	2	2	TC007496, TC010648
8	GO:0018105	peptidyl-serine phosphorylation	biological_process	1	1	TC012576
4	GO:0035212	cell competition in a multicellular organism	biological_process	1	1	TC002141
7	GO:0015781	pyrimidine nucleotide-sugar transport	biological_process	1	3	TC001443
7	GO:0051124	synaptic growth at neuromuscular junction	biological_process	3	2.56	TC008620, TC008712, TC009975
7	GO:0006352	transcription initiation, DNA-dependent	biological_process	4	2.4	TC011708, TC011976, TC011980, TC015428
6	GO:0016319	mushroom body development	biological_process	3	3	TC001574, TC005496, TC006296
5	GO:0048568	embryonic organ development	biological_process	6	2.66	TC002141, TC015633, TC001470, TC009158, TC013090, TC013187
8	GO:0019388	galactose catabolic process	biological_process	1	1	TC009598
7	GO:0033157	regulation of intracellular protein transport	biological_process	4	1.46	TC012910, TC030773, TC001251, TC007534
8	GO:0019319	hexose biosynthetic process	biological_process	5	3	TC006414, TC007346, TC007694, TC009072, TC030755
9	GO:0022606	establishment of proximal/distal cell polarity	biological_process	1	0.6	TC002141
6	GO:0006720	isoprenoid metabolic process	biological_process	4	1.46	TC009631, TC009256, TC009257, TC012758
[truncated: 2,102 more rows]

## Sheet: Gland
Level	GO ID	Term	Type	#Seqs	Graph Score	Sequences
6	GO:0040018	positive regulation of multicellular organism growth	biological_process	1	1	TC002424
8	GO:0015746	citrate transport	biological_process	1	0.6	TC015070
6	GO:0043242	negative regulation of protein complex disassembly	biological_process	1	0.22	TC009328
7	GO:0006888	ER to Golgi vesicle-mediated transport	biological_process	1	1	TC009965
6	GO:0051403	stress-activated MAPK cascade	biological_process	2	2	TC007754, TC009978
9	GO:0006825	copper ion transport	biological_process	2	2	TC006526, TC010027
9	GO:0006885	regulation of pH	biological_process	2	1.13	TC013357, TC002289
8	GO:0006402	mRNA catabolic process	biological_process	2	0.94	TC010648, TC007496
4	GO:0016052	carbohydrate catabolic process	biological_process	20	2.12	TC000688, TC002057, TC008246, TC010448, TC000616, TC005667, TC007346, TC009501, TC000318, TC000319, TC002948, TC004380, TC006170, TC010847, TC012754, TC014998, TC030624, TC030755, TC013917, TC013918
6	GO:0006401	RNA catabolic process	biological_process	2	0.56	TC010648, TC007496
6	GO:0007420	brain development	biological_process	7	4.96	TC002141, TC005398, TC009158, TC011311, TC015301, TC001574, TC006296
7	GO:0010389	regulation of G2/M transition of mitotic cell cycle	biological_process	4	1.44	TC006109, TC006191, TC008708, TC013063
5	GO:0007592	protein-based cuticle development	biological_process	3	0.56	TC002057, TC016355, TC011289
9	GO:0022606	establishment of proximal/distal cell polarity	biological_process	1	0.6	TC002141
9	GO:0042490	mechanoreceptor differentiation	biological_process	1	0.13	TC002141
7	GO:0007412	axon target recognition	biological_process	1	1	TC001755
null	GO:0071806	protein transmembrane transport	biological_process	3	1.08	TC007282, TC010557, TC013365
4	GO:0051235	maintenance of location	biological_process	5	1.23	TC014440, TC006296, TC005303, TC007894, TC016112
7	GO:0030098	lymphocyte differentiation	biological_process	2	0.72	TC007496, TC015654
4	GO:0006771	riboflavin metabolic process	biological_process	1	0.6	TC009022
6	GO:0043687	post-translational protein modification	biological_process	9	8.36	TC013078, TC000443, TC001755, TC002937, TC003350, TC006191, TC010380, TC013489, TC015328
7	GO:0032388	positive regulation of intracellular transport	biological_process	2	0.26	TC001251, TC007534
6	GO:0030034	microvillar actin bundle assembly	biological_process	1	1	TC006673
6	GO:0042398	cellular modified amino acid biosynthetic process	biological_process	1	0.6	TC006406
null	GO:2000242	negative regulation of reproductive process	biological_process	1	0.6	TC012004
5	GO:0048079	regulation of cuticle pigmentation	biological_process	1	0.6	TC011289
8	GO:0046939	nucleotide phosphorylation	biological_process	3	2.6	TC002492, TC004724, TC004732
7	GO:0010769	regulation of cell morphogenesis involved in differentiation	biological_process	6	3.48	TC002141, TC005366, TC009965, TC011289, TC009158, TC013187
6	GO:0048666	neuron development	biological_process	24	8.06	TC002141, TC009158, TC010796, TC015765, TC000998, TC016331, TC001470, TC001574, TC004925, TC030783, TC001755, TC004676, TC000050, TC001774, TC013187, TC014440, TC012903, TC000083, TC000104, TC006673, TC009979, TC000443, TC009965, TC011289
3	GO:0032504	multicellular organism reproduction	biological_process	40	4.96	TC001251, TC002141, TC003790, TC013187, TC001574, TC004925, TC009158, TC030667, TC014219, TC006109, TC009328, TC006296, TC006408, TC015765, TC000443, TC004676, TC008728, TC001774, TC010778, TC009557, TC012004, TC004615, TC000050, TC011675, TC001470, TC001743, TC002424, TC002057, TC016355, TC016112, TC000998, TC016331, TC009028, TC000030, TC006673, TC013311, TC030783, TC003656, TC011471, TC004989
5	GO:0048070	regulation of developmental pigmentation	biological_process	1	0.36	TC011289
8	GO:0035088	establishment or maintenance of apical/basal cell polarity	biological_process	3	1.56	TC009158, TC000998, TC016331
9	GO:0042993	positive regulation of transcription factor import into nucleus	biological_process	2	1.2	TC001251, TC007534
6	GO:0008585	female gonad development	biological_process	1	1	TC001574
6	GO:0033108	mitochondrial respiratory chain complex assembly	biological_process	1	0.6	TC009966
8	GO:0009303	rRNA transcription	biological_process	1	1	TC016135
8	GO:0009261	ribonucleotide catabolic process	biological_process	21	4.4	TC001470, TC001880, TC002141, TC003235, TC004873, TC006729, TC008784, TC009589, TC010452, TC011829, TC012793, TC014613, TC007497, TC007466, TC007470, TC010519, TC011755, TC012512, TC015333, TC015346, TC015423
6	GO:0009112	nucleobase metabolic process	biological_process	1	0.22	TC001470
6	GO:0042391	regulation of membrane potential	biological_process	3	2.2	TC011675, TC000998, TC016331
6	GO:0018193	peptidyl-amino acid modification	biological_process	11	3.17	TC012576, TC014882, TC006406, TC004820, TC009796, TC014505, TC003350, TC010426, TC010678, TC005366, TC012877
11	GO:0043406	positive regulation of MAP kinase activity	biological_process	3	2.2	TC007754, TC009978, TC003790
8	GO:0006364	rRNA processing	biological_process	2	2	TC004308, TC030773
4	GO:0071216	cellular response to biotic stimulus	biological_process	1	0.36	TC006653
9	GO:0033077	T cell differentiation in thymus	biological_process	1	1	TC007496
6	GO:0009298	GDP-mannose biosynthetic process	biological_process	1	1	TC005557
5	GO:0007290	spermatid nucleus elongation	biological_process	1	1	TC015765
6	GO:0006022	aminoglycan metabolic process	biological_process	3	1.32	TC013917, TC013918, TC011140
6	GO:0043244	regulation of protein complex disassembly	biological_process	2	0.49	TC009328, TC006406
10	GO:0030804	positive regulation of cyclic nucleotide biosynthetic process	biological_process	1	0.6	TC009151
8	GO:0048747	muscle fiber development	biological_process	4	1.94	TC008620, TC001251, TC006055, TC002141
8	GO:0007317	regulation of pole plasm oskar mRNA localization	biological_process	3	3	TC004925, TC009028, TC016112
6	GO:0048489	synaptic vesicle transport	biological_process	6	2.59	TC015301, TC001437, TC011923, TC015183, TC001462, TC012647
6	GO:0008544	epidermis development	biological_process	6	0.54	TC002141, TC013187, TC006673, TC030667, TC001574, TC009158
9	GO:0006419	alanyl-tRNA aminoacylation	biological_process	1	1	TC013340
null	GO:0035567	non-canonical Wnt receptor signaling pathway	biological_process	1	0.6	TC002141
3	GO:0061024	membrane organization	biological_process	30	4.28	TC001251, TC002141, TC007247, TC015301, TC001437, TC011923, TC004925, TC014481, TC015183, TC000969, TC003790, TC003838, TC004676, TC006296, TC007954, TC008728, TC009010, TC009328, TC009556, TC009978, TC012251, TC012328, TC013187, TC013311, TC015321, TC007754, TC001462, TC012647, TC002805, TC009158
8	GO:0009143	nucleoside triphosphate catabolic process	biological_process	21	4.4	TC001470, TC001880, TC002141, TC003235, TC004873, TC006729, TC008784, TC009589, TC010452, TC011829, TC012793, TC014613, TC007497, TC007466, TC007470, TC010519, TC011755, TC012512, TC015333, TC015346, TC015423
5	GO:0035232	germ cell attraction	biological_process	1	1	TC009557
7	GO:0051252	regulation of RNA metabolic process	biological_process	34	14.64	TC008261, TC012004, TC000614, TC007754, TC009978, TC006673, TC007692, TC007496, TC010648, TC000104, TC010778, TC009979, TC011045, TC011311, TC011708, TC000056, TC000083, TC000810, TC001225, TC002472, TC005366, TC006052, TC006312, TC009211, TC009965, TC012878, TC012882, TC013925, TC014110, TC015977, TC030047, TC009705, TC012868, TC016051
5	GO:0009416	response to light stimulus	biological_process	8	3.94	TC006109, TC010796, TC001470, TC001251, TC011064, TC006408, TC012756, TC012758
5	GO:0007163	establishment or maintenance of cell polarity	biological_process	12	6.62	TC002141, TC001574, TC013311, TC006673, TC013187, TC001251, TC004925, TC006109, TC016112, TC000998, TC016331, TC009158
4	GO:0030588	pseudocleavage	biological_process	2	1.2	TC000050, TC009158
9	GO:0006917	induction of apoptosis	biological_process	7	5.4	TC015765, TC002141, TC007754, TC009978, TC005366, TC008261, TC011812
6	GO:0043087	regulation of GTPase activity	biological_process	1	1	TC007497
7	GO:0043648	dicarboxylic acid metabolic process	biological_process	6	3.36	TC002057, TC005233, TC008177, TC015050, TC013056, TC014590
7	GO:0009220	pyrimidine ribonucleotide biosynthetic process	biological_process	1	0.72	TC002492
8	GO:0019362	pyridine nucleotide metabolic process	biological_process	6	0.73	TC002057, TC010448, TC000616, TC005667, TC007346, TC009501
6	GO:0048563	post-embryonic organ morphogenesis	biological_process	14	3.49	TC002141, TC013187, TC006673, TC030667, TC009158, TC011812, TC006549, TC013311, TC015765, TC015925, TC011637, TC001574, TC000998, TC016331
6	GO:0002757	immune response-activating signal transduction	biological_process	2	1.99	TC007754, TC009978
4	GO:0008154	actin polymerization or depolymerization	biological_process	7	3.23	TC002141, TC000050, TC015506, TC015671, TC009328, TC001574, TC013187
8	GO:0043281	regulation of caspase activity	biological_process	1	0.36	TC008261
4	GO:0010876	lipid localization	biological_process	8	3.13	TC014440, TC012647, TC008202, TC016351, TC016057-GA, TC030464, TC007016, TC015373
5	GO:0006801	superoxide metabolic process	biological_process	5	5	TC005780, TC007011, TC010027, TC011675, TC011676
9	GO:0035308	negative regulation of protein dephosphorylation	biological_process	1	1	TC012877
6	GO:0035071	salivary gland cell autophagic cell death	biological_process	11	11	TC002955, TC004489, TC004989, TC007247, TC008220, TC012004, TC012756, TC012758, TC014954, TC015765, TC015977
8	GO:0048261	negative regulation of receptor-mediated endocytosis	biological_process	1	1	TC002141
5	GO:0019059	initiation of viral infection	biological_process	1	0.22	TC014481
5	GO:0006163	purine nucleotide metabolic process	biological_process	45	5.41	TC009151, TC016225, TC001470, TC001880, TC002141, TC003235, TC004873, TC006729, TC008784, TC009589, TC010452, TC011829, TC012793, TC014613, TC002492, TC015922, TC008354, TC008728, TC010367, TC012133, TC013931, TC015322, TC008620, TC012671, TC015676, TC004732, TC000462, TC003214, TC003886, TC004872, TC008513, TC009010, TC009206, TC009556, TC011025, TC011455, TC007497, TC007466, TC007470, TC010519,…
10	GO:0000122	negative regulation of transcription from RNA polymerase II promoter	biological_process	2	2	TC006673, TC007692
7	GO:0006354	transcription elongation, DNA-dependent	biological_process	1	1.2	TC009979
6	GO:0060326	cell chemotaxis	biological_process	2	0.96	TC009557, TC002141
5	GO:0046907	intracellular transport	biological_process	42	17.16	TC000688, TC002057, TC016112, TC008873, TC001462, TC007754, TC009978, TC012647, TC030773, TC004925, TC001558, TC015621, TC007282, TC010557, TC013365, TC006360, TC004293, TC003790, TC006191, TC004489, TC011311, TC006653, TC012793, TC015765, TC001251, TC007534, TC000050, TC014219, TC011294, TC001210, TC005303, TC009965, TC000142, TC001437, TC002967, TC007934, TC011289, TC011923, TC013052, TC015070,…
8	GO:0006094	gluconeogenesis	biological_process	2	2	TC007346, TC030755
9	GO:0006228	UTP biosynthetic process	biological_process	1	1	TC002492
7	GO:0007367	segment polarity determination	biological_process	1	1	TC012004
6	GO:0055088	lipid homeostasis	biological_process	1	0.6	TC008202
6	GO:0031349	positive regulation of defense response	biological_process	2	0.56	TC007754, TC009978
7	GO:0019991	septate junction assembly	biological_process	1	1	TC008620
7	GO:0008363	larval chitin-based cuticle development	biological_process	1	0.6	TC011289
6	GO:0002832	negative regulation of response to biotic stimulus	biological_process	1	0.6	TC007692
9	GO:0000288	nuclear-transcribed mRNA catabolic process, deadenylation-dependent decay	biological_process	2	1.6	TC010648, TC007496
null	GO:0035638	signal maturation	biological_process	1	0.6	TC009158
4	GO:0043900	regulation of multi-organism process	biological_process	2	0.72	TC007692, TC002141
7	GO:0060606	tube closure	biological_process	1	0.6	TC015633
4	GO:0023061	signal release	biological_process	8	4.56	TC001437, TC001462, TC007497, TC007534, TC011923, TC012647, TC015301, TC015183
5	GO:0030334	regulation of cell migration	biological_process	1	1	TC002141
8	GO:0045727	positive regulation of translation	biological_process	1	1.2	TC006406
6	GO:0048859	formation of anatomical boundary	biological_process	4	1.54	TC009158, TC011311, TC030667, TC004925
5	GO:0042048	olfactory behavior	biological_process	6	4.8	TC004472, TC006549, TC009158, TC000998, TC008387, TC016331
8	GO:0008348	negative regulation of antimicrobial humoral response	biological_process	1	1	TC007692
6	GO:0010627	regulation of intracellular protein kinase cascade	biological_process	4	1.43	TC005366, TC007754, TC009978, TC001470
8	GO:0090316	positive regulation of intracellular protein transport	biological_process	2	0.43	TC001251, TC007534
3	GO:0001775	cell activation	biological_process	3	0.8	TC002141, TC007496, TC015654
4	GO:0003006	developmental process involved in reproduction	biological_process	24	12.25	TC002141, TC003790, TC013187, TC001574, TC004925, TC009158, TC030667, TC006109, TC009328, TC006296, TC006408, TC015765, TC000443, TC004676, TC008728, TC012004, TC001470, TC001743, TC014219, TC016112, TC009557, TC000998, TC016331, TC009028
6	GO:0046474	glycerophospholipid biosynthetic process	biological_process	1	0.6	TC013311
6	GO:0006779	porphyrin biosynthetic process	biological_process	1	0.6	TC013340
8	GO:0045839	negative regulation of mitosis	biological_process	1	0.36	TC004873
9	GO:0006916	anti-apoptosis	biological_process	3	3	TC007754, TC009978, TC016366
5	GO:0016054	organic acid catabolic process	biological_process	11	1.37	TC002057, TC002547, TC005928, TC008729, TC008872, TC010636, TC011683, TC014680, TC009325, TC004222, TC006823
8	GO:0046496	nicotinamide nucleotide metabolic process	biological_process	6	1.21	TC002057, TC010448, TC000616, TC005667, TC007346, TC009501
4	GO:0010324	membrane invagination	biological_process	26	7.5	TC001251, TC002141, TC007247, TC015301, TC001437, TC011923, TC000969, TC003790, TC003838, TC004676, TC006296, TC007954, TC008728, TC009010, TC009328, TC009556, TC009978, TC012251, TC012328, TC013187, TC013311, TC001462, TC012647, TC002805, TC004925, TC009158
8	GO:0010507	negative regulation of autophagy	biological_process	3	3	TC007282, TC010557, TC013365
6	GO:0007169	transmembrane receptor protein tyrosine kinase signaling pathway	biological_process	6	4.95	TC009158, TC002141, TC007754, TC009978, TC006549, TC016112
3	GO:0009719	response to endogenous stimulus	biological_process	5	1.75	TC015429, TC005398, TC003790, TC006191, TC007208
5	GO:0035146	tube fusion	biological_process	1	0.6	TC009158
6	GO:0031345	negative regulation of cell projection organization	biological_process	3	1.8	TC002141, TC009965, TC011289
5	GO:0005513	detection of calcium ion	biological_process	1	1	TC001251
11	GO:0000380	alternative nuclear mRNA splicing, via spliceosome	biological_process	2	1.2	TC012868, TC016051
4	GO:0044248	cellular catabolic process	biological_process	80	11.12	TC010648, TC007496, TC000443, TC002057, TC001470, TC001880, TC002141, TC003235, TC004873, TC006729, TC008784, TC009589, TC010452, TC011829, TC012793, TC014613, TC001774, TC000083, TC000084-GA, TC004948, TC012328, TC006653, TC005366, TC000992, TC003790, TC004222, TC004730, TC005725, TC006823, TC008177, TC009618, TC010587, TC011647, TC011988, TC013056, TC013214, TC014590, TC015050, TC007282, TC0105…
6	GO:0046112	nucleobase biosynthetic process	biological_process	1	0.36	TC001470
3	GO:0070271	protein complex biogenesis	biological_process	11	1.26	TC002141, TC000050, TC015506, TC005366, TC009966, TC015671, TC009328, TC001574, TC013187, TC004873, TC009589
6	GO:0042819	vitamin B6 biosynthetic process	biological_process	1	0.6	TC000542
8	GO:0043488	regulation of mRNA stability	biological_process	2	2	TC007496, TC010648
7	GO:0035110	leg morphogenesis	biological_process	2	1.2	TC001574, TC011812
6	GO:0034394	protein localization at cell surface	biological_process	1	1	TC009151
6	GO:0046666	retinal cell programmed cell death	biological_process	1	0.36	TC001470
9	GO:0000377	RNA splicing, via transesterification reactions with bulged adenosine as nucleophile	biological_process	6	3.02	TC010648, TC012868, TC016051, TC011980, TC016112, TC016369
5	GO:0002831	regulation of response to biotic stimulus	biological_process	2	0.72	TC007692, TC002141
6	GO:0051249	regulation of lymphocyte activation	biological_process	1	0.22	TC002141
7	GO:0043550	regulation of lipid kinase activity	biological_process	1	0.36	TC002141
5	GO:0021988	olfactory lobe development	biological_process	1	0.22	TC002141
6	GO:0009855	determination of bilateral symmetry	biological_process	4	2.02	TC015633, TC000998, TC009158, TC016331
9	GO:0008292	acetylcholine biosynthetic process	biological_process	1	1	TC000083
7	GO:0032707	negative regulation of interleukin-23 production	biological_process	1	1	TC002141
5	GO:0035239	tube morphogenesis	biological_process	4	2.34	TC015633, TC009158, TC006673, TC002141
9	GO:0006120	mitochondrial electron transport, NADH to ubiquinone	biological_process	22	22	TC000355, TC001945, TC002691, TC003690, TC004001, TC004388, TC005501, TC006357, TC007636, TC007967, TC008030, TC008644, TC008873, TC009080, TC009578, TC012859, TC014044, TC015022, TC015217, TC015691, TC030052, TC030694
5	GO:0051094	positive regulation of developmental process	biological_process	3	0.62	TC011289, TC006549, TC015925
5	GO:0006220	pyrimidine nucleotide metabolic process	biological_process	1	0.26	TC002492
8	GO:0048741	skeletal muscle fiber development	biological_process	3	1.56	TC008620, TC001251, TC006055
8	GO:0042059	negative regulation of epidermal growth factor receptor signaling pathway	biological_process	3	2.6	TC007754, TC009978, TC006549
5	GO:0044267	cellular protein metabolic process	biological_process	207	96.55	TC000443, TC007894, TC012868, TC016051, TC012576, TC001152, TC012877, TC000614, TC006260, TC007754, TC008727, TC009978, TC001774, TC007471, TC014882, TC013001, TC001755, TC007016, TC009979, TC003350, TC005188, TC009183, TC013726, TC013078, TC009705, TC001462, TC012647, TC004794, TC005366, TC007534, TC015321, TC015925, TC001251, TC002075, TC008646, TC010495, TC010853, TC011812, TC013202, TC013594,…
5	GO:0021987	cerebral cortex development	biological_process	1	0.36	TC002141
6	GO:0019405	alditol catabolic process	biological_process	2	0.72	TC000688, TC002057
7	GO:0045793	positive regulation of cell size	biological_process	1	0.6	TC006653
7	GO:0006352	transcription initiation, DNA-dependent	biological_process	3	2.2	TC011708, TC011980, TC013001
6	GO:0009411	response to UV	biological_process	1	1	TC006109
9	GO:0031057	negative regulation of histone modification	biological_process	1	0.6	TC012877
6	GO:0007315	pole plasm assembly	biological_process	5	2.4	TC000998, TC016112, TC016331, TC004925, TC009028
9	GO:0006405	RNA export from nucleus	biological_process	1	0.6	TC016112
5	GO:0070085	glycosylation	biological_process	6	1.6	TC003350, TC005188, TC009183, TC013726, TC010426, TC010678
null	GO:0072358	cardiovascular system development	biological_process	6	2.18	TC015633, TC011461, TC012576, TC007496, TC009557, TC011289
7	GO:0035317	imaginal disc-derived wing hair organization	biological_process	6	4.16	TC002141, TC013187, TC006673, TC030667, TC001574, TC009158
null	GO:0071779	G1/S transition checkpoint	biological_process	3	0.65	TC007754, TC008727, TC009978
7	GO:0007140	male meiosis	biological_process	3	2.6	TC001774, TC000443, TC005398
6	GO:0007445	determination of imaginal disc primordium	biological_process	1	0.6	TC009158
6	GO:0035285	appendage segmentation	biological_process	1	0.6	TC001574
8	GO:0046718	entry of virus into host cell	biological_process	1	0.36	TC014481
5	GO:0006984	ER-nucleus signaling pathway	biological_process	2	1.2	TC006052, TC006653
4	GO:0007626	locomotory behavior	biological_process	8	4.2	TC001470, TC006055, TC008620, TC001755, TC000688, TC002057, TC007894, TC015301
9	GO:0055072	iron ion homeostasis	biological_process	2	1.2	TC000476, TC001092
7	GO:0008594	photoreceptor cell morphogenesis	biological_process	3	3	TC001470, TC001755, TC004676
7	GO:0016441	posttranscriptional gene silencing	biological_process	3	2.09	TC001877, TC010648, TC012004
12	GO:0051016	barbed-end actin filament capping	biological_process	1	1	TC009328
5	GO:0044106	cellular amine metabolic process	biological_process	23	4.71	TC002057, TC006406, TC013340, TC000462, TC000083, TC013311, TC004262, TC015912, TC005134, TC000542, TC007208, TC013082, TC004842, TC015385, TC009325, TC007911, TC004222, TC006823, TC002601, TC001470, TC008727, TC009183, TC014364
7	GO:0006171	cAMP biosynthetic process	biological_process	1	0.6	TC009151
7	GO:0007472	wing disc morphogenesis	biological_process	12	6.3	TC002141, TC013187, TC006673, TC030667, TC009158, TC006549, TC011812, TC013311, TC015765, TC015925, TC011637, TC001574
6	GO:0045833	negative regulation of lipid metabolic process	biological_process	1	0.6	TC006052
9	GO:0050684	regulation of mRNA processing	biological_process	2	0.72	TC012868, TC016051
5	GO:0009798	axis specification	biological_process	10	3.51	TC006549, TC006673, TC015633, TC004925, TC006109, TC016112, TC006191, TC000998, TC016331, TC009028
6	GO:0007444	imaginal disc development	biological_process	24	10.89	TC002141, TC013187, TC006673, TC030667, TC009158, TC008299, TC009328, TC014481, TC015923, TC007692, TC011637, TC011812, TC011311, TC006549, TC013311, TC015765, TC015925, TC013917, TC013918, TC001574, TC006109, TC010520, TC000998, TC016331
6	GO:0014031	mesenchymal cell development	biological_process	1	0.22	TC005366
5	GO:0006915	apoptosis	biological_process	22	11.38	TC010519, TC012877, TC001774, TC015765, TC002141, TC007754, TC009978, TC001251, TC008727, TC005366, TC007642, TC009325, TC011675, TC012328, TC012443, TC010884, TC008261, TC011812, TC016366, TC000443, TC007247, TC004989
8	GO:0006513	protein monoubiquitination	biological_process	1	1	TC000443
8	GO:0016072	rRNA metabolic process	biological_process	2	1.2	TC004308, TC030773
5	GO:0034762	regulation of transmembrane transport	biological_process	3	1.08	TC030773, TC001251, TC007534
5	GO:0030730	sequestering of triglyceride	biological_process	1	0.36	TC014440
7	GO:0002768	immune response-regulating cell surface receptor signaling pathway	biological_process	2	0.43	TC007754, TC009978
6	GO:0051828	entry into other organism involved in symbiotic interaction	biological_process	1	0.08	TC014481
6	GO:0072002	Malpighian tubule development	biological_process	2	0.96	TC009158, TC006673
7	GO:0007283	spermatogenesis	biological_process	9	4.22	TC006296, TC006408, TC015765, TC000443, TC004676, TC008728, TC001774, TC010778, TC004925
6	GO:0030111	regulation of Wnt receptor signaling pathway	biological_process	1	1	TC005366
5	GO:0090102	cochlea development	biological_process	1	0.6	TC002141
5	GO:0071310	cellular response to organic substance	biological_process	5	1.43	TC015429, TC012004, TC003790, TC006191, TC006653
7	GO:0007173	epidermal growth factor receptor signaling pathway	biological_process	5	3.26	TC009158, TC007754, TC009978, TC006549, TC016112
5	GO:0030713	ovarian follicle cell stalk formation	biological_process	1	1	TC001470
8	GO:0061031	endodermal digestive tract morphogenesis	biological_process	1	1	TC012185
5	GO:0034655	nucleobase, nucleoside, nucleotide and nucleic acid catabolic process	biological_process	21	0.98	TC001470, TC001880, TC002141, TC003235, TC004873, TC006729, TC008784, TC009589, TC010452, TC011829, TC012793, TC014613, TC007497, TC007466, TC007470, TC010519, TC011755, TC012512, TC015333, TC015346, TC015423
7	GO:0015985	energy coupled proton transport, down electrochemical gradient	biological_process	16	8.16	TC008354, TC008728, TC010367, TC012133, TC013931, TC015322, TC000462, TC003214, TC003886, TC004872, TC008513, TC009010, TC009206, TC009556, TC011025, TC011455
6	GO:0045017	glycerolipid biosynthetic process	biological_process	1	0.36	TC013311
5	GO:0040003	chitin-based cuticle development	biological_process	3	0.94	TC002057, TC016355, TC011289
5	GO:0030382	sperm mitochondrion organization	biological_process	1	1	TC006408
6	GO:0016335	morphogenesis of larval imaginal disc epithelium	biological_process	3	2.2	TC000998, TC016331, TC002141
8	GO:0009156	ribonucleoside monophosphate biosynthetic process	biological_process	2	1.22	TC002990, TC016225
8	GO:0007449	proximal/distal pattern formation, imaginal disc	biological_process	2	1.2	TC009158, TC011311
3	GO:0042303	molting cycle	biological_process	3	0.34	TC002057, TC016355, TC011289
7	GO:0000303	response to superoxide	biological_process	1	1	TC011675
8	GO:0009132	nucleoside diphosphate metabolic process	biological_process	1	0.6	TC002492
6	GO:0001837	epithelial to mesenchymal transition	biological_process	1	0.36	TC005366
7	GO:0007112	male meiosis cytokinesis	biological_process	1	1	TC004925
4	GO:0019226	transmission of nerve impulse	biological_process	16	6.3	TC011675, TC000083, TC013187, TC001437, TC001462, TC007497, TC007534, TC011923, TC012647, TC015301, TC001251, TC008620, TC014440, TC002141, TC004925, TC015183
7	GO:0043408	regulation of MAPKKK cascade	biological_process	2	0.96	TC005366, TC001470
7	GO:0001703	gastrulation with mouth forming first	biological_process	2	1.8	TC009158, TC006673
5	GO:0008015	blood circulation	biological_process	1	1	TC011675
6	GO:0050873	brown fat cell differentiation	biological_process	1	1	TC009151
5	GO:0051240	positive regulation of multicellular organismal process	biological_process	3	1.32	TC006549, TC015925, TC002424
4	GO:0008344	adult locomotory behavior	biological_process	7	6	TC001470, TC006055, TC008620, TC001755, TC000688, TC002057, TC007894
7	GO:0035277	spiracle morphogenesis, open tracheal system	biological_process	1	1	TC009158
6	GO:0048667	cell morphogenesis involved in neuron differentiation	biological_process	19	12.51	TC009158, TC010796, TC002141, TC030783, TC001470, TC001755, TC004676, TC000050, TC001774, TC013187, TC014440, TC001574, TC012903, TC000083, TC000104, TC006673, TC009979, TC009965, TC011289
8	GO:0000398	nuclear mRNA splicing, via spliceosome	biological_process	6	5.04	TC010648, TC012868, TC016051, TC011980, TC016112, TC016369
7	GO:0031572	G2/M transition DNA damage checkpoint	biological_process	4	2.4	TC006109, TC006191, TC008708, TC013063
5	GO:0008340	determination of adult lifespan	biological_process	16	16	TC000083, TC000443, TC004388, TC005398, TC005408, TC006109, TC006281, TC006519, TC006808, TC007642, TC008620, TC009966, TC012328, TC013311, TC015376, TC030688
8	GO:0018105	peptidyl-serine phosphorylation	biological_process	1	1	TC012576
7	GO:0060113	inner ear receptor cell differentiation	biological_process	1	0.22	TC002141
8	GO:0010004	gastrulation involving germ band extension	biological_process	2	3	TC009158, TC006673
6	GO:0031347	regulation of defense response	biological_process	3	0.7	TC007754, TC009978, TC002141
8	GO:0001843	neural tube closure	biological_process	1	1	TC015633
9	GO:0006754	ATP biosynthetic process	biological_process	19	11.16	TC008354, TC008728, TC010367, TC012133, TC013931, TC015322, TC008620, TC012671, TC015676, TC000462, TC003214, TC003886, TC004872, TC008513, TC009010, TC009206, TC009556, TC011025, TC011455
9	GO:0032088	negative regulation of NF-kappaB transcription factor activity	biological_process	1	1	TC008261
5	GO:0003002	regionalization	biological_process	24	9.44	TC006673, TC009158, TC011289, TC001574, TC006549, TC011311, TC011637, TC000379, TC016304, TC003790, TC015633, TC030667, TC010046, TC004925, TC007692, TC007833, TC012004, TC006109, TC010520, TC006191, TC000998, TC016112, TC016331, TC009028
9	GO:0035067	negative regulation of histone acetylation	biological_process	1	1	TC012877
6	GO:0045751	negative regulation of Toll signaling pathway	biological_process	1	1	TC006191
7	GO:0007365	periodic partitioning	biological_process	1	0.6	TC012004
7	GO:0035215	genital disc development	biological_process	1	0.6	TC009158
6	GO:0051293	establishment of spindle localization	biological_process	1	0.36	TC001251
4	GO:0007005	mitochondrion organization	biological_process	5	2.52	TC009966, TC006808, TC006408, TC001558, TC015621
7	GO:0060429	epithelium development	biological_process	16	6.06	TC002141, TC015633, TC001743, TC011812, TC009158, TC001574, TC013311, TC006673, TC013187, TC001470, TC004925, TC006191, TC010557, TC030667, TC000998, TC016331
8	GO:0014020	primary neural tube formation	biological_process	1	0.6	TC015633
4	GO:0007618	mating	biological_process	5	1.2	TC001251, TC002057, TC016355, TC003656, TC011471
7	GO:0070206	protein trimerization	biological_process	1	0.6	TC005366
null	GO:0072404	signal transduction involved in G1/S transition checkpoint	biological_process	3	1.08	TC007754, TC008727, TC009978
5	GO:0002520	immune system development	biological_process	9	1.15	TC007496, TC006191, TC004308, TC015654, TC001470, TC002141, TC006673, TC009158, TC013187
5	GO:0001742	oenocyte differentiation	biological_process	2	1.2	TC009158, TC011311
5	GO:0070142	synaptic vesicle budding	biological_process	2	0.72	TC001437, TC011923
6	GO:0060179	male mating behavior	biological_process	3	2.6	TC001251, TC003656, TC011471
7	GO:0006102	isocitrate metabolic process	biological_process	2	2	TC011647, TC014590
7	GO:0035099	hemocyte migration	biological_process	5	5	TC001470, TC002141, TC006673, TC009158, TC013187
6	GO:0006631	fatty acid metabolic process	biological_process	19	10.04	TC004222, TC006823, TC002547, TC005928, TC008729, TC008872, TC010636, TC011683, TC014680, TC001027, TC003656, TC005501, TC007346, TC007511, TC011471, TC030052, TC005769, TC015170, TC015429
5	GO:0042743	hydrogen peroxide metabolic process	biological_process	5	3	TC002141, TC000083, TC000084-GA, TC004948, TC012328
3	GO:0019953	sexual reproduction	biological_process	33	5.25	TC002141, TC003790, TC013187, TC001574, TC004925, TC009158, TC030667, TC014219, TC006109, TC009328, TC006296, TC006408, TC015765, TC000443, TC004676, TC008728, TC001774, TC010778, TC009557, TC012004, TC004615, TC000050, TC001470, TC001743, TC016112, TC000998, TC016331, TC009028, TC000030, TC006673, TC013311, TC030783, TC004989
7	GO:0030330	DNA damage response, signal transduction by p53 class mediator	biological_process	3	1.8	TC007754, TC008727, TC009978
6	GO:0031468	nuclear envelope reassembly	biological_process	1	0.6	TC015321
6	GO:0035166	post-embryonic hemopoiesis	biological_process	1	0.13	TC006191
6	GO:0008361	regulation of cell size	biological_process	8	3.36	TC006808, TC002141, TC014219, TC009158, TC030667, TC005366, TC006653, TC010519
8	GO:0035191	nuclear axial expansion	biological_process	1	1	TC030667
4	GO:0051128	regulation of cellular component organization	biological_process	31	11.92	TC002141, TC000050, TC015506, TC009158, TC001251, TC005398, TC006549, TC008620, TC009965, TC011812, TC012647, TC012793, TC013187, TC000998, TC016331, TC030667, TC015671, TC006808, TC001574, TC009328, TC001470, TC006406, TC004925, TC005366, TC006653, TC004873, TC006109, TC011289, TC009028, TC016112, TC012877
9	GO:0042777	plasma membrane ATP synthesis coupled proton transport	biological_process	6	6	TC008354, TC008728, TC010367, TC012133, TC013931, TC015322
7	GO:0015988	energy coupled proton transport, against electrochemical gradient	biological_process	14	8.4	TC000524, TC000874, TC006281, TC007903, TC008354, TC008728, TC009631, TC010367, TC010758, TC011025, TC011455, TC012133, TC013357, TC015322
8	GO:0043487	regulation of RNA stability	biological_process	2	1.2	TC007496, TC010648
8	GO:0042325	regulation of phosphorylation	biological_process	10	1.51	TC002141, TC005366, TC007754, TC009978, TC010046, TC009158, TC006549, TC015925, TC003790, TC011675
8	GO:0006399	tRNA metabolic process	biological_process	3	0.94	TC013340, TC000462, TC006382
7	GO:0046631	alpha-beta T cell activation	biological_process	1	0.6	TC015654
4	GO:0071495	cellular response to endogenous stimulus	biological_process	3	1.56	TC015429, TC003790, TC006191
11	GO:0042491	auditory receptor cell differentiation	biological_process	1	0.36	TC002141
4	GO:0051383	kinetochore organization	biological_process	1	1	TC001251
6	GO:0006067	ethanol metabolic process	biological_process	1	0.6	TC004574
10	GO:0046532	regulation of photoreceptor cell differentiation	biological_process	3	1.32	TC006549, TC015925, TC000443
6	GO:0016319	mushroom body development	biological_process	2	2	TC001574, TC006296
4	GO:0008104	protein localization	biological_process	52	14.71	TC000047, TC001210, TC001322, TC001462, TC003235, TC004925, TC005303, TC007497, TC009279, TC010138, TC012251, TC012647, TC013690, TC013891, TC014110, TC014214, TC014786, TC015416, TC015633, TC006116, TC009965, TC030773, TC006296, TC001558, TC015621, TC007282, TC010557, TC013365, TC006360, TC004293, TC003790, TC006191, TC004489, TC011311, TC006653, TC009151, TC007894, TC001251, TC007534, TC000998,…
6	GO:0010638	positive regulation of organelle organization	biological_process	2	0.58	TC002141, TC015671
7	GO:0051489	regulation of filopodium assembly	biological_process	1	1	TC001251
null	GO:0071780	mitotic cell cycle G2/M transition checkpoint	biological_process	4	2.4	TC006109, TC006191, TC008708, TC013063
11	GO:0042516	regulation of tyrosine phosphorylation of Stat3 protein	biological_process	1	0.6	TC005366
6	GO:0005996	monosaccharide metabolic process	biological_process	20	4.38	TC010448, TC000616, TC005667, TC007346, TC009501, TC000318, TC000319, TC002948, TC004380, TC006170, TC010847, TC012754, TC014998, TC030624, TC030755, TC002057, TC005591, TC013648, TC016355, TC005557
null	GO:2000145	regulation of cell motility	biological_process	1	0.6	TC002141
3	GO:0051716	cellular response to stimulus	biological_process	74	22.99	TC002141, TC007754, TC009978, TC006191, TC001152, TC009158, TC008261, TC006109, TC006549, TC001462, TC001470, TC003235, TC004925, TC006036, TC009965, TC010138, TC011829, TC011988, TC012116, TC012647, TC013187, TC013891, TC014110, TC014613, TC014786, TC015416, TC011812, TC003838, TC004489, TC007016, TC015429, TC014338, TC000083, TC000084-GA, TC004948, TC012328, TC005366, TC012004, TC006052, TC0037…
7	GO:0006977	DNA damage response, signal transduction by p53 class mediator resulting in cell cycle arrest	biological_process	3	3	TC007754, TC008727, TC009978
7	GO:0016203	muscle attachment	biological_process	2	2	TC009158, TC009589
5	GO:0060491	regulation of cell projection assembly	biological_process	4	2.52	TC001251, TC002141, TC001574, TC009328
7	GO:0034765	regulation of ion transmembrane transport	biological_process	1	0.36	TC001251
3	GO:0033036	macromolecule localization	biological_process	65	11.92	TC016112, TC008873, TC014440, TC012647, TC000047, TC001210, TC001322, TC001462, TC003235, TC004925, TC005303, TC007497, TC009279, TC010138, TC012251, TC013690, TC013891, TC014110, TC014214, TC014786, TC015416, TC015633, TC006116, TC009965, TC030773, TC006296, TC001558, TC015621, TC007282, TC010557, TC013365, TC006360, TC004293, TC003790, TC006191, TC004489, TC011311, TC006653, TC008202, TC016351,…
6	GO:0034637	cellular carbohydrate biosynthetic process	biological_process	5	1.14	TC005591, TC007346, TC030755, TC005557, TC010448
4	GO:0007018	microtubule-based movement	biological_process	5	5	TC004873, TC009328, TC009589, TC014219, TC015765
9	GO:0042051	compound eye photoreceptor development	biological_process	6	3.12	TC000998, TC016331, TC001470, TC001574, TC002141, TC004925
5	GO:0034645	cellular macromolecule biosynthetic process	biological_process	153	79.23	TC008261, TC001152, TC002141, TC003350, TC005188, TC009183, TC013726, TC006406, TC003367, TC006009, TC013340, TC000462, TC000143, TC004308, TC007496, TC004489, TC006729, TC007754, TC015654, TC001880, TC005900, TC007229, TC008784, TC009979, TC010413, TC010452, TC015013, TC016306, TC002391, TC002738, TC003034, TC003838, TC004029, TC007510, TC008220, TC010519, TC011708, TC012004, TC013759, TC014113,…
4	GO:0002118	aggressive behavior	biological_process	8	4.8	TC000379, TC000793, TC002441, TC004676, TC006296, TC008387, TC016225, TC030780
8	GO:0030838	positive regulation of actin filament polymerization	biological_process	2	1.6	TC002141, TC015671
6	GO:0046516	hypusine metabolic process	biological_process	1	0.6	TC006406
6	GO:0010565	regulation of cellular ketone metabolic process	biological_process	1	0.6	TC008727
4	GO:0034331	cell junction maintenance	biological_process	2	1.2	TC002141, TC004925
6	GO:0006073	cellular glucan metabolic process	biological_process	3	1.32	TC008246, TC005591, TC015321
3	GO:0043062	extracellular structure organization	biological_process	6	2.11	TC008620, TC002805, TC001251, TC006055, TC002141, TC004925
5	GO:0007052	mitotic spindle organization	biological_process	22	18	TC001004, TC003838, TC006567, TC006782, TC009485, TC009675, TC010002, TC010830, TC012128, TC014007, TC000524, TC000969, TC001073, TC001251, TC003790, TC004873, TC007744, TC007791, TC009342, TC010648, TC013311, TC016369
5	GO:0008298	intracellular mRNA localization	biological_process	3	0.36	TC004925, TC009028, TC016112
5	GO:0046168	glycerol-3-phosphate catabolic process	biological_process	2	2	TC000688, TC002057
3	GO:0071103	DNA conformation change	biological_process	5	1.08	TC002583, TC005398, TC007471, TC012708, TC012877
7	GO:0030001	metal ion transport	biological_process	10	6.2	TC012751, TC013479, TC000476, TC001092, TC006526, TC010027, TC012671, TC002289, TC003284, TC015676
4	GO:0006979	response to oxidative stress	biological_process	17	11.29	TC000083, TC000084-GA, TC004948, TC012328, TC002462, TC004551, TC005408, TC006808, TC007642, TC010355, TC010362, TC015376, TC015925, TC011675, TC004388, TC009966, TC005366
4	GO:0034329	cell junction assembly	biological_process	1	0.36	TC008620
7	GO:0055002	striated muscle cell development	biological_process	8	3.08	TC008620, TC001251, TC006055, TC004676, TC007894, TC002445, TC009158, TC002141
11	GO:0034138	toll-like receptor 3 signaling pathway	biological_process	2	2	TC007754, TC009978
4	GO:0009059	macromolecule biosynthetic process	biological_process	153	47.68	TC008261, TC001152, TC002141, TC003350, TC005188, TC009183, TC013726, TC006406, TC003367, TC006009, TC013340, TC000462, TC000143, TC004308, TC007496, TC004489, TC006729, TC007754, TC015654, TC001880, TC005900, TC007229, TC008784, TC009979, TC010413, TC010452, TC015013, TC016306, TC002391, TC002738, TC003034, TC003838, TC004029, TC007510, TC008220, TC010519, TC011708, TC012004, TC013759, TC014113,…
7	GO:0016049	cell growth	biological_process	8	4.6	TC002141, TC006808, TC014219, TC009158, TC030667, TC005366, TC006653, TC010519
8	GO:0017148	negative regulation of translation	biological_process	3	2.6	TC006808, TC010648, TC030783
6	GO:0006071	glycerol metabolic process	biological_process	2	0.72	TC000688, TC002057
5	GO:0007164	establishment of tissue polarity	biological_process	5	3.05	TC002141, TC001574, TC013311, TC009158, TC030667
6	GO:0006457	protein folding	biological_process	23	22.36	TC000590, TC000969, TC001073, TC002097, TC002441, TC002805, TC004820, TC007397, TC007744, TC007791, TC008059, TC009342, TC009796, TC010530, TC012185, TC012278, TC013081, TC013311, TC013913, TC014505, TC014606, TC015301, TC014273
8	GO:0005978	glycogen biosynthetic process	biological_process	1	1	TC005591
7	GO:0035109	imaginal disc-derived limb morphogenesis	biological_process	1	0.6	TC011812
7	GO:0016063	rhodopsin biosynthetic process	biological_process	2	2	TC012756, TC012758
8	GO:0008615	pyridoxine biosynthetic process	biological_process	1	1	TC000542
9	GO:0051693	actin filament capping	biological_process	1	0.6	TC009328
6	GO:0010740	positive regulation of intracellular protein kinase cascade	biological_process	2	1.2	TC007754, TC009978
7	GO:0046822	regulation of nucleocytoplasmic transport	biological_process	3	0.86	TC030773, TC001251, TC007534
10	GO:0030817	regulation of cAMP biosynthetic process	biological_process	1	0.6	TC009151
8	GO:0007392	initiation of dorsal closure	biological_process	2	1.2	TC009158, TC002141
5	GO:0050918	positive chemotaxis	biological_process	1	0.6	TC009557
8	GO:0018108	peptidyl-tyrosine phosphorylation	biological_process	1	0.22	TC005366
6	GO:0035159	regulation of tube length, open tracheal system	biological_process	4	4	TC002805, TC008620, TC009158, TC030667
6	GO:0030148	sphingolipid biosynthetic process	biological_process	1	0.36	TC006052
4	GO:0019538	protein metabolic process	biological_process	229	73.18	TC005366, TC014286, TC000443, TC007894, TC012868, TC016051, TC012576, TC001152, TC009366, TC014175, TC012877, TC000614, TC006260, TC007754, TC008727, TC009978, TC001774, TC007471, TC014882, TC013001, TC001755, TC007016, TC009979, TC003350, TC005188, TC009183, TC013726, TC013078, TC009705, TC001462, TC012647, TC004794, TC007534, TC015321, TC015925, TC001251, TC002075, TC008646, TC010495, TC010853,…
4	GO:0055082	cellular chemical homeostasis	biological_process	7	1.21	TC011675, TC000998, TC016331, TC013357, TC007872, TC000476, TC001092
6	GO:0019827	stem cell maintenance	biological_process	3	1.8	TC000443, TC001470, TC004925
4	GO:0009615	response to virus	biological_process	2	0.82	TC002141, TC012004
6	GO:0048193	Golgi vesicle transport	biological_process	6	4.8	TC004925, TC011294, TC012647, TC001210, TC005303, TC009965
7	GO:0017004	cytochrome complex assembly	biological_process	1	0.36	TC009966
6	GO:0040015	negative regulation of multicellular organism growth	biological_process	1	1	TC011637
4	GO:0044403	symbiosis, encompassing mutualism through parasitism	biological_process	1	0.03	TC014481
null	GO:0071842	cellular component organization at cellular level	biological_process	107	27.68	TC002141, TC000050, TC015506, TC010648, TC009158, TC001251, TC008620, TC010796, TC003790, TC013187, TC012004, TC006673, TC030667, TC014219, TC015765, TC001877, TC009966, TC002805, TC007471, TC014882, TC013001, TC006055, TC003367, TC004489, TC006729, TC007754, TC008261, TC015654, TC004925, TC007894, TC000998, TC016331, TC015671, TC006808, TC001574, TC009328, TC001470, TC030783, TC015301, TC001437,…
null	GO:0061339	establishment or maintenance of monopolar cell polarity	biological_process	1	0.22	TC002141
5	GO:0051050	positive regulation of transport	biological_process	2	0.16	TC001251, TC007534
5	GO:0046903	secretion	biological_process	11	4.75	TC001437, TC001462, TC007497, TC007534, TC011923, TC012647, TC015301, TC006116, TC009965, TC015183, TC014219
7	GO:0061077	chaperone-mediated protein folding	biological_process	1	0.6	TC014273
3	GO:0043954	cellular component maintenance	biological_process	2	0.43	TC002141, TC004925
4	GO:0030031	cell projection assembly	biological_process	7	3.47	TC001251, TC002141, TC001574, TC009328, TC006673, TC013187, TC001470
6	GO:0046885	regulation of hormone biosynthetic process	biological_process	1	0.6	TC009631
7	GO:0043409	negative regulation of MAPKKK cascade	biological_process	1	0.6	TC005366
7	GO:0042067	establishment of ommatidial planar polarity	biological_process	4	3.6	TC001574, TC002141, TC013311, TC009158
2	GO:0065007	biological regulation	biological_process	182	31.7	TC002141, TC000050, TC015506, TC008202, TC016351, TC000058, TC002424, TC002698, TC003523, TC004222, TC004723, TC004948, TC004980, TC005372, TC006382, TC006823, TC007642, TC009487, TC012328, TC013470, TC013598, TC014929, TC015376, TC009151, TC006052, TC005366, TC014286, TC006808, TC013313, TC003656, TC011471, TC007754, TC009978, TC010046, TC009158, TC008261, TC001251, TC006191, TC001152, TC004308,…
5	GO:0032506	cytokinetic process	biological_process	2	0.96	TC004925, TC001574
6	GO:0022612	gland morphogenesis	biological_process	13	3.58	TC002141, TC009158, TC002955, TC004489, TC004989, TC007247, TC008220, TC012004, TC012756, TC012758, TC014954, TC015765, TC015977
8	GO:0055067	monovalent inorganic cation homeostasis	biological_process	2	0.68	TC013357, TC002289
6	GO:0046545	development of primary female sexual characteristics	biological_process	1	0.6	TC001574
7	GO:0007126	meiosis	biological_process	6	3.52	TC001774, TC000443, TC005398, TC005366, TC006191, TC012793
5	GO:0021889	olfactory bulb interneuron differentiation	biological_process	1	0.36	TC002141
4	GO:0009755	hormone-mediated signaling pathway	biological_process	1	1	TC015429
6	GO:0042214	terpene metabolic process	biological_process	1	0.08	TC009631
6	GO:0035282	segmentation	biological_process	12	2.82	TC001574, TC006549, TC015633, TC010046, TC007692, TC007833, TC012004, TC000998, TC016112, TC016331, TC004925, TC009028
7	GO:0048011	nerve growth factor receptor signaling pathway	biological_process	3	3	TC002141, TC007754, TC009978
6	GO:0045786	negative regulation of cell cycle	biological_process	9	0.84	TC007754, TC008727, TC009978, TC006109, TC006191, TC008708, TC013063, TC004873, TC015122
6	GO:0019216	regulation of lipid metabolic process	biological_process	5	3.15	TC006052, TC003656, TC011471, TC002141, TC009631
5	GO:0007167	enzyme linked receptor protein signaling pathway	biological_process	8	4.05	TC009158, TC002141, TC007754, TC009978, TC006549, TC000443, TC013187, TC016112
8	GO:0050851	antigen receptor-mediated signaling pathway	biological_process	2	1.2	TC007754, TC009978
null	GO:0061162	establishment of monopolar cell polarity	biological_process	1	0.36	TC002141
8	GO:0046131	pyrimidine ribonucleoside metabolic process	biological_process	1	0.72	TC002492
8	GO:0009199	ribonucleoside triphosphate metabolic process	biological_process	42	7.82	TC001470, TC001880, TC002141, TC003235, TC004873, TC006729, TC008784, TC009589, TC010452, TC011829, TC012793, TC014613, TC002492, TC008354, TC008728, TC010367, TC012133, TC013931, TC015322, TC008620, TC012671, TC015676, TC004732, TC000462, TC003214, TC003886, TC004872, TC008513, TC009010, TC009206, TC009556, TC011025, TC011455, TC007497, TC007466, TC007470, TC010519, TC011755, TC012512, TC015333,…
5	GO:0009887	organ morphogenesis	biological_process	26	10.28	TC002141, TC013187, TC006673, TC030667, TC015633, TC001574, TC013311, TC006549, TC015925, TC000443, TC000998, TC016331, TC001470, TC004925, TC009158, TC000083, TC011812, TC015765, TC011637, TC011311, TC015301, TC000050, TC012868, TC016051, TC001743, TC014219
8	GO:0006471	protein ADP-ribosylation	biological_process	2	2	TC001462, TC012647
3	GO:0043170	macromolecule metabolic process	biological_process	271	75.18	TC010648, TC007496, TC005366, TC014286, TC000443, TC008261, TC007894, TC012868, TC016051, TC012576, TC001152, TC002141, TC009366, TC014175, TC002918, TC015633, TC012877, TC000614, TC006260, TC007754, TC008727, TC009978, TC001877, TC001774, TC007471, TC014882, TC013001, TC001755, TC007016, TC009979, TC003350, TC005188, TC009183, TC013726, TC013078, TC009705, TC001462, TC012647, TC004794, TC007534,…
7	GO:0046356	acetyl-CoA catabolic process	biological_process	15	9	TC000992, TC003790, TC004222, TC004730, TC005725, TC006823, TC008177, TC009618, TC010587, TC011647, TC011988, TC013056, TC013214, TC014590, TC015050
5	GO:0034599	cellular response to oxidative stress	biological_process	4	0.86	TC000083, TC000084-GA, TC004948, TC012328
null	GO:0072523	purine-containing compound catabolic process	biological_process	21	2.72	TC001470, TC001880, TC002141, TC003235, TC004873, TC006729, TC008784, TC009589, TC010452, TC011829, TC012793, TC014613, TC007497, TC007466, TC007470, TC010519, TC011755, TC012512, TC015333, TC015346, TC015423
5	GO:0006718	juvenile hormone biosynthetic process	biological_process	1	0.6	TC009631
4	GO:0032984	macromolecular complex disassembly	biological_process	11	1.88	TC003367, TC004489, TC006729, TC007754, TC008261, TC015654, TC015301, TC009328, TC006406, TC001574, TC012877
4	GO:0031497	chromatin assembly	biological_process	5	3	TC002583, TC005398, TC007471, TC012708, TC012877
null	GO:0072401	signal transduction involved in DNA integrity checkpoint	biological_process	3	0.65	TC007754, TC008727, TC009978
6	GO:0050778	positive regulation of immune response	biological_process	2	0.72	TC007754, TC009978
null	GO:0071843	cellular component biogenesis at cellular level	biological_process	14	4.73	TC010648, TC012004, TC000998, TC016331, TC012868, TC016051, TC004308, TC030773, TC001225, TC002918, TC007754, TC009978, TC011182, TC016306
8	GO:0031295	T cell costimulation	biological_process	1	1	TC002141
8	GO:0033121	regulation of purine nucleotide catabolic process	biological_process	1	0.36	TC007497
6	GO:0051351	positive regulation of ligase activity	biological_process	5	1.8	TC000614, TC006260, TC007754, TC008727, TC009978
6	GO:0042045	epithelial fluid transport	biological_process	1	0.6	TC002805
6	GO:0016458	gene silencing	biological_process	4	2.3	TC012004, TC001877, TC010648, TC009705
5	GO:0043086	negative regulation of catalytic activity	biological_process	13	5	TC000614, TC006260, TC007754, TC008727, TC009978, TC005366, TC006549, TC015925, TC008661, TC009606, TC010795, TC011162, TC015479
5	GO:0030706	germarium-derived oocyte differentiation	biological_process	2	1.2	TC006109, TC009328
13	GO:0034199	activation of protein kinase A activity	biological_process	1	1	TC010046
3	GO:0044281	small molecule metabolic process	biological_process	130	13.51	TC008202, TC016351, TC009151, TC004724, TC004732, TC002990, TC002057, TC016225, TC001470, TC001880, TC002141, TC003235, TC004873, TC006729, TC008784, TC009589, TC010452, TC011829, TC012793, TC014613, TC002492, TC015922, TC008354, TC008728, TC010367, TC012133, TC013931, TC015322, TC013078, TC005233, TC008177, TC015050, TC013056, TC014590, TC011647, TC000542, TC006406, TC000688, TC013340, TC000462,…
5	GO:0051130	positive regulation of cellular component organization	biological_process	3	1.07	TC002141, TC015671, TC006406
4	GO:0046483	heterocycle metabolic process	biological_process	60	4.98	TC009151, TC016225, TC001470, TC001880, TC002141, TC003235, TC004873, TC006729, TC008784, TC009589, TC010452, TC011829, TC012793, TC014613, TC002492, TC015922, TC005565, TC008354, TC008728, TC010367, TC012133, TC013931, TC015322, TC002057, TC000542, TC013340, TC008620, TC012671, TC015676, TC004222, TC006823, TC010448, TC000616, TC005667, TC007346, TC009501, TC004732, TC000462, TC003214, TC003886,…
6	GO:0009150	purine ribonucleotide metabolic process	biological_process	43	7.51	TC016225, TC001470, TC001880, TC002141, TC003235, TC004873, TC006729, TC008784, TC009589, TC010452, TC011829, TC012793, TC014613, TC002492, TC008354, TC008728, TC010367, TC012133, TC013931, TC015322, TC008620, TC012671, TC015676, TC004732, TC000462, TC003214, TC003886, TC004872, TC008513, TC009010, TC009206, TC009556, TC011025, TC011455, TC007497, TC007466, TC007470, TC010519, TC011755, TC012512,…
7	GO:0002218	activation of innate immune response	biological_process	2	1.56	TC007754, TC009978
4	GO:0034641	cellular nitrogen compound metabolic process	biological_process	138	14.38	TC010648, TC007496, TC009151, TC004724, TC004732, TC002990, TC008261, TC002057, TC002141, TC002918, TC005366, TC016225, TC001470, TC001880, TC003235, TC004873, TC006729, TC008784, TC009589, TC010452, TC011829, TC012793, TC014613, TC002492, TC015922, TC005565, TC008354, TC008728, TC010367, TC012133, TC013931, TC015322, TC008030, TC015348, TC006406, TC013340, TC000462, TC008620, TC012671, TC015676,…
7	GO:0051090	regulation of sequence-specific DNA binding transcription factor activity	biological_process	4	1.44	TC008261, TC000614, TC007754, TC009978
7	GO:0045934	negative regulation of nucleobase, nucleoside, nucleotide and nucleic acid metabolic process	biological_process	6	1.74	TC012004, TC008261, TC006673, TC007692, TC010795, TC009705
6	GO:0000271	polysaccharide biosynthetic process	biological_process	1	0.22	TC005591
6	GO:0046668	regulation of retinal cell programmed cell death	biological_process	1	0.36	TC001470
5	GO:0006998	nuclear envelope organization	biological_process	1	0.36	TC015321
7	GO:0007405	neuroblast proliferation	biological_process	3	1.72	TC006673, TC014882, TC009158
8	GO:0051761	sesquiterpene metabolic process	biological_process	1	0.13	TC009631
6	GO:0048210	Golgi vesicle fusion to target membrane	biological_process	1	1	TC004925
6	GO:0043038	amino acid activation	biological_process	2	0.58	TC013340, TC000462
null	GO:0072413	signal transduction involved in mitotic cell cycle checkpoint	biological_process	3	0.65	TC007754, TC008727, TC009978
7	GO:0006376	mRNA splice site selection	biological_process	2	2	TC012868, TC016051
7	GO:0055080	cation homeostasis	biological_process	5	1.34	TC013357, TC002289, TC007872, TC000476, TC001092
4	GO:0007349	cellularization	biological_process	8	6.4	TC006296, TC006408, TC015765, TC012004, TC004925, TC009158, TC013187, TC030667
6	GO:0055057	neuroblast division	biological_process	2	1.2	TC006673, TC014882
3	GO:0016271	tissue death	biological_process	11	2.38	TC002955, TC004489, TC004989, TC007247, TC008220, TC012004, TC012756, TC012758, TC014954, TC015765, TC015977
6	GO:0032268	regulation of cellular protein metabolic process	biological_process	25	7.12	TC001152, TC012877, TC000614, TC006260, TC007754, TC008727, TC009978, TC006406, TC003367, TC006009, TC000143, TC004308, TC007496, TC006808, TC005366, TC010046, TC009158, TC006549, TC015925, TC003790, TC010648, TC030783, TC011675, TC011637, TC030688
3	GO:0048869	cellular developmental process	biological_process	56	17.71	TC002141, TC008620, TC009158, TC010796, TC003790, TC013187, TC015765, TC001574, TC004925, TC030667, TC006673, TC006109, TC009328, TC006296, TC006408, TC000443, TC004676, TC008728, TC005398, TC006549, TC009965, TC011812, TC012647, TC012793, TC012004, TC001251, TC006055, TC030783, TC001470, TC001743, TC015925, TC000998, TC016331, TC007496, TC014219, TC006191, TC001755, TC000083, TC009151, TC011311,…
5	GO:0019684	photosynthesis, light reaction	biological_process	3	3	TC002817, TC015022, TC015217
4	GO:0050790	regulation of catalytic activity	biological_process	24	8.17	TC002141, TC000614, TC006260, TC007754, TC008727, TC009978, TC005366, TC010046, TC010027, TC009158, TC006549, TC015925, TC003790, TC007497, TC008661, TC009606, TC010795, TC011675, TC014338, TC011162, TC015479, TC008261, TC002955, TC014286
4	GO:0006582	melanin metabolic process	biological_process	1	0.6	TC009158
3	GO:0030029	actin filament-based process	biological_process	23	7.85	TC002141, TC000050, TC015506, TC004925, TC007894, TC000998, TC016331, TC030667, TC015671, TC009158, TC015765, TC009328, TC001574, TC013187, TC014115, TC006673, TC004676, TC006549, TC009965, TC012793, TC014767, TC014882, TC002445
4	GO:0061053	somite development	biological_process	2	0.72	TC015633, TC010046
6	GO:0019731	antibacterial humoral response	biological_process	1	1	TC006808
7	GO:0009127	purine nucleoside monophosphate biosynthetic process	biological_process	1	0.22	TC016225
6	GO:0007390	germ-band shortening	biological_process	1	1	TC002141
5	GO:0015931	nucleobase, nucleoside, nucleotide and nucleic acid transport	biological_process	7	1.81	TC016112, TC008873, TC006281, TC011025, TC011923, TC012004, TC008473
8	GO:0030010	establishment of cell polarity	biological_process	3	1.18	TC002141, TC001251, TC013187
6	GO:0006112	energy reserve metabolic process	biological_process	3	1.32	TC008246, TC005591, TC015321
3	GO:0050817	coagulation	biological_process	2	0.96	TC005398, TC002141
7	GO:0006415	translational termination	biological_process	7	6.36	TC003367, TC004489, TC006729, TC007754, TC008261, TC015654, TC006406
4	GO:0010033	response to organic substance	biological_process	12	4.99	TC015429, TC005398, TC012004, TC003790, TC006191, TC006653, TC007208, TC009158, TC011057, TC005366, TC011675, TC000960
5	GO:0010941	regulation of cell death	biological_process	19	3.92	TC010519, TC012877, TC015765, TC002141, TC007754, TC009978, TC001251, TC008727, TC005366, TC007642, TC009325, TC011675, TC012328, TC012443, TC010884, TC001470, TC008261, TC011812, TC016366
6	GO:0045610	regulation of hemocyte differentiation	biological_process	2	1.36	TC006191, TC002141
7	GO:0022028	tangential migration from the subventricular zone to the olfactory bulb	biological_process	1	0.6	TC002141
8	GO:0051762	sesquiterpene biosynthetic process	biological_process	1	0.22	TC009631
6	GO:0050885	neuromuscular process controlling balance	biological_process	1	1	TC002141
6	GO:0044275	cellular carbohydrate catabolic process	biological_process	18	2.81	TC000688, TC002057, TC008246, TC010448, TC000616, TC005667, TC007346, TC009501, TC000318, TC000319, TC002948, TC004380, TC006170, TC010847, TC012754, TC014998, TC030624, TC030755
null	GO:0071901	negative regulation of protein serine/threonine kinase activity	biological_process	2	0.96	TC005366, TC015925
5	GO:0051129	negative regulation of cellular component organization	biological_process	7	2.17	TC002141, TC009328, TC004873, TC005366, TC009965, TC011289, TC012877
8	GO:0009142	nucleoside triphosphate biosynthetic process	biological_process	20	3.06	TC002492, TC008354, TC008728, TC010367, TC012133, TC013931, TC015322, TC008620, TC012671, TC015676, TC000462, TC003214, TC003886, TC004872, TC008513, TC009010, TC009206, TC009556, TC011025, TC011455
7	GO:0006488	dolichol-linked oligosaccharide biosynthetic process	biological_process	1	1	TC003350
7	GO:0030509	BMP signaling pathway	biological_process	1	1	TC000443
6	GO:0046394	carboxylic acid biosynthetic process	biological_process	15	6.07	TC006406, TC001027, TC003656, TC005501, TC007346, TC007511, TC011471, TC030052, TC004262, TC000542, TC007208, TC013082, TC004842, TC015385, TC002601
8	GO:0006826	iron ion transport	biological_process	2	2	TC000476, TC001092
7	GO:0007613	memory	biological_process	4	2.4	TC001251, TC014214, TC030783, TC006549
8	GO:0030834	regulation of actin filament depolymerization	biological_process	1	0.22	TC009328
5	GO:0043085	positive regulation of catalytic activity	biological_process	12	4.19	TC002141, TC000614, TC006260, TC007754, TC008727, TC009978, TC010046, TC010027, TC003790, TC011675, TC014338, TC008261
7	GO:0034764	positive regulation of transmembrane transport	biological_process	2	0.43	TC001251, TC007534
7	GO:0007603	phototransduction, visible light	biological_process	1	0.58	TC001251
7	GO:0033227	dsRNA transport	biological_process	4	4	TC006281, TC011025, TC011923, TC012004
7	GO:0006605	protein targeting	biological_process	14	5.34	TC030773, TC001558, TC015621, TC007282, TC010557, TC013365, TC006360, TC004293, TC003790, TC006191, TC004489, TC011311, TC001251, TC007534
6	GO:0009226	nucleotide-sugar biosynthetic process	biological_process	1	0.6	TC005557
5	GO:0048580	regulation of post-embryonic development	biological_process	1	0.36	TC006191
7	GO:0043555	regulation of translation in response to stress	biological_process	1	0.36	TC001152
3	GO:0035264	multicellular organism growth	biological_process	4	2.8	TC015633, TC002424, TC011637, TC001774
12	GO:0042518	negative regulation of tyrosine phosphorylation of Stat3 protein	biological_process	1	1	TC005366
5	GO:0051049	regulation of transport	biological_process	6	1.37	TC030773, TC002141, TC015183, TC001251, TC007534, TC006408
8	GO:0045814	negative regulation of gene expression, epigenetic	biological_process	2	0.96	TC012004, TC009705
7	GO:0035087	siRNA loading onto RISC involved in RNA interference	biological_process	1	1	TC012004
5	GO:0006818	hydrogen transport	biological_process	25	7.16	TC008354, TC008728, TC010367, TC012133, TC013931, TC015322, TC005628, TC009074, TC000524, TC000874, TC006281, TC007903, TC009631, TC010758, TC011025, TC011455, TC013357, TC000462, TC003214, TC003886, TC004872, TC008513, TC009010, TC009206, TC009556
6	GO:0001947	heart looping	biological_process	1	1	TC015633
8	GO:0006418	tRNA aminoacylation for protein translation	biological_process	2	1.6	TC013340, TC000462
9	GO:0050852	T cell receptor signaling pathway	biological_process	2	2	TC007754, TC009978
null	GO:0072329	monocarboxylic acid catabolic process	biological_process	7	2.52	TC002547, TC005928, TC008729, TC008872, TC010636, TC011683, TC014680
8	GO:0007476	imaginal disc-derived wing morphogenesis	biological_process	12	10.5	TC002141, TC013187, TC006673, TC030667, TC009158, TC006549, TC011812, TC013311, TC015765, TC015925, TC011637, TC001574
8	GO:0035023	regulation of Rho protein signal transduction	biological_process	1	0.6	TC002141
6	GO:0006221	pyrimidine nucleotide biosynthetic process	biological_process	1	0.43	TC002492
4	GO:0060560	developmental growth involved in morphogenesis	biological_process	3	1.68	TC002141, TC009158, TC030667
5	GO:0048103	somatic stem cell division	biological_process	2	0.72	TC006673, TC014882
4	GO:0019222	regulation of metabolic process	biological_process	76	14.61	TC009151, TC006052, TC005366, TC014286, TC013313, TC002141, TC003656, TC011471, TC008261, TC001152, TC012004, TC015633, TC012877, TC000614, TC006260, TC007754, TC008727, TC009978, TC001877, TC010648, TC009631, TC006406, TC003367, TC006009, TC000143, TC004308, TC007496, TC006808, TC010046, TC006673, TC007692, TC010027, TC010795, TC009158, TC006549, TC007282, TC010557, TC013365, TC000104, TC010778,…
7	GO:0031570	DNA integrity checkpoint	biological_process	7	1.25	TC007754, TC008727, TC009978, TC006109, TC006191, TC008708, TC013063
8	GO:0006302	double-strand break repair	biological_process	1	1	TC008875
7	GO:0042472	inner ear morphogenesis	biological_process	1	1.2	TC002141
7	GO:0000768	syncytium formation by plasma membrane fusion	biological_process	1	0.6	TC002141
4	GO:0009611	response to wounding	biological_process	5	2.98	TC005398, TC002141, TC006673, TC009158, TC013187
11	GO:0051533	positive regulation of NFAT protein import into nucleus	biological_process	2	2	TC001251, TC007534
5	GO:0048599	oocyte development	biological_process	7	1.56	TC014219, TC004925, TC006109, TC016112, TC000998, TC016331, TC009028
4	GO:0070727	cellular macromolecule localization	biological_process	28	5.1	TC030773, TC001558, TC015621, TC005303, TC007282, TC010557, TC013365, TC006360, TC004293, TC003790, TC006191, TC004489, TC011311, TC006653, TC009151, TC001251, TC007534, TC004925, TC009028, TC016112, TC000142, TC001437, TC002967, TC007934, TC011289, TC011923, TC012793, TC013052
5	GO:0015980	energy derivation by oxidation of organic compounds	biological_process	53	11.95	TC006252, TC030049, TC000688, TC002057, TC006519, TC009512, TC009596, TC030047, TC009966, TC010331, TC014895, TC015046, TC030044, TC000355, TC001945, TC002691, TC003690, TC004001, TC004388, TC005501, TC006357, TC007636, TC007967, TC008030, TC008644, TC008873, TC009080, TC009578, TC012859, TC014044, TC015022, TC015217, TC015691, TC030052, TC030694, TC008246, TC005591, TC015321, TC000992, TC003790,…
5	GO:0048863	stem cell differentiation	biological_process	3	0.65	TC000443, TC001470, TC004925
null	GO:0072599	establishment of protein localization in endoplasmic reticulum	biological_process	4	1.01	TC007282, TC010557, TC013365, TC006360
6	GO:0051246	regulation of protein metabolic process	biological_process	26	5.47	TC005366, TC014286, TC001152, TC012877, TC000614, TC006260, TC007754, TC008727, TC009978, TC006406, TC003367, TC006009, TC000143, TC004308, TC007496, TC006808, TC010046, TC009158, TC006549, TC015925, TC003790, TC010648, TC030783, TC011675, TC011637, TC030688
7	GO:0042461	photoreceptor cell development	biological_process	8	2.92	TC000998, TC016331, TC001470, TC001574, TC002141, TC004925, TC001755, TC004676
6	GO:0007265	Ras protein signal transduction	biological_process	6	3.9	TC002141, TC006109, TC006549, TC005366, TC015925, TC003790
null	GO:0072528	pyrimidine-containing compound biosynthetic process	biological_process	2	0.62	TC002492, TC001470
6	GO:0008052	sensory organ boundary specification	biological_process	1	0.6	TC004925
8	GO:0070936	protein K48-linked ubiquitination	biological_process	1	1	TC000443
9	GO:0042990	regulation of transcription factor import into nucleus	biological_process	2	0.72	TC001251, TC007534
5	GO:0050905	neuromuscular process	biological_process	3	2.2	TC015301, TC008620, TC002141
7	GO:0007095	mitotic cell cycle G2/M transition DNA damage checkpoint	biological_process	4	4	TC006109, TC006191, TC008708, TC013063
7	GO:0042386	hemocyte differentiation	biological_process	2	1.42	TC002141, TC006191
7	GO:0001736	establishment of planar polarity	biological_process	5	5.08	TC002141, TC001574, TC013311, TC009158, TC030667
7	GO:0007435	salivary gland morphogenesis	biological_process	13	5.96	TC002141, TC009158, TC002955, TC004489, TC004989, TC007247, TC008220, TC012004, TC012756, TC012758, TC014954, TC015765, TC015977
4	GO:0009581	detection of external stimulus	biological_process	7	2.14	TC010796, TC001251, TC001470, TC006408, TC011064, TC012756, TC012758
8	GO:0018410	C-terminal protein amino acid modification	biological_process	1	0.6	TC013078
5	GO:0021772	olfactory bulb development	biological_process	1	0.36	TC002141
3	GO:0048771	tissue remodeling	biological_process	1	0.36	TC002141
8	GO:0070208	protein heterotrimerization	biological_process	1	1	TC005366
3	GO:0008037	cell recognition	biological_process	4	1.3	TC015765, TC030783, TC000050, TC002141
5	GO:0007309	oocyte axis specification	biological_process	6	2.67	TC004925, TC006109, TC016112, TC000998, TC016331, TC009028
6	GO:0009144	purine nucleoside triphosphate metabolic process	biological_process	42	7.38	TC001470, TC001880, TC002141, TC003235, TC004873, TC006729, TC008784, TC009589, TC010452, TC011829, TC012793, TC014613, TC002492, TC008354, TC008728, TC010367, TC012133, TC013931, TC015322, TC008620, TC012671, TC015676, TC004732, TC000462, TC003214, TC003886, TC004872, TC008513, TC009010, TC009206, TC009556, TC011025, TC011455, TC007497, TC007466, TC007470, TC010519, TC011755, TC012512, TC015333,…
7	GO:0031575	mitotic cell cycle G1/S transition checkpoint	biological_process	3	0.65	TC007754, TC008727, TC009978
7	GO:0040029	regulation of gene expression, epigenetic	biological_process	4	1.83	TC012004, TC001877, TC010648, TC009705
5	GO:0055085	transmembrane transport	biological_process	57	35.65	TC008354, TC008728, TC010367, TC012133, TC013931, TC015322, TC001443, TC030773, TC002289, TC002415, TC003158, TC003228, TC003284, TC004422, TC005615, TC006128, TC006408, TC007872, TC008412, TC008413, TC008414, TC011257, TC012751, TC013313, TC013479, TC013486, TC013738, TC014279, TC015070, TC015333, TC015346, TC015423, TC016081, TC016126, TC000524, TC000874, TC006281, TC007903, TC009631, TC010758,…
10	GO:0043405	regulation of MAP kinase activity	biological_process	5	2.28	TC005366, TC007754, TC009978, TC015925, TC003790
7	GO:0010628	positive regulation of gene expression	biological_process	3	1.72	TC015633, TC000104, TC010778
8	GO:0001745	compound eye morphogenesis	biological_process	15	8.14	TC001574, TC002141, TC013311, TC006549, TC015925, TC000443, TC000998, TC016331, TC001470, TC004925, TC000083, TC000050, TC012868, TC016051, TC009158
4	GO:0009725	response to hormone stimulus	biological_process	3	1.72	TC015429, TC005398, TC007208
4	GO:0009266	response to temperature stimulus	biological_process	5	3.4	TC000590, TC001152, TC008059, TC013913, TC008620
7	GO:0048136	male germ-line cyst formation	biological_process	1	0.6	TC004925
8	GO:0042136	neurotransmitter biosynthetic process	biological_process	1	0.6	TC000083
4	GO:0003013	circulatory system process	biological_process	1	0.6	TC011675
8	GO:0018212	peptidyl-tyrosine modification	biological_process	1	0.13	TC005366
4	GO:0012501	programmed cell death	biological_process	31	10.92	TC010519, TC012877, TC001774, TC015765, TC002141, TC007754, TC009978, TC001251, TC008727, TC005366, TC007642, TC009325, TC011675, TC012328, TC012443, TC010884, TC001470, TC008261, TC011812, TC016366, TC000443, TC007247, TC002955, TC004489, TC004989, TC008220, TC012004, TC012756, TC012758, TC014954, TC015977
5	GO:0031532	actin cytoskeleton reorganization	biological_process	3	2.6	TC004925, TC007894, TC000050
8	GO:0046513	ceramide biosynthetic process	biological_process	1	1	TC006052
6	GO:0007269	neurotransmitter secretion	biological_process	8	7.6	TC001437, TC001462, TC007497, TC007534, TC011923, TC012647, TC015301, TC015183
5	GO:0006796	phosphate metabolic process	biological_process	81	19.99	TC007894, TC012868, TC016051, TC012576, TC001152, TC012877, TC002141, TC002492, TC006252, TC030049, TC006519, TC009512, TC009596, TC030047, TC009966, TC010331, TC014895, TC015046, TC030044, TC000355, TC001945, TC002691, TC003690, TC004001, TC004388, TC005501, TC006357, TC007636, TC007967, TC008030, TC008644, TC008873, TC009080, TC009578, TC012859, TC014044, TC015022, TC015217, TC015691, TC030052,…
6	GO:0009066	aspartate family amino acid metabolic process	biological_process	1	0.6	TC007911
10	GO:0007465	R7 cell fate commitment	biological_process	1	0.6	TC006549
8	GO:0001738	morphogenesis of a polarized epithelium	biological_process	5	3.05	TC002141, TC001574, TC013311, TC009158, TC030667
5	GO:0008063	Toll signaling pathway	biological_process	3	2.36	TC007754, TC009978, TC006191
7	GO:0043123	positive regulation of I-kappaB kinase/NF-kappaB cascade	biological_process	2	2	TC007754, TC009978
7	GO:0050767	regulation of neurogenesis	biological_process	8	1.41	TC006549, TC015925, TC000443, TC002141, TC009965, TC011289, TC009158, TC013187
null	GO:0071824	protein-DNA complex subunit organization	biological_process	5	2.16	TC012877, TC002583, TC005398, TC007471, TC012708
6	GO:0009948	anterior/posterior axis specification	biological_process	7	2.45	TC006549, TC015633, TC000998, TC016112, TC016331, TC004925, TC009028
4	GO:0044260	cellular macromolecule metabolic process	biological_process	244	78.91	TC010648, TC007496, TC000443, TC008261, TC007894, TC012868, TC016051, TC012576, TC001152, TC002141, TC002918, TC005366, TC012877, TC000614, TC006260, TC007754, TC008727, TC009978, TC001774, TC007471, TC014882, TC013001, TC001755, TC007016, TC009979, TC003350, TC005188, TC009183, TC013726, TC013078, TC009705, TC001462, TC012647, TC004794, TC007534, TC015321, TC015925, TC001251, TC002075, TC008646,…
5	GO:0043324	pigment metabolic process involved in developmental pigmentation	biological_process	2	0.43	TC012756, TC012758
5	GO:0000912	assembly of actomyosin apparatus involved in cell cycle cytokinesis	biological_process	1	0.6	TC001574
8	GO:0019322	pentose biosynthetic process	biological_process	1	1	TC010448
null	GO:0072530	purine-containing compound transmembrane transport	biological_process	1	1.2	TC001443
4	GO:0044092	negative regulation of molecular function	biological_process	14	3.67	TC008261, TC000614, TC006260, TC007754, TC008727, TC009978, TC005366, TC006549, TC015925, TC008661, TC009606, TC010795, TC011162, TC015479
8	GO:0001932	regulation of protein phosphorylation	biological_process	9	2.3	TC005366, TC007754, TC009978, TC010046, TC009158, TC006549, TC015925, TC003790, TC011675
null	GO:0072507	divalent inorganic cation homeostasis	biological_process	1	0.36	TC007872
9	GO:0031396	regulation of protein ubiquitination	biological_process	7	3.76	TC000614, TC006260, TC007754, TC008727, TC009978, TC011637, TC030688
9	GO:0019674	NAD metabolic process	biological_process	1	0.36	TC002057
8	GO:0021831	embryonic olfactory bulb interneuron precursor migration	biological_process	1	1	TC002141
3	GO:0007155	cell adhesion	biological_process	17	14.48	TC005366, TC002141, TC001470, TC005398, TC007247, TC009965, TC011812, TC012647, TC012756, TC012758, TC012793, TC014951, TC014954, TC000083, TC001743, TC004676, TC009158
6	GO:0001890	placenta development	biological_process	1	0.6	TC015633
6	GO:0015780	nucleotide-sugar transport	biological_process	1	1.8	TC001443
5	GO:0051093	negative regulation of developmental process	biological_process	7	1.61	TC000443, TC001470, TC004925, TC006191, TC005366, TC009965, TC011289
4	GO:0030198	extracellular matrix organization	biological_process	1	1	TC002805
6	GO:0001944	vasculature development	biological_process	1	0.22	TC007496
4	GO:0035212	cell competition in a multicellular organism	biological_process	1	1	TC002141
6	GO:0009251	glucan catabolic process	biological_process	1	0.6	TC008246
5	GO:0023056	positive regulation of signaling	biological_process	5	1.14	TC002141, TC009158, TC007754, TC009978, TC003790
6	GO:0010942	positive regulation of cell death	biological_process	8	1.74	TC015765, TC002141, TC007754, TC009978, TC010884, TC005366, TC008261, TC011812
6	GO:0007416	synapse assembly	biological_process	2	1.2	TC008620, TC002141
7	GO:0008364	pupal chitin-based cuticle development	biological_process	2	2	TC002057, TC016355
6	GO:0007499	ectoderm and mesoderm interaction	biological_process	1	1	TC006673
4	GO:0009314	response to radiation	biological_process	8	2.36	TC006109, TC010796, TC001470, TC001251, TC011064, TC006408, TC012756, TC012758
5	GO:0019439	aromatic compound catabolic process	biological_process	1	0.36	TC009325
5	GO:0002165	instar larval or pupal development	biological_process	30	6.49	TC008202, TC016351, TC002141, TC013187, TC006673, TC030667, TC002057, TC016355, TC009631, TC011289, TC009158, TC011812, TC006549, TC013311, TC015765, TC015925, TC011637, TC001574, TC000998, TC016331, TC002955, TC004489, TC004989, TC007247, TC008220, TC012004, TC012756, TC012758, TC014954, TC015977
3	GO:0051705	behavioral interaction between organisms	biological_process	11	3.82	TC001251, TC000379, TC000793, TC002441, TC004676, TC006296, TC008387, TC016225, TC030780, TC003656, TC011471
6	GO:0032465	regulation of cytokinesis	biological_process	1	1	TC001251
3	GO:0065009	regulation of molecular function	biological_process	26	7.21	TC008261, TC002141, TC000614, TC006260, TC007754, TC008727, TC009978, TC005366, TC010046, TC010027, TC009158, TC006549, TC015925, TC003790, TC007497, TC008661, TC009606, TC010795, TC011675, TC014338, TC011162, TC015479, TC007692, TC001251, TC002955, TC014286
7	GO:0031328	positive regulation of cellular biosynthetic process	biological_process	6	2.86	TC009151, TC002141, TC000104, TC010778, TC006406, TC009979
4	GO:0019098	reproductive behavior	biological_process	4	1.3	TC001251, TC002424, TC003656, TC011471
5	GO:0050658	RNA transport	biological_process	6	3.36	TC016112, TC008873, TC006281, TC011025, TC011923, TC012004
6	GO:0009913	epidermal cell differentiation	biological_process	6	0.9	TC002141, TC013187, TC006673, TC030667, TC001574, TC009158
8	GO:0016059	deactivation of rhodopsin mediated signaling	biological_process	1	0.6	TC001251
5	GO:0009892	negative regulation of metabolic process	biological_process	21	2.95	TC012004, TC008261, TC012877, TC000614, TC006260, TC007754, TC008727, TC009978, TC001877, TC010648, TC006052, TC006673, TC007692, TC010795, TC007282, TC010557, TC013365, TC006808, TC009705, TC030783, TC005366
null	GO:0071902	positive regulation of protein serine/threonine kinase activity	biological_process	3	1.32	TC007754, TC009978, TC003790
8	GO:0009826	unidimensional cell growth	biological_process	3	1.8	TC009158, TC030667, TC002141
6	GO:0051783	regulation of nuclear division	biological_process	2	0.73	TC004873, TC006109
5	GO:0007243	intracellular protein kinase cascade	biological_process	8	5.15	TC002141, TC007754, TC009158, TC009978, TC013187, TC011812, TC001470, TC005366
5	GO:0031023	microtubule organizing center organization	biological_process	1	0.13	TC001251
6	GO:0035158	regulation of tube diameter, open tracheal system	biological_process	1	1	TC008620
5	GO:0071456	cellular response to hypoxia	biological_process	2	2	TC000143, TC005557
8	GO:0000209	protein polyubiquitination	biological_process	1	1.2	TC000443
6	GO:0051320	S phase	biological_process	3	1.8	TC007754, TC008727, TC009978
5	GO:0071453	cellular response to oxygen levels	biological_process	2	1.2	TC000143, TC005557
6	GO:0018871	1-aminocyclopropane-1-carboxylate metabolic process	biological_process	1	0.6	TC004262
9	GO:0006511	ubiquitin-dependent protein catabolic process	biological_process	15	10.92	TC000443, TC001774, TC006653, TC005366, TC000614, TC006260, TC007754, TC008727, TC009978, TC007681, TC008015, TC008671, TC009675, TC009979, TC014574
7	GO:0000216	M/G1 transition of mitotic cell cycle	biological_process	3	3	TC007754, TC008727, TC009978
5	GO:0032870	cellular response to hormone stimulus	biological_process	1	0.6	TC015429
6	GO:0070922	small RNA loading onto RISC	biological_process	1	0.6	TC012004
6	GO:0042676	compound eye cone cell fate commitment	biological_process	1	1	TC000083
7	GO:0009306	protein secretion	biological_process	2	2	TC006116, TC009965
7	GO:0009145	purine nucleoside triphosphate biosynthetic process	biological_process	20	4.38	TC002492, TC008354, TC008728, TC010367, TC012133, TC013931, TC015322, TC008620, TC012671, TC015676, TC000462, TC003214, TC003886, TC004872, TC008513, TC009010, TC009206, TC009556, TC011025, TC011455
5	GO:0001570	vasculogenesis	biological_process	1	1	TC007496
7	GO:0010608	posttranscriptional regulation of gene expression	biological_process	14	7.53	TC001152, TC001877, TC010648, TC006406, TC003367, TC006009, TC000143, TC004308, TC007496, TC012004, TC006808, TC030783, TC001774, TC000443
5	GO:0051236	establishment of RNA localization	biological_process	7	3.02	TC016112, TC008873, TC010648, TC006281, TC011025, TC011923, TC012004
6	GO:0007424	open tracheal system development	biological_process	7	7.16	TC002805, TC009158, TC002141, TC000104, TC001743, TC008620, TC030667
5	GO:0060255	regulation of macromolecule metabolic process	biological_process	59	10.75	TC005366, TC014286, TC008261, TC001152, TC012004, TC002141, TC015633, TC012877, TC000614, TC006260, TC007754, TC008727, TC009978, TC001877, TC010648, TC006406, TC003367, TC006009, TC000143, TC004308, TC007496, TC006808, TC010046, TC006673, TC007692, TC009158, TC006549, TC000104, TC010778, TC015925, TC003790, TC009979, TC011045, TC011311, TC011708, TC000056, TC000083, TC000810, TC001225, TC002472,…
7	GO:0006892	post-Golgi vesicle-mediated transport	biological_process	2	2	TC011294, TC012647
4	GO:0044093	positive regulation of molecular function	biological_process	13	3.95	TC002141, TC000614, TC006260, TC007754, TC008727, TC009978, TC010046, TC010027, TC003790, TC011675, TC014338, TC008261, TC007692
5	GO:0002764	immune response-regulating signaling pathway	biological_process	2	1.19	TC007754, TC009978
9	GO:0055069	zinc ion homeostasis	biological_process	1	0.6	TC007872
6	GO:0040010	positive regulation of growth rate	biological_process	2	2	TC001251, TC005398
8	GO:0006449	regulation of translational termination	biological_process	1	0.6	TC006406
9	GO:0006388	tRNA splicing, via endonucleolytic cleavage and ligation	biological_process	1	1	TC006382
5	GO:0001555	oocyte growth	biological_process	1	1	TC014219
6	GO:0010556	regulation of macromolecule biosynthetic process	biological_process	41	11.35	TC008261, TC001152, TC012004, TC002141, TC006406, TC003367, TC006009, TC000143, TC004308, TC007496, TC000614, TC007754, TC009978, TC006808, TC006673, TC007692, TC000104, TC010778, TC009979, TC011045, TC011311, TC011708, TC000056, TC000083, TC000810, TC001225, TC002472, TC005366, TC006052, TC006312, TC009211, TC009965, TC012878, TC012882, TC013925, TC014110, TC015977, TC030047, TC009705, TC010648,…
3	GO:0045730	respiratory burst	biological_process	1	0.6	TC002141
6	GO:0051346	negative regulation of hydrolase activity	biological_process	2	1.2	TC011162, TC015479
3	GO:0006950	response to stress	biological_process	55	30.79	TC009158, TC007754, TC009978, TC013567, TC001152, TC008261, TC002141, TC013187, TC005398, TC000590, TC008059, TC013913, TC000083, TC000084-GA, TC004948, TC012328, TC006673, TC006808, TC012004, TC008875, TC002462, TC004551, TC005408, TC007642, TC010355, TC010362, TC015376, TC015925, TC008727, TC009675, TC009796, TC030773, TC013059, TC014954, TC001225, TC001999, TC002089, TC004425, TC012185, TC0130…
5	GO:0019080	viral genome expression	biological_process	5	2.62	TC003367, TC007754, TC008261, TC015654, TC009979
6	GO:0017038	protein import	biological_process	8	3.38	TC030773, TC001558, TC015621, TC003790, TC006191, TC011311, TC001251, TC007534
5	GO:0035206	regulation of hemocyte proliferation	biological_process	1	0.6	TC006191
5	GO:0060263	regulation of respiratory burst	biological_process	1	1	TC002141
7	GO:0034446	substrate adhesion-dependent cell spreading	biological_process	1	1	TC002141
4	GO:0042430	indole-containing compound metabolic process	biological_process	1	0.6	TC005565
5	GO:0031098	stress-activated protein kinase signaling cascade	biological_process	6	4.56	TC002141, TC007754, TC009158, TC009978, TC013187, TC001470
3	GO:0044419	interspecies interaction between organisms	biological_process	3	2.02	TC014481, TC008727, TC009979
8	GO:0030307	positive regulation of cell growth	biological_process	1	1	TC006653
6	GO:0032409	regulation of transporter activity	biological_process	1	0.22	TC001251
5	GO:0030033	microvillus assembly	biological_process	1	0.6	TC006673
8	GO:0035025	positive regulation of Rho protein signal transduction	biological_process	1	1	TC002141
5	GO:0048525	negative regulation of viral reproduction	biological_process	1	0.6	TC012004
5	GO:0016339	calcium-dependent cell-cell adhesion	biological_process	1	1	TC000083
8	GO:0060571	morphogenesis of an epithelial fold	biological_process	1	0.6	TC009158
8	GO:0043280	positive regulation of caspase activity	biological_process	1	0.6	TC008261
8	GO:0046039	GTP metabolic process	biological_process	14	8.02	TC001470, TC001880, TC002141, TC003235, TC004873, TC006729, TC008784, TC009589, TC010452, TC011829, TC012793, TC014613, TC002492, TC007497
8	GO:0000413	protein peptidyl-prolyl isomerization	biological_process	3	3	TC004820, TC009796, TC014505
8	GO:0000060	protein import into nucleus, translocation	biological_process	1	1	TC011311
7	GO:0030703	eggshell formation	biological_process	3	0.65	TC002141, TC003790, TC013187
7	GO:0008612	peptidyl-lysine modification to hypusine	biological_process	1	1	TC006406
4	GO:0007166	cell surface receptor linked signaling pathway	biological_process	22	11.55	TC007754, TC009978, TC006191, TC009158, TC003838, TC004489, TC007016, TC014338, TC002141, TC005366, TC006549, TC001094, TC001470, TC014882, TC000443, TC013187, TC016112, TC013357, TC000998, TC016331, TC010853, TC012576
8	GO:0016062	adaptation of rhodopsin mediated signaling	biological_process	1	1	TC001251
6	GO:0016116	carotenoid metabolic process	biological_process	2	2	TC012756, TC012758
6	GO:0015858	nucleoside transport	biological_process	1	1	TC008473
4	GO:0030154	cell differentiation	biological_process	51	17.76	TC002141, TC008620, TC009158, TC010796, TC003790, TC013187, TC015765, TC001574, TC004925, TC030667, TC006673, TC006109, TC009328, TC006296, TC006408, TC000443, TC004676, TC008728, TC012004, TC001251, TC006055, TC030783, TC001470, TC001743, TC006549, TC015925, TC000998, TC016331, TC007496, TC014219, TC006191, TC001755, TC000083, TC009151, TC011311, TC014882, TC000050, TC001774, TC014440, TC012903,…
7	GO:0006909	phagocytosis	biological_process	18	11.16	TC001251, TC002141, TC007247, TC000969, TC003790, TC003838, TC004676, TC006296, TC007954, TC008728, TC009010, TC009328, TC009556, TC009978, TC012251, TC012328, TC013187, TC013311
5	GO:0051336	regulation of hydrolase activity	biological_process	4	1.45	TC007497, TC011162, TC015479, TC008261
6	GO:0051223	regulation of protein transport	biological_process	3	0.52	TC030773, TC001251, TC007534
8	GO:0019307	mannose biosynthetic process	biological_process	1	0.6	TC005557
4	GO:0032879	regulation of localization	biological_process	11	2.91	TC014440, TC012647, TC030773, TC002141, TC015183, TC001251, TC007534, TC004925, TC009028, TC016112, TC006408
6	GO:0007306	eggshell chorion assembly	biological_process	3	1.8	TC002141, TC003790, TC013187
5	GO:0007015	actin filament organization	biological_process	16	10.77	TC002141, TC000050, TC015506, TC015671, TC007894, TC009158, TC015765, TC009328, TC001574, TC013187, TC006673, TC006549, TC009965, TC012793, TC014767, TC014882
8	GO:0007314	oocyte anterior/posterior axis specification	biological_process	5	1.44	TC000998, TC016112, TC016331, TC004925, TC009028
5	GO:0006778	porphyrin metabolic process	biological_process	1	0.36	TC013340
null	GO:0035637	multicellular organismal signaling	biological_process	16	3.78	TC011675, TC000083, TC013187, TC001437, TC001462, TC007497, TC007534, TC011923, TC012647, TC015301, TC001251, TC008620, TC014440, TC002141, TC004925, TC015183
6	GO:0043414	macromolecule methylation	biological_process	1	0.36	TC013078
4	GO:0050792	regulation of viral reproduction	biological_process	2	0.72	TC012004, TC009979
5	GO:0042811	pheromone biosynthetic process	biological_process	2	2	TC003656, TC011471
8	GO:0030835	negative regulation of actin filament depolymerization	biological_process	1	0.36	TC009328
6	GO:0045834	positive regulation of lipid metabolic process	biological_process	2	0.96	TC006052, TC002141
9	GO:0055059	asymmetric neuroblast division	biological_process	2	2	TC006673, TC014882
7	GO:0030707	ovarian follicle cell development	biological_process	9	4.05	TC002141, TC003790, TC013187, TC001574, TC004925, TC009158, TC030667, TC001470, TC001743
null	GO:2000027	regulation of organ morphogenesis	biological_process	5	1.9	TC002141, TC006549, TC015925, TC000443, TC001470
4	GO:0007010	cytoskeleton organization	biological_process	51	17.86	TC002141, TC000050, TC015506, TC009158, TC004925, TC007894, TC000998, TC016331, TC030667, TC015671, TC015765, TC009328, TC001574, TC013187, TC001073, TC007791, TC015046, TC014115, TC006673, TC001251, TC004676, TC001004, TC003838, TC006567, TC006782, TC009485, TC009675, TC010002, TC010830, TC012128, TC014007, TC000524, TC000969, TC003790, TC004873, TC007744, TC009342, TC010648, TC013311, TC016369,…
5	GO:0045185	maintenance of protein location	biological_process	3	1.09	TC006296, TC005303, TC007894
9	GO:0001752	compound eye photoreceptor fate commitment	biological_process	2	1.36	TC006549, TC001470
8	GO:0006879	cellular iron ion homeostasis	biological_process	2	2	TC000476, TC001092
10	GO:0050774	negative regulation of dendrite morphogenesis	biological_process	2	2	TC009965, TC011289
5	GO:0007591	molting cycle, chitin-based cuticle	biological_process	3	0.94	TC002057, TC016355, TC011289
6	GO:0048663	neuron fate commitment	biological_process	3	1.29	TC030783, TC006549, TC001470
5	GO:0051653	spindle localization	biological_process	1	0.22	TC001251
5	GO:0006662	glycerol ether metabolic process	biological_process	11	8.44	TC000058, TC003523, TC004723, TC004980, TC009487, TC013598, TC015376, TC000688, TC002057, TC006052, TC006808
4	GO:0051668	localization within membrane	biological_process	1	1	TC002141
4	GO:0048519	negative regulation of biological process	biological_process	47	9.53	TC006191, TC012004, TC008261, TC012877, TC000614, TC006260, TC007754, TC008727, TC009978, TC001877, TC010648, TC007692, TC010519, TC006052, TC005366, TC002141, TC000443, TC001470, TC004925, TC006673, TC009328, TC010795, TC006549, TC007282, TC010557, TC013365, TC006808, TC005886, TC006266, TC009705, TC007642, TC009325, TC011675, TC012328, TC012443, TC016366, TC006109, TC008708, TC013063, TC004873,…
9	GO:0016199	axon midline choice point recognition	biological_process	1	1	TC030783
5	GO:0033014	tetrapyrrole biosynthetic process	biological_process	1	0.36	TC013340
7	GO:0008360	regulation of cell shape	biological_process	11	9.56	TC005398, TC006549, TC008620, TC009965, TC011812, TC012647, TC012793, TC013187, TC001470, TC009158, TC002141
8	GO:0035315	hair cell differentiation	biological_process	6	1.5	TC002141, TC013187, TC006673, TC030667, TC001574, TC009158
5	GO:0016325	oocyte microtubule cytoskeleton organization	biological_process	3	1.8	TC004925, TC006109, TC016112
7	GO:0060446	branching involved in open tracheal system development	biological_process	1	0.6	TC009158
7	GO:0030970	retrograde protein transport, ER to cytosol	biological_process	1	1	TC006653
7	GO:0007091	mitotic metaphase/anaphase transition	biological_process	1	0.36	TC004873
6	GO:0006716	juvenile hormone metabolic process	biological_process	1	0.36	TC009631
5	GO:0048872	homeostasis of number of cells	biological_process	1	0.6	TC013056
8	GO:0018208	peptidyl-proline modification	biological_process	3	1.8	TC004820, TC009796, TC014505
5	GO:0032535	regulation of cellular component size	biological_process	12	2.7	TC002141, TC000050, TC015506, TC006808, TC015671, TC009328, TC014219, TC009158, TC030667, TC005366, TC006653, TC010519
6	GO:0051345	positive regulation of hydrolase activity	biological_process	1	0.22	TC008261
4	GO:0009593	detection of chemical stimulus	biological_process	1	0.6	TC001251
5	GO:0048729	tissue morphogenesis	biological_process	16	7.27	TC002141, TC015633, TC006673, TC001743, TC011812, TC009158, TC001574, TC013311, TC013187, TC001470, TC004925, TC006191, TC010557, TC030667, TC000998, TC016331
9	GO:0006183	GTP biosynthetic process	biological_process	1	1	TC002492
5	GO:0007268	synaptic transmission	biological_process	15	8.84	TC000083, TC013187, TC001437, TC001462, TC007497, TC007534, TC011923, TC012647, TC015301, TC001251, TC008620, TC014440, TC002141, TC004925, TC015183
10	GO:0021843	substrate-independent telencephalic tangential interneuron migration	biological_process	1	0.6	TC002141
5	GO:0000022	mitotic spindle elongation	biological_process	10	10	TC001004, TC003838, TC006567, TC006782, TC009485, TC009675, TC010002, TC010830, TC012128, TC014007
7	GO:0033157	regulation of intracellular protein transport	biological_process	3	0.86	TC030773, TC001251, TC007534
7	GO:0045089	positive regulation of innate immune response	biological_process	2	0.93	TC007754, TC009978
5	GO:0051340	regulation of ligase activity	biological_process	5	2.16	TC000614, TC006260, TC007754, TC008727, TC009978
5	GO:0031323	regulation of cellular metabolic process	biological_process	63	12.95	TC009151, TC002141, TC008261, TC001152, TC012004, TC012877, TC000614, TC006260, TC007754, TC008727, TC009978, TC009631, TC006406, TC003367, TC006009, TC000143, TC004308, TC007496, TC006808, TC005366, TC010046, TC006673, TC007692, TC010648, TC010795, TC009158, TC006549, TC007282, TC010557, TC013365, TC003656, TC011471, TC000104, TC010778, TC015925, TC003790, TC009979, TC011045, TC011311, TC011708,…
6	GO:0033365	protein localization to organelle	biological_process	13	2.32	TC030773, TC001558, TC015621, TC005303, TC007282, TC010557, TC013365, TC006360, TC003790, TC006191, TC011311, TC001251, TC007534
4	GO:0023051	regulation of signaling	biological_process	14	5.16	TC002141, TC006191, TC009158, TC005366, TC007754, TC009978, TC006549, TC013357, TC015925, TC003790, TC005886, TC006266, TC001470, TC001251
6	GO:0050867	positive regulation of cell activation	biological_process	1	0.13	TC002141
7	GO:0031577	spindle checkpoint	biological_process	1	0.36	TC004873
6	GO:0001704	formation of primary germ layer	biological_process	1	0.26	TC006673
null	GO:0071840	cellular component organization or biogenesis	biological_process	126	15.9	TC002141, TC000050, TC015506, TC001251, TC005366, TC007247, TC006808, TC010648, TC009158, TC008620, TC010796, TC003790, TC013187, TC012004, TC006673, TC030667, TC014219, TC015765, TC005398, TC006549, TC009965, TC011812, TC012647, TC012793, TC001877, TC009966, TC002805, TC007471, TC014882, TC013001, TC006055, TC003367, TC004489, TC006729, TC007754, TC008261, TC015654, TC004925, TC007894, TC000998,…
7	GO:0030811	regulation of nucleotide catabolic process	biological_process	1	0.22	TC007497
5	GO:0009792	embryo development ending in birth or egg hatching	biological_process	17	10.08	TC000443, TC001251, TC005398, TC015633, TC002141, TC010557, TC030667, TC012004, TC009158, TC013187, TC010046, TC001470, TC004925, TC006191, TC006549, TC008620, TC000050
5	GO:0048524	positive regulation of viral reproduction	biological_process	1	0.6	TC009979
7	GO:0048081	positive regulation of cuticle pigmentation	biological_process	1	1	TC011289
4	GO:0034389	lipid particle organization	biological_process	2	2	TC000379, TC005179
4	GO:0031498	chromatin disassembly	biological_process	1	0.6	TC012877
5	GO:0050803	regulation of synapse structure and activity	biological_process	2	0.96	TC002141, TC004925
7	GO:0009584	detection of visible light	biological_process	2	0.95	TC010796, TC001251
5	GO:0051402	neuron apoptosis	biological_process	3	1.72	TC010519, TC012877, TC001774
3	GO:0044236	multicellular organismal metabolic process	biological_process	1	0.36	TC009366
6	GO:0019673	GDP-mannose metabolic process	biological_process	1	0.6	TC005557
8	GO:0006481	C-terminal protein methylation	biological_process	1	1	TC013078
8	GO:0000187	activation of MAPK activity	biological_process	2	2	TC007754, TC009978
7	GO:0007426	tracheal outgrowth, open tracheal system	biological_process	1	1	TC002141
7	GO:0007498	mesoderm development	biological_process	3	2.76	TC006673, TC002445, TC005366
8	GO:0001751	compound eye photoreceptor cell differentiation	biological_process	9	3.77	TC006549, TC015925, TC000443, TC000998, TC016331, TC001470, TC001574, TC002141, TC004925
6	GO:0045132	meiotic chromosome segregation	biological_process	2	1.6	TC006191, TC012793
3	GO:0006928	cellular component movement	biological_process	11	4.09	TC002141, TC001574, TC004925, TC009158, TC030667, TC009557, TC001251, TC001743, TC001470, TC006673, TC013187
9	GO:0042326	negative regulation of phosphorylation	biological_process	1	0.13	TC005366
8	GO:0008358	maternal determination of anterior/posterior axis, embryo	biological_process	5	0.87	TC000998, TC016112, TC016331, TC004925, TC009028
6	GO:0009109	coenzyme catabolic process	biological_process	15	5.4	TC000992, TC003790, TC004222, TC004730, TC005725, TC006823, TC008177, TC009618, TC010587, TC011647, TC011988, TC013056, TC013214, TC014590, TC015050
5	GO:0043603	cellular amide metabolic process	biological_process	2	1.2	TC004222, TC006823
4	GO:0006629	lipid metabolic process	biological_process	43	15.21	TC008202, TC016351, TC006052, TC003656, TC011471, TC002141, TC011057, TC015176, TC009631, TC004222, TC006823, TC009257, TC009557, TC012756, TC012758, TC005366, TC000449, TC008780, TC013311, TC000688, TC002057, TC006808, TC002547, TC005928, TC008729, TC008872, TC010636, TC011683, TC014680, TC001027, TC005501, TC007346, TC007511, TC030052, TC005769, TC015170, TC001699, TC004085, TC006232, TC007981,…
5	GO:0016198	axon choice point recognition	biological_process	1	0.6	TC030783
7	GO:0006595	polyamine metabolic process	biological_process	1	0.6	TC015912
6	GO:0007291	sperm individualization	biological_process	3	3	TC006296, TC006408, TC015765
7	GO:0051784	negative regulation of nuclear division	biological_process	1	0.22	TC004873
5	GO:0006117	acetaldehyde metabolic process	biological_process	1	1	TC000960
9	GO:0007094	mitotic cell cycle spindle assembly checkpoint	biological_process	1	1	TC004873
11	GO:0002755	MyD88-dependent toll-like receptor signaling pathway	biological_process	2	2	TC007754, TC009978
7	GO:0045806	negative regulation of endocytosis	biological_process	1	0.6	TC002141
6	GO:0045611	negative regulation of hemocyte differentiation	biological_process	1	0.6	TC006191
3	GO:0030030	cell projection organization	biological_process	22	9.2	TC001251, TC009158, TC010796, TC002141, TC013187, TC006673, TC030667, TC001574, TC009328, TC030783, TC001743, TC000050, TC001755, TC001774, TC014440, TC012903, TC001470, TC000083, TC000104, TC009979, TC009965, TC011289
7	GO:0046578	regulation of Ras protein signal transduction	biological_process	4	2.16	TC002141, TC005366, TC015925, TC003790
4	GO:0048518	positive regulation of biological process	biological_process	35	8.09	TC002141, TC009151, TC006052, TC007754, TC009978, TC009158, TC015633, TC000614, TC006260, TC008727, TC011289, TC015765, TC015671, TC006549, TC015925, TC014440, TC006653, TC013913, TC030773, TC000104, TC010778, TC013759, TC006109, TC006406, TC010884, TC005366, TC008261, TC011812, TC001251, TC007534, TC002424, TC005398, TC011637, TC009979, TC003790
6	GO:0003143	embryonic heart tube morphogenesis	biological_process	1	0.6	TC015633
5	GO:0051241	negative regulation of multicellular organismal process	biological_process	5	2.04	TC011637, TC000443, TC007754, TC009978, TC002141
6	GO:0051325	interphase	biological_process	8	2.92	TC007754, TC008727, TC009978, TC013759, TC006109, TC006191, TC008708, TC013063
6	GO:0006260	DNA replication	biological_process	6	4	TC002141, TC006909, TC010626, TC011501, TC005366, TC012877
4	GO:0016051	carbohydrate biosynthetic process	biological_process	7	2.04	TC003350, TC005591, TC007346, TC030755, TC005557, TC010448, TC001209
8	GO:0006473	protein acetylation	biological_process	2	0.35	TC014882, TC012877
7	GO:0001838	embryonic epithelial tube formation	biological_process	1	0.22	TC015633
[truncated: 2,707 more rows]

## Sheet: Gs
Level	GO ID	Term	Type	#Seqs	Graph Score	Sequences
4	GO:0016052	carbohydrate catabolic process	biological_process	5	0.44	TC004929, TC002884, TC004884, TC005317, TC006543
[truncated: 1,674 more rows]

## Sheet: G1
Level	GO ID	Term	Type	#Seqs	Graph Score	Sequences
[truncated: 480 more rows]

[truncated: 7 more sheets: G2, G3, G5, G7, G9, G10, Ctlg]
