# Supplementary material for: Odoriferous Defensive Stink Gland Transcriptome to Identify Novel Genes Necessary for Quinone Synthesis in the Red Flour Beetle, Tribolium castaneum
Source: PLoS Genet. 2013 Jul 11;9(7):e1003596. doi: 10.1371/journal.pgen.1003596 (PMC3708791; doi:10.1371/journal.pgen.1003596)
Supplement: Dataset S5 — 77 candidate genes, including primers and Tm for PCR to clone dsRNA fragments and RACE PCR, as well as their RNAi-induced phenotypes. (XLSX) [file pgen.1003596.s005.xlsx]

## Sheet: Primers1
OGS number	GT (Gland transcriptome) number	Usage of primers	Primer-forward	Primer-reverse	Expected length(bp)	Ta-Taq polymerase	Ta-Phusion polymerase
TC000889	GT001	dsRNA	ATAGGTATGTGACGGACTTGTGGACT	TGATGTCAGCGTTCTCTGTCTTTGT	1070	63	70
TC000917	GT002	dsRNA	ATGTCCATCACTTACCCATAAACCAG	CGAGGATAAGTTTTGCGATGCC	624	63	70
TC001815	GT003	dsRNA	GTAGAAACTACAAGGTGTCAACTGTCA	CTTCTCGCAATCGGTTCGTT	235	60	67
TC001937	GT004	dsRNA	CGGTTAGCACTGTCAAACGAATCC	GTCGGGTTTTGCTACAACTTTAGGC	740	65	71
TC002417	GT005	dsRNA	CTCTGCCAAAATCCTGTATGCTAAT	ATTCCGAGCGTAGTCTTGGGTT	897	62	68
TC002483	GT006	dsRNA	GCCACTCTGAACAAAAAAGACGACTC	GGTCGAGTCTGGACTTTTGCCTG	698	65	72
TC002669	GT007	dsRNA	ACGACAACAAAAACGCCTACAATG	ATTTACTGTCGTCGTCCTTTATGGC	648	63	70
TC002938	GT008	dsRNA	CTTGCACCAAAAAGTGTAACGAGCC	AGAACACTTCAAGCAACGCCTCCT	585	66	73
TC003110	GT009	dsRNA	GCCAATAATAAAGTATGATGATGCT	TTTCTTCATCATTAACTTCTACGTTTT	434	58	64
TC003112	GT010	dsRNA	CTATGACAAAAATCTTTCAAACCCTG	ATCTTTAGGTGTTTCCACAATCTCATC	409	62	68
TC003284	GT011	dsRNA	GCATAATCACCCAAACCTCTGTCCT	CACACAAGACCTGCCACAACAACTAT	610	65	72
TC003768	GT012	dsRNA	TTTGGAAAATACGGTCCGAGTGGT	GTCTTGAAACATCGCCAGCATTACA	778	66	73
TC003771	GT013	dsRNA	GATCACCGGCCATTTTATTGTCGT	GGCATTTTTTCAGAATAACCTGCTCCT	232	67	72
TC003835	GT014	dsRNA	CGCCTCGACAACCTGTACCTGCC	CCACCTCCACTTCCACCCCCACTA	410	70	77
TC004085	GT015	dsRNA	ACCGAAATAATCGAAAAACACATAGGT	AAGGGGCAAGATATTTCACAGGAG	520	63	69
TC004334	GT016	dsRNA	CTCCTCCCGATAACGAACCCCTC	CCAGCTCGGACATAGTTTTAACGGC	165	67	74
TC004655	GT017	dsRNA	GGCCTGTGCCTGTTGTTAATTTCCC	GAGACAGGGCACTTTCAGAATGGGC	345	69	75
TC005106	GT018	dsRNA	GCGGTCATTTCAGACTTGGGCAC	TTTAAGGGGGCCAGAATCTAGAGCAG	879	68	74
TC005384	GT019	dsRNA	GGACTGAAGCAGAAGAATATGGGCG	GGGCTTGGGAAGTTATGTCATCGTC	877	67	74
TC005389	GT020	dsRNA	AACTGTGGGAACCCCCGAAAC	ATAAGGAGTGAAGAAAAATAGGGCTGTT	517	64	69
TC005529	GT021	dsRNA	TCTTTTACTGTTTGGTGACCCTTTCG	TGTTCATCCTCTTTTTCCTCGTGCT	291	65	72
TC005635	GT022	dsRNA	TAATTGTACGGTCGTCCCAGCATT	GCATCAGAGAGTAGATTAGGTGTCGTGT	1167	64	71
TC006131	GT023	dsRNA	GGGACGTTTTTTGTACGGTGAGAATT	AACAGTGTTTAAGGGCGACCATGTC	284	66	72
TC006800	GT024	dsRNA	ATGACAAAGTTTTCAATCTCGCAAG	CATTTTTCCCCAAACTAACTTCCTG	598	63	69
TC007254	GT025	dsRNA	GAAACCACGACGGAACAAGAAACTAC	AGGCTGGCAAAATTCCTGTTAGAAG	553	65	71
TC007317	GT026	dsRNA	TCGGTTGCTTTCGGTATTGAGTGTA	AGTCATGTCCATCATGGCTTCATAAGT	534	65	71
TC008412	GT027	dsRNA	CCATAGTTGCGATGTTTGAAGAGGAT	GCGAATAATCGGCTAAGTTTCCAAA	798	65	71
TC008413	GT028	dsRNA	CTTTTATGGTCCTTTGCCTGGTTCT	TCTTCCTCTCTTGCATCTTATGTTCGT	787	64	71
TC008414	GT029	dsRNA	GATTCGCCACGACAACATCCAAG	TGACCATTTCGTATCAACAACCCAA	620	66	73
TC008677	GT030	dsRNA	ATTTTTGTTAGCTCTTGCTTGCCTC	GTTACATTTTGCACATCCGTTTTGT	214	63	69
TC008780	GT031	dsRNA	GATGAAAACGAATGGGGACTACAGC	GACACTAGCCTCCGTCCCTAAAATG	466	65	72
TC008804	GT032	dsRNA	AAGTGACCGTTTTGACTCCGAATCC	ACACTATTTGTGACAGCCTCCTCCATC	958	67	73
TC010236	GT033	dsRNA	GTGGACCCCGACTACATCAAGCAAG	TCACTCTCTTGACTGTCTACAACCGCC	749	68	74
TC010286	GT034	dsRNA	ACCTCCTAGCCATTCAGGTGGAAGAC	TCTCCTTGGTTGTGACTCCTGGGAG	95	68	74
TC010551	GT035	dsRNA	AACTTTTGTGCTGTTTATTGTCATTG	TCTGGTAGTAGTGGAAGTAGTTCTTGG	235	60	67
TC010909	GT036	dsRNA	CACCTTGTGCCTGTTCCTTGTGTAT	CAGCCTCAGGGAGACCATGAATT	410	65	72
TC011094	GT037	dsRNA	GTGAAGTGATTTGGGTTTTGTGCTG	GATCAAGCCCTTCGTCCTTATCTACC	459	65	71
TC011149	GT038	dsRNA	ATGAATACTCTAACGGTCGCTTTTT	GTACCCGAAATGAGTAGTACCAACG	372	61	67
TC011211	GT039	dsRNA	AACCAGGTATGGGTGGACAAAATG	TGTAACCCCTTCAAATCTATCCTCATC	528	64	70
TC011236	GT040	dsRNA	CGACTTTTCGTGACTGTATTTGGGC	CACCACTGACTGCGACAGGAAGAAT	441	67	73
TC011337	GT041	dsRNA	TGTGATGACGAAGATGACTATGGAA	ATGACAGGTGCTTGTTCACTAGCTC	590	62	69
TC012298	GT042	dsRNA	TGTTGCCATCCACGAGTGTAGCG	GCATTTTTCTCCATTGTCACCCCAT	1038	68	74
TC012613	GT043	dsRNA	AGAGACAGCAAGGTCCACGACAATG	GCCGTTGCTTTTGTATTTCGTTGAG	658	67	73
TC012640	GT044	dsRNA	GGCAGTCTCCGAAGTCACCAAATAC	TCCTCCAATCACACCCACATTTTTC	586	66	73
TC012841	GT045	dsRNA	GAGTTTAGCAAAGAAGCGAGTCAGAT	AACAAAGTCAATGTGAGAATAACCCTG	591	63	69
TC012946	GT046	dsRNA	GCAGCCAATAACTCTCCCATCAACA	GCGACACCAACCTTGCTCTACCATA	456	67	74
TC013059	GT047	dsRNA	ATGCGAGCCGCTTTGATTGTCTTT	GCCACGGTCACGAAGACTTGGTAAT	416	68	75
TC013065	GT048	dsRNA	GTGCTCGTAAAATCATCAACTGGCG	ATTTTTCGGGGGGCAGTAACATTG	1040	67	74
TC013108	GT049	dsRNA	GGTTCAGGAAGTGTGACCTTATGGC	GTCTCCAGTAGAATAATGTCCGCACC	519	65	71
TC013136	GT050	dsRNA	TAGTGTTAGTCGTGTGTTTCGCAGC	CCGTTCTCATCAGCAGTGTAGGC	268	64	71
TC013434	GT051	dsRNA	ATCTCTTCGTGGCAACACTTTTCCT	CATACTCCTCGCTCGGTTTCTCC	612	65	72
TC013474	GT052	dsRNA	GCCGTTCTGTCGCAATATAGCAGG	CGGCTTCTCCCCTGTGTGAATGTA	744	67	74
TC013630	GT053	dsRNA	CGAAACTGAACAGTTCCTTCATGGG	GTTCTATCACATTCGTGCTCAGTCTCAAA	508	66	73
TC013755	GT054	dsRNA	AGGCGACTTCTTCAGAGATTGTGGT	AGAATGGTTGCTTAAAGGCATCAGAC	742	65	71
TC013827	GT055	dsRNA	AGTGCTTGTGTTTCTGACGCCTTGT	GTACTGCATGTCCTTCTTTGCTCACG	523	67	73
TC014185	GT056	dsRNA	CAAGCTGCTGAAAAGCGACAAGGAG	GCGGAATAGCGTAGCTGCCGTAAC	350	69	75
TC014359	GT057	dsRNA	AATATCCTGACAGCAAGTTAGGGAAC	TTCAAAACGTCGTCGTAAGTGTATTT	442	62	68
TC014388	GT058	dsRNA	GACAAAAACGCAAAAGCACGACA	AAATCCAGAACAGGAGTTGCCAGTC	1076	65	72
TC014479	GT059	dsRNA	GACGCTCGTAAAAAGTTGGGTCAAT	TTTGTCGTCACTGTCCAGACTGTAGGT	573	65	72
TC014748	GT060	dsRNA	GAGACGAATAGACGAAAAGAGAGAA	TTTCATCTTTGACTATTGTAGCGTAA	653	59	65
TC015044	GT061	dsRNA	ATTCGGTGCCATTTTGGAAGACTC	ATGTCGTCACAGGTGGTAACACTCTTG	294	66	73
TC015151	GT062	dsRNA	TTTTACGGATTTTAACAGCACGGC	TATTAGTAGTCTCGCACGGGTCATTTT	1007	65	70
TC015346	GT063	dsRNA	CTTCTCACCGAATACGAGCAAACG	TGAGGCAATAATGCGTCAAACAAGT	1096	65	72
TC015382	GT064	dsRNA	CCAGAGGGTTCTTTTACAGCCACAT	TACCATGAGACTTTGAACTGTTCCGAC	220	65	72
TC015448	GT065	dsRNA	TTAACAAACAACCCCATCTTCCGAA	GAAGGGCTTCATCAAGGCTAGGATT	530	66	72
TC015546	GT066	dsRNA	GTTTCCCCCATCTGTCTAATCGTCG	GGCACTGTCGTGATTCCCATTCTT	479	67	74
TC015603	GT067	dsRNA	GGAGACACCGAGGCTTGGAGGA	CTGGCTGTGTAGGCATTGATTCCG	179	68	75
TC015620	GT068	dsRNA	CTTTTAGTCACGCCAGCCCTCTC	GCACCCTCTTCCCACTGCTATACTC	522	65	72
TC015722	GT069	dsRNA	GCTCAGAACCAGTCCCAGACGAC	ACGCCGATGTTGACGATTTTTTTAC	1216	65	72
TC015886	GT070	dsRNA	GACGATTTCTTGCTAATGGATAACTC	TATAGGCGACTGCTGTAGTATTGTCA	685	61	67
TC015918	GT071	dsRNA	TTCCACGACTGTATTAAAACCTTCCTGA	CAAACGGAACATTCTCATCCACCA	634	66	72
TC015932	GT072	dsRNA	AAAATCTCGAAGCGTTTCTACAACCATG	GAAACGACCAGACCGTGTCCTCAAC	400	68	73
TC015950	GT073	dsRNA	TGCGTTTTTGATGTTATTAGGTGCTG	TGTTGTGGCTCAAGAAGTGGATGAC	260	65	71
TC016081	GT074	dsRNA	TTTACGAAGCCTGGACCTCTGCCT	CAGAGCAATGTGTAAGTAAGCGGCG	920	68	74
TC016280	GT075	dsRNA	ATGTCATCCCCTGTCCCAGTCGT	GGACCTAAGGCTGCGATCAAATAATAA	497	66	71
TC008161	GT076	dsRNA	The clone was obtained from Dr. Sergio Angeli and Stefan Dippel.		393
TC008674	GT077	dsRNA	The clone was obtained from Dr. Sergio Angeli and Stefan Dippel.		375

## Sheet: Primers2
OGS number	GT (Gland transcriptome) number	Usage of primers	Primer-forward	Primer-reverse	Expected length(bp)	Ta-Taq polymerase	Ta-Phusion polymerase
TC011211	GT39	second dsRNA	ACGCGGGGAGTTATTG	TCGTACGACTGGAGACCATG	308	56	67
TC015151	GT62	second dsRNA	GCACAGTTAACATGAAAATACTTCTCCTT	GCAGGCGAAAACCGCTCACTACC	325	-	69
TC015346	GT63	second dsRNA	GTCCAGACAAATCTCCATTTGTGC	TTTTGGATTCGGAGGATTGAGATGCG	402	-	65
TC011211	GT39	3'RACE	CCAGGAGAGTTGTGGGACGGTTGATT		>600	68	-
TC011211	GT39	5'RACE		GAGGTCATCCACGGCGGAAACAA	>400	67	-
TC015151	GT62	3'RACE	CGAAGGTGGCACATACGATGGATA		~500	64	-
TC015151	GT62	5'RACE		GGTAGTGAGCGGTTTTCGCCTGC	>300	67	-
TC015346	GT63	3'RACE	TTTTCAATCATCACACTTCTGGGCGG		~1500	68	-
TC015346	GT63	5'RACE		TTTTGGATTCGGAGGATTGAGATGCG	~500	69	-

## Sheet: RNAi-results
Group-No.	OGS-No.	GT-No.	Phenotype strength	Q-thr	A-thr	Q-abd	A-abd	Localized brown or melanized dots	Condensed	Colorless	Empty-looking	Smaller	Normal, but increased components	Remarks
Group3	TC000889	GT01	1	*	*	*	***		abd
Group2	TC000917	GT02	1	***	*** / **	*	*	thr (A24), abd		thr, A24	thr
Group1	TC003768	GT12	1	*	***	*	***		thr, abd
Group10	TC003771	GT13	1	***	*	*	*				thr			Only in pupal injection
Group1	TC005389	GT20	1	***	**	***	**	thr, abd		thr
Group1	TC005635	GT22	1	***	**	**	*	thr, abd
Group2	TC007254	GT25	1	***	*	*** / *	*	thr, abd		abd
Group1	TC008780	GT31	1	***	***	***	**	abd, larval injection		abd	thr
Group1	TC010236	GT33	1	***	*	no	*					thr		Alkenes increased in abdominal glands
Group1	TC011211	GT39	1	***	**	***	*			thr, abd
Group1	TC012640	GT44	1	***	*	no	*					thr
Group1	TC013059	GT47	1	*	***	*	*		thr
Group1	TC015151	GT62	1	***	***	***	***				thr, abd
Group1	TC015346	GT63	1	***	no	***	*			thr, abd
Group1	TC015546	GT66	1	***	**	*	*				thr			Secretions were light yellow, but no quinones were detected in thoracic glands; more quiones and less alkenes in abdominal glands
Group1	TC016280	GT75	1	***	**	*	*				thr			More quinones in abdominal glands
Group1	TC003835	GT14	2	*	*	**	*					thr, abd, A24
Group2	TC004655	GT17	2	**	*	no	*					thr
Group1	TC008414	GT29	2	**	*	*	*					thr		Only observed at PA10
Group1	TC008804	GT32	2	**	no	**	*						thr, abd	All components increased except thoracic alkenes
Group2	TC010909	GT36	2	***	*	no	*					thr		Only pupal injection
Group1	TC014185	GT56	2	**	*	no	no					thr
Group1	TC015603	GT67	2	**	**	*	*					thr
Group10	TC015886	GT70	2	**	*	no	*					thr
Group2	TC002483	GT06	3	*** / **	** / *	** / *	*				thr, A24, female			Stronger in females
Group1	TC003110	GT09	3	*** / *	*	*	*				thx, PA24, female			Stronger at PA24
Group10	TC005106	GT18	3	*** / *	** / *	*** / *	*	thr, not all.				thr		Localized black dots in a few beetls at PA24
Group1	TC008413	GT28	3	**	*	**	*	abd, A24
Group1	TC014388	GT58	3	*** / *	*	*** / *	*** / *	thr, male				abd		Only observed in one male beetle
Group1	TC001937	GT04	4	no	no	no	*
Group10	TC002938	GT08	4	*	no	*	*
Group1	TC003112	GT10	4	no	*	*	*
Group1	TC003284	GT11	4	*	*	no	*							Only observed at PA10
Group1	TC004085	GT15	4	*	*	no	*
Group10	TC006131	GT23	4	no	no	*	*
Group1	TC006800	GT24	4	no	*	no	*
Group1	TC007317	GT26	4	*	*	no	*
Group1	TC008412	GT27	4	*	*	*	*
Group1	TC008677	GT30	4	*	*	*	*
Group1	TC010551	GT35	4	*	*	*	*
Group10	TC011094	GT37	4	*	*	*	*							Quinones increased in abdominal glands
Group1	TC011149	GT38	4	*	*	*	*
Group2	TC011236	GT40	4	no	*	no	*
Group1	TC011337	GT41	4	no	*	no	*
Group2	TC012298	GT42	4	*	*	*	*
Group1	TC012613	GT43	4	*	*	*	*
Group1	TC012841	GT45	4	no	*	*	*
Group10	TC012946	GT46	4	no	*	*	*
Group10	TC013065	GT48	4	*	*	no	*
Group1	TC013108	GT49	4	*	*	no	*
Group10	TC013136	GT50	4	*	*	*	*
Group2	TC013434	GT51	4	*	*	*	*
Group1	TC013474	GT52	4	no	*	no	*
Group1	TC013630	GT53	4	*	no	*	no
Group10	TC013755	GT54	4	no	*	no	*
Group10	TC013827	GT55	4	*	*	no	*
Group2	TC014359	GT57	4	*	*	*	*
Group1	TC014479	GT59	4	*	*	no	*
Group10	TC014748	GT60	4	*	*	*	no							Increased quinones in abdominal glands of pupal injected beetles
Group2	TC015044	GT61	4	*	*	no	*
Group1	TC015382	GT64	4	*	*	*	*
Group2	TC015448	GT65	4	no	no	*	*
Group2	TC015620	GT68	4	*	*	*	*
Group1	TC015932	GT72	4	no	*	*	*
Group10	TC015950	GT73	4	*	*	no	no
Group1	TC016081	GT74	4	*	*	*	*
Group10	TC008674	GT77	4	*	*	*	*
Group2	TC002669	GT07	5	no	no	no	no
Group1	TC005384	GT19	5	no	no	no	no
Group10	TC005529	GT21	5	no	no	no	no
Group1	TC015918	GT71	5	no	no	no	no
Group10	TC001815	GT03	6
Group10	TC002417	GT05	6
Group10	TC004334	GT16	6
Group1	TC010286	GT34	6
Group10	TC015722	GT69	6
Group2	TC008161	GT76	6
Sum-visible phenotypes								8	3	6	8	11	1
