# Supplementary material for: Odoriferous Defensive Stink Gland Transcriptome to Identify Novel Genes Necessary for Quinone Synthesis in the Red Flour Beetle, Tribolium castaneum
Source: PLoS Genet. 2013 Jul 11;9(7):e1003596. doi: 10.1371/journal.pgen.1003596 (PMC3708791; doi:10.1371/journal.pgen.1003596)
Supplement: Dataset S6 — Quantification of main gland volatiles, including standard series, and statistical analyses of sex and group comparisons for wild-type, EGFP-injection control, and the three quinone-less gene knock-downs. (XLSX) [file pgen.1003596.s006.xlsx]

## Sheet: Standard series
Substance	Formula from linear regression	R square of linear regression
MBQ	x = y / 575749.3528	0.9141
MHQ	x = y / 599394.1721	0.915
EHQ	x = y / 552107.6191	0.9268
1-15ene	x = y / 1291480.0374	0.9008
1-17ene	x = y / 1369404.9643	0.9449
PS: In the formula, x stands for the mass of the substance (nanogram), y stands for the area of abundance in the spectrum. Abbreviations: 1-15ene, 1-pentadecene; 1-17ene, 1-heptadecene.

## Sheet: Mass
Gland type	Treatment	Sex	MBQ (ug)	EBQ (ug)	15ene (ug)	17diene (ug)	17ene (ug)	Quinones (nmol)	Quinones - percentage in whole beetle	Alkenes (nmol)	Alkenes - percentage in whole beetle	Molar ratio Q/A	Mass ratio Q/A	Molar ratio MBQ/EBQ	Mass ratio MBQ/EBQ	Molar ratio 15ene /A	Molar ratio 17diene /A	Molar ratio 17ene /A
Prothoracic glands	wt	male	5.39 ±1.63	7.08 ±2.15	4.71 ±1.2	2.39 ±0.64	1.08 ±0.27	96.21 ±28.97	0.395292	37.06 ±9.44	0.40815	2.59606	1.52445	0.848695	0.761299	0.604505	0.272974	0.122306
		female	5.66 ±2.15	7.41 ±1.93	4.8 ±1.21	2.74 ±0.68	1.06 ±0.25	100.81 ±29.82	0.415986	38.84 ±9.54	0.428792	2.59552	1.51977	0.851519	0.763833	0.587823	0.298607	0.11454
	E	male	5.62 ±1.2	6.76 ±1.74	4.27 ±0.89	0.72 ±0.21	1.01 ±0.21	95.77 ±20.31	0.375495	27.61 ±5.52	0.386316	3.46867	2.06333	0.9268	0.831361	0.735607	0.110381	0.153527
		female	4.68 ±1.01	6.35 ±1.28	4.09 ±0.98	2.34 ±0.55	0.88 ±0.22	84.99 ±17.07	0.379742	33.05 ±7.88	0.446079	2.57156	1.50889	0.821615	0.737008	0.588622	0.29969	0.111749
	GT39	male	0.47 ±2	0.58 ±2.46	1.83 ±0.81	1.2 ±0.43	0.44 ±0.19	8.12 ±34.47	0.813627	15.62 ±6.35	0.242208	0.519846	0.302594	0.903371	0.810345	0.557256	0.325183	0.118223
		female	0 ±0	0 ±0	1.48 ±0.57	1.14 ±0.42	0.35 ±0.14	0 ±0	NA	13.29 ±4.96	0.412605	0	0	NA	NA	0.52969	0.363085	0.110528
	GT62	male	0 ±0	0 ±0	0.79 ±0.34	0.67 ±0.29	0.2 ±0.08	0 ±0	NA	7.42 ±3.14	0.214886	0	0	NA	NA	0.506416	0.382207	0.113125
		female	0 ±0	0 ±0	0.4 ±0.26	0.35 ±0.22	0.1 ±0.06	0 ±0	NA	3.84 ±2.4	0.143713	0	0	NA	NA	0.495465	0.385802	0.109295
	GT63	male	0 ±0	0 ±0	4.58 ±1.82	2.84 ±1.09	1.14 ±0.46	0 ±0	NA	38.58 ±15.09	0.488726	0	0	NA	NA	0.564661	0.311591	0.124015
		female	0 ±0	0 ±0	4.6 ±2.41	3.06 ±1.6	1.11 ±0.56	0 ±0	0	39.49 ±20.48	0.582878	0	0	NA	NA	0.554058	0.327991	0.117969
Abdominal glands	wt	male	8.43 ±2.53	10.63 ±3.05	9.91 ±2.61	0.51 ±0.17	1.06 ±0.28	147.18 ±42.85	0.604708	53.74 ±14.1	0.59185	2.73874	1.66028	0.884078	0.793039	0.877123	0.0401699	0.0827826
		female	7.51 ±1.75	10.84 ±2.79	9.58 ±1.95	0.66 ±0.16	0.94 ±0.18	141.24 ±33.39	0.582818	52.32 ±10.32	0.577611	2.69954	1.64132	0.772337	0.692804	0.870928	0.0533955	0.0754034
	E	male	9.22 ±2.45	10.81 ±2.94	7.77 ±1.84	0.51 ±0.13	0.93 ±0.22	154.99 ±36.25	0.607685	43.01 ±10.08	0.601791	3.60358	2.17481	0.950827	0.852914	0.859283	0.0501914	0.0907495
		female	7.61 ±2.48	10.32 ±2.93	7.39 ±1.71	0.57 ±0.16	0.81 ±0.19	138.27 ±41.23	0.617801	40.95 ±9.48	0.552706	3.37656	2.04447	0.822056	0.737403	0.858371	0.0589182	0.083016
	GT39	male	0 ±0	0.11 ±0.46	8.99 ±3.24	0.48 ±0.14	1.02 ±0.39	0.84 ±3.37	0.0841683	49.04 ±17.59	0.760428	0.0171289	0.0104862	0	0	0.871955	0.0414304	0.0872932
		female	0 ±0	0 ±0	3.41 ±1.89	0.24 ±0.16	0.32 ±0.18	0 ±0	NA	18.61 ±10.34	0.577771	0	0	NA	NA	0.871551	0.0545875	0.0721663
	GT62	male	0 ±0	0 ±0	5.17 ±3.71	0.32 ±0.21	0.56 ±0.38	0 ±0	NA	28.3 ±20.07	0.819577	0	0	NA	NA	0.868938	0.0478621	0.0830486
		female	0 ±0	0 ±0	4.11 ±2.25	0.33 ±0.17	0.41 ±0.22	0 ±0	NA	22.7 ±12.34	0.849551	0	0	NA	NA	0.861193	0.0615342	0.0758034
	GT63	male	0 ±0	0 ±0	7.35 ±4.46	0.36 ±0.22	0.81 ±0.46	0 ±0	NA	39.85 ±23.97	0.504814	0	0	NA	NA	0.877291	0.0382386	0.0853075
		female	0.06 ±0.17	0.27 ±0.64	4.94 ±3.59	0.33 ±0.27	0.55 ±0.41	2.5 ±6.11	1	27.18 ±19.86	0.401181	0.0919794	0.056701	0.247733	0.222222	0.864494	0.0513917	0.0849266
Prothoracic and abdominal glands	wt	male	13.82 ±3.61	17.71 ±4.6	14.62 ±3.17	2.9 ±0.71	2.14 ±0.46	243.39 ±62.9		90.8 ±19.16		2.68051	1.60376	0.869933	0.78035	0.765854	0.135189	0.0989142
		female	13.2 ±3.18	18.25 ±4.17	14.31 ±2.65	3.36 ±0.73	1.97 ±0.34	242.34 ±54.2		90.58 ±16.24		2.67543	1.60132	0.80632	0.723288	0.751436	0.157013	0.0912777
	E	male	15.08 ±3.09	17.89 ±4.19	12.23 ±2.15	1.22 ±0.29	1.94 ±0.33	255.05 ±46.67		71.47 ±12.41		3.56863	2.1423	0.939696	0.842929	0.813931	0.0722544	0.113922
		female	12.32 ±2.99	16.72 ±3.26	11.51 ±1.82	2.91 ±0.57	1.68 ±0.25	223.81 ±47.42		74.09 ±11.15		3.02079	1.80373	0.82143	0.736842	0.738925	0.16625	0.0951657
	GT39	male	0.53 ±2.12	0.77 ±3.07	10.78 ±3.81	1.68 ±0.55	1.46 ±0.54	9.98 ±39.93		64.49 ±22.3		0.154753	0.0933908	0.767329	0.688312	0.79508	0.110267	0.0950148
		female	0 ±0	0 ±0	4.94 ±2.09	1.4 ±0.5	0.67 ±0.24	0 ±0		32.21 ±12.52		0	0	NA	NA	0.729493	0.183978	0.0873001
	GT62	male	0 ±0	0 ±0	5.72 ±3.69	0.99 ±0.3	0.74 ±0.36	0 ±0		34.53 ±19.79		0	0	NA	NA	0.787924	0.121358	0.0899427
		female	0 ±0	0 ±0	4.53 ±2.32	0.7 ±0.3	0.52 ±0.23	0 ±0		26.72 ±12.92		0	0	NA	NA	0.806392	0.110889	0.0816766
	GT63	male	0 ±0	0 ±0	11.99 ±5.35	3.23 ±1.18	1.97 ±0.73	0 ±0		78.94 ±31.9		0	0	NA	NA	0.722448	0.173194	0.104737
		female	0.06 ±0.17	0.27 ±0.64	9.65 ±4.4	3.5 ±1.71	1.67 ±0.72	2.5 ±6.11		67.75 ±29.63		0.0369004	0.0222672	0.247733	0.222222	0.67749	0.218669	0.103452

## Sheet: Sex comparisons
Sex	Treatment	Gland type	MBQ (ug)	EBQ (ug)	15ene (ug)	17diene (ug)	17ene (ug)	Quinones (nmol)	Alkenes (nmol)
male vs. female	wt	thx	no	no	no	no	no	no	no
		abd	no	no	no	**	no	no	no
		both	no	no	no	no	no	no	no
	E	thx	**	no	no	***	no	no	*
		abd	*	no	no	no	no	no	no
		both	**	no	no	***	**	*	no
	GT12	thx	no	no	NA	NA	NA	no	NA
		abd	*	no	NA	NA	NA	no	NA
		both	no	no	NA	NA	NA	no	NA
	GT39	thx	no	no	no	no	no	no	no
		abd	NA	no	***	***	***	no	***
		both	no	no	***	no	***	no	***
	GT62	thx	NA	NA	**	**	***	NA	**
		abd	NA	NA	no	no	no	NA	no
		both	NA	NA	no	*	no	NA	no
	GT63	thx	NA	NA	no	no	no	NA	no
		abd	no	no	no	no	no	no	no
		both	no	no	no	no	no	no	no

## Sheet: Group comparisons
Comparison	Sex	Gland type	MBQ (nanogram)	EBQ (nanogram)	15ene (nanogram)	17diene (nanogram)	17ene (nanogram)	Quinones (nanomole)	Alkenes (nanomole)
wt - E	male	thx	no	no	no	***	no	no	***
		abd	no	no	**	no	no	no	*
		both	no	no	*	***	no	no	**
	female	thx	no	no	no	no	*	no	no
		abd	no	no	**	no	no	no	**
		both	no	no	**	no	**	no	**
wt - GT39	male	thx	***	***	***	***	***	***	***
		abd	***	***	no	no	no	***	no
		both	***	***	**	***	***	***	***
	female	thx	***	***	***	***	***	***	***
		abd	***	***	***	***	***	***	***
		both	***	***	***	***	***	***	***
wt - GT62	male	thx	***	***	***	***	***	***	***
		abd	***	***	***	**	***	***	***
		both	***	***	***	***	***	***	***
	female	thx	***	***	***	***	***	***	***
		abd	***	***	***	***	***	***	***
		both	***	***	***	***	***	***	***
wt - GT63	male	thx	***	***	no	no	no	***	no
		abd	***	***	*	*	*	***	*
		both	***	***	*	no	no	***	no
	female	thx	***	***	no	no	no	***	no
		abd	***	***	***	***	**	***	***
		both	***	***	**	no	no	***	*
PS: no: P>0.05; *: 0.01<P<0.05; **: 0.001<P<0.01; ***: P<0.001; NA: not available.
