# Supplementary material for: Odoriferous Defensive Stink Gland Transcriptome to Identify Novel Genes Necessary for Quinone Synthesis in the Red Flour Beetle, Tribolium castaneum
Source: PLoS Genet. 2013 Jul 11;9(7):e1003596. doi: 10.1371/journal.pgen.1003596 (PMC3708791; doi:10.1371/journal.pgen.1003596)
Supplement: Dataset S7 — Sequences for phylogenetic analysis of GT39 (Tcas-qlVTGl) homologs. (TXT) [file pgen.1003596.s007.txt]

>GT39-Pr|Tcas-ql VTGl-Tr.c
MLTKLLLLAILSQSFAEVYENTFDCEDHFSESHENGTIEYHNFVTTNVKFYLYTSPPDNDTIELNSTNLH
LVNLTQPTKIIIHGLQSYENQVWVDKMVQNYHTKGDYNIIAVDWSVISSDETFYVVSAVDDLGRYVGDFI
MEVTQNNYQYLSDVHLIGSSLGAQIAGAAGSAISNKTNARVDRITGLDPTQPENLQLLDENTAEFVDVIH
TTLYYGQESCGTVDFYVMAEDPQRPICYNDTCGELLGDDYYAVTIIDEDRFEGVTCYNSSLAVQRLCDKA
KSAVMGEYVPRDVTGSFLVKDSAAVIYSGRRVLLSIISTLLLLRLIV

>gi|270001007|TcasGA2_TC011285-Tr.c
MCPLVFLFLISVTTIREIFSQNLINEDSSFLSQLFNVSINNIAAVANGFSFINIPTDNVKFFLFERTSNQ
TITLNRDDHLEHLVPSDPTILITHGWTDQETASWIQDMAFLYHKKRNYNVIAVDWSIDADKNYIYSSSAT
QSVGIIIGAFLIQVSKHVENFFEKVNLIGHSLGAQVVGFAGKYVENSTDSKLDRITGLDAASPLFETPIL
RPPELRLADSDANFVDLIHTALGVGYIGALGTPTFIFKGGPINYIVQMTYYRSVLCLFVAT

>gi|91078012|CG6472-PA-Tr.c
MSPPSVSINDAIVQLYPINKHKCHKIDPIRDIAFQLYTVHNPLEAQNLIIGDDKLLAESHFNFSQPTVFY
FHAFFESSSTTSATLIRTAYLQRGGYNIILLNAPRLEAGPWYYTAARNTQVVGEYTAQLIDYLVSRGMHL
PSLHLIGLSLGAQMAGVCGQSVKSGRIFRITGLDPAGPLFKKWPKSLRLDKGDAEFVDVIHSDAGIFGFP
RSLGHVDFWPNRGVSPQPGCTKTECSHWRSYQFYAESVINPQGFVAVPCDSWQDYLNGECRPTAPVSNMG
FNVDLK

>gi|91081791|lipase-Tr.c
MTGHRDLPVFVTVKRESVVFIVLCYYLLFFAFTGAYGEDVKEKKKPETVQDLFNTSSCIPKPYRCPHRQI
QFFLYTRRTQKTPELLDTTKEESLYNSQFNRINPTKIVIHGFGGGRNLSPSTDMREAYFHRGNYNIIIVD
YGTLVREPCLKQMEWAPRFCAKCIAQLINYLTHHPRGVRADDLHLVGYSVGAHIAGLVANYLNPIEHGKL
GRITGLDPTIVFYMGNNRSRDLDYTDAHFVDVLHTGAGILGQWGPTGHADFYINGGSSQPGCGKDTIFKT
LACDHTKVTPYFIESIVTKKGFWAYPCPTLLSFMTGFCSPKDEEYVLMGEHVTHKARGIYYVSTNPNPPY
AQGPPKKQIGRRGLLNRLF

>gi|91086511|CG6271-PA-Tr.c
MQGPPFLLLLLFLAVSPLRAEIEERFKEDFYKIYKHTAIEAKEITNEHITPDKITYFLFTKNNLEDYVEL
DPSKPEQLAKKNVPIVFIIHGWLEKREKDWYEDLKNAFLARNKEYHVVQVDWSDPALQLYTVSSWNTKDV
GKFIGEFIVKLHKDHAVLLDNFLVVGHSLGGQIAGFVGKKVQELTGKKLKRIVALDPAGPFFVSRPEEER
LNRNDAEVVHVIHTNGGTFGFEKPCGTIDFFPNGGSSQPGCKKIDITDPKTIADPVICDHQRSWGYFIDA
VKSPDNFMASKCSSFEEFKSRQCDSENVSMGDLKTRATGEFYLETNEEKPFKAKQRKDFTKNEL

>gi|91086513|AGAP011121-PA-Tr.c
MKEKICGFVLLLTIIGLQSAKADIEDRLKEDFFKIYKHTAIEAKEITNEHVTPDKIKYFLFTKNHPENYT
EIDPSSPEELAEAKVPIVFIIHGWTENREREWYEDLKNAFLTRREDYYVVQVDWSDPADQIYTISSWNTK
DVGHIIGEFIVGLHKNYSVPLGNILLVGHSLGGQVSGFVGKKVQELTGNKLPRIIALDPAGPLFISRPDE
ERLNKNDAEVVHVIHTDGGTFGFKSSCGTIDFFPNGGSSQPGCTRIDLLDIKSVAEPITCDHHRSWQFFI
EAVLNPNEFLATRCESYTKFKTGLCEKDEVPMGDLETKKTGDFYLETNKEKPFAKRRRGLGVGSVLSSLK
VF

>gi|91089987|lipase-Tr.c
MTIASLIIFYTLLLYQVYTREFLSQIPSVDFCQADATKSDVFYYLFKSATQTTAITINEDYSLPEDERNL
PMKILMHGYTSNVTSPWYKQMKQEYFQKGPHNIIYVDWSIASNKSFAVSAANIKPVGEFIADLIVSLRVP
VENVHLIGHSLGSHLAGFVGKNIYSKTGKKVARITATDAAGPGFENAKPEARLNKHDATFIDVIHTDVNY
YGILKPIGHVDFYVNGGKNQPGCPARKVDDNCSHARSNDYFIESINKRNVMARPAKLNDEEEIVLTSRTE
DVEFGDWTPATARGIYFIKTNKTAPYLLQKKIKDT

>gi|91091486|lipase-Tr.c
MCKQLSIILFISSIIFAPSKSQFDFLKNLQPPQPPTLPSMDVFLSQLFDVTSNEIRNLANNFNFHDVSHK
DITFILHLPKNKTIVLDPKKPTIEATKPTKIIVHGWQASGTDEKNSELAETYHNTGDYHVIAVDWAEHAK
KVYVHASSSTKDIGHVIGDFILEITKKDPKLLENIHLIGHSLGGHVAGFAGQRVAAKTGKKVGRITGLDV
AAPMFEVPVKRSADSMLSKDDAEFVDVIHTNIGFLGVSDNIGSADFYVENGGPIQPDCFDPVNIFESFGC
SHFKSFEYYLESISGKKYEAVSCRNSIEYHILACNNNRKVIMGEKVPKDAYGAFYLETGSPLPYSKLLDG
LPKIRINTPMLRLKVN


>gi|189233669|vitellogenin-1-Tr.c
MALGTWAELLSDVTIEKMFFQFQGAVNYFLGIADVPNIGHDVTFNLYTRKNPQVAQILPPSYPSLIPLSN
FNPNLNTYFVIHGYTDHKHREIIARLRLVLNNAEDSNVIVVDWSRLAAFIYFDAVNHTVPVGTYVGEFLS
LLESNFIDLKTVHLIGHSLGAHISGIAGAFVGGRVRRITGLDPAGPLFELIEERNESLSLDKTDALFVDV
IHTDADEFGVTKPIGDADFYPNEGTSPQPGCTNPLTVVSCSHIRSVEFYTESVVNDYPFEARHCNVTRGD
YTCLEEEPVHMGHYLSLEARGVYFLETNAEPPFAKRYG

>gi|189240711|CG17192-PA-Tr.c
MEENDDIVTLKIEETTIQCSRSDLIKHSDYFKAMFEGNFTESSKSGVEPEAVTTILKLLWDREYVIREDL
ALPVVQATCMLQFLGIKDICIEQLSSVLSVHNCLKIWLYSEALAITEVSLEAKLLSLLEFKTVKDSSCFL
ELGLNELINYVGSVYLYATSEFEVFEAIMRWYCSLEEGGLETLLKLLHCVDFNALTIGEVDKIIANPNVS
RHGTLIDTLNCVIGLKKDPSCAHFNTECVNNAKSLLKSKNRNLHGYPCIFLDEFTHLHSSDKTATKFHTD
QWRRKTRYNDLKDSKGSSVGAYLDLNSLEFSRFFFMIPSCDSLNGFRICGCKQFVFVYGGEYTLGKGEWN
LDFRSYDVIKQSWKSQKLPFPRRHFETCVCGKYLFLVGGTGPFRVIQDNLFWYDIEEGDTRKNQWSEVVQ
LPCEGRQLKCCPFGDKLLILNLNNKCGYLFSPELNEWSTLTIYSEIKTQIIEFVGVTDEDVKDFDVFRLF
GLFRSLLEIRPEDVKTTDVTFYLYSRYISNLKLPLDGGNIDVTKNTKFIIHGWIDNHNRSWYHHLTDEYL
KKGDFNVIHVDWGRVSKSFYVSSAQNTRLVAHFIASFILNHKLALEKVHLIGHSLGAHIAGFTSQNVKQK
VGKKVGRITGLDPAGPGFRNVFLTDEERLSDEDAEIVDVFHTDGGVLGYYKPIGTFDVYINGGTRIQPDC
RISFTEISSAGELFEDSYCSHTRSYVRFTEIVNEKKYSCNKCDSWLEHMVGSCEKNEFYVFGAEDINKTM
TGVCFVDTVNKTK

>gi|189240713|lipase-Tr.c
MWKHLFFVLFLKSTHVQAQVVIVPASDVPRPASKQGPQSGIDTIVIGSCKIAVNRLCPDPDVTFYLYSKK
FQEEPEPVRIGGEPGNSNLSSTTFDPSLPTKIVIHGYNSDRNLNVLIEIKKQYFNRTTDLNIFFVDWSSL
AAGPCYPAAVWNTRHVGECTSQLVDRIKELGAKNIHLIGFSLGGQLTNFVANALRPYKVSRITGLDPAGP
GFLTAGPENKLDKGDAEFVDVIHTNAFVQGIVEESGHVDFYINGGVIQPGCWAENRFFACNHHRAPLYFA
ESITTQMGFWGWPCPSYTEYLIGRCPPKEPQIIMGEFVNRTSSGVHLVITDSVSPFAVGKFTGPAIEIFV
KSELIRRDILEKYKKDVENFIDEDDVVESLYEHSRLKNEHSKKKSENIIDSVSAEVDLI

>gi|189240715|lipase-Tr.c
MSYITTVGFTRISIWICVTWCQVTLPNQPIKDALYLHNATSSNLTLRDCSFRPTDQRQRCPDPDVRFILY
SGGESEVVDYTKSDFLRQSRWDHTKEDMILIHGYAGGDGTLPMAVLRDAYINHGSYNVWVVDWGKLGPPP
CYRAAVHNMKAVARCIGDLLMALRAMGLQTDKMTCVGHSLGAHICGLISRYVLFRIHRIIGLDPARPLVP
NSSRLESGSAAAVHVLHTNAGHYGESGKSGHVDFCINGGRVQPYCENSGLDEQLCSHVWAVCYLAESIHK
DFVKRAEPCSRRCPTGPRPGHRIGIPIEMGQFTPLSASGSYCLHDNYPPYCPTQAGGVGDKRCCLKSPQI
KPPTTTEVEEICTVANSLQLLFGDCPIYYEEPCNTNMVKFFLTTGTANLSTYHQLNPFKVHLPENFDKLA
PVKILIHGYGGLGIDKAIKSVRKAYHEIGYNVILVDWGPLSEVPCYATAYLNTWHVGQCIAILAVSLIPL
GISPSSLHLIGFSLGAHIAEICTVANSLQLLFGDCPIYYEEPCNTNMVKFFLTTGTANLSTYHQLNPFKV
HLPENFDKLAPVKILIHGYGGLGIDKAIKSVRKAYHEIGYNVILVDWGPLSEVPCYATAYLNTWHVGQCI
AILAVSLIPLGISPSSLHLIGFSLGAHIAGFTGANINRALKIRPARITGLDPALPFFATPNKEWKLDPSD
AKFVDVVHTSAGTFGKVEALGHVDFYMNGGALQPACYQAPYPPLCSHIMAGLYFAESIKNKKSFMGVQCE
SIANYVLGLCSENTKAVMGEFTNKRIRGSFYVETSNSTPFALGYAFDNFIFS

>gi|189240764|vitellogenin-1-Tr.c
MWCLFLFIATFLGVGNLTQNYSREALQEKYPGFGTEWIPVGQKENGELIIGYFDDSDDARFIFPPEPKEV
VTFTLYTRQHPEGTKIEDSLEKLEGIFDKSKPSKFVTHGWMSSGSADTCVKIKDGFLKKYDANVFIMDWS
EISSNVLYPIPMRATKSVGDFYSEFLNKLVDSGADPKNFHLVGHSLGAHVTGFGARGVKGKVGRVTGLDP
ALPGFNMGLVEGGHLDKEDADFVDVIHTCAGYLGMSSSIGHADFHPNGGSVPQPGCENIFEMIEACSHGR
SWAYFAESLTAEVPFMAYRCDSFENFLHKEECKEEGIPMGDPAPTSARGNYYLRTQSEAPFAVKNIQENV
NNMMKK

>gi|189241518|pancreatic-lipase-related-protein-Tr.c
MCPLVFLFLISVTTIREIFSQNLINEDSSFLSQLFNVSINNIAAVANGFSFINIPTDNVKFFLFERTSNQ
TITLNRDDHLEHLVPSDPTILITHGWTDQETASWIQDMAFLYHKKRNYNVIAVDWSIDADKNYIYSSSAT
QSVGIIIGAFLIQVSKHVENFFEKVNLIGHSLGAQVVGFAGKYVENSTDSKLDRITGLDAASPLFETPIL
RPPELRLADSDANFVDLIHTALGVGVTTIREIFSQNLINEDSSFLSQLFNVSINNIAAVANGFSFINIPT
DNVKFLLFERTSNQTITLNHDDPLEHLVPSDPTILITHGWTDQGTASWIQDMAFLYHKKGNYNVIAVDWS
IDADRNYIYSSSATQSVGIIIGAFLIQVSKKVDNFFEKVHLIGHSLGAQVVGFAGKYVENSTDSKLDRIT
GLDAASPLFETPILRPPELRLADTDASFVDLIHTALGVGYIGAFGTADFYVNGGIIQLNCTDDLTDIASC
NHQSSHIYYSETILERKKYEATKCEDAVRFNLGLCDDNDNAYMGDEVSRSAKGVYFINVDREGNEETK


>gi|157110841|vitellogenin-Ae.a
MALLRNFCAFIIVLISILSASSLELLPKNILDKAKDITKANVRIGERLATNVPMLLPSLQEVSEFGKQSL
LGYPFEAVALGIHSFCSAAVASNGTEPYFEPDLSLMNYVLMTESGNFSYPLSKAQDLWESPEFLRELDTV
IVVTGWLTSINETNDAVTELYKAYRARGGHNFIVIDTVSQLTTLYTWSSFNTNALGNALGDGLAKLINYV
PVRSIHVIGHSLGAHISGAAGRRFQILTGSDLPRITGLDPANPCFNEGESLSGLSRGDASWVDIIHSNVR
VLGKRDPIGDIDFYPNGLNSIQPGCFTVVCSHSRAWQYYAESVYPGNENNFVGVKCNSLSAVVDKLCNAQ
TAIMGYNVNLKRKGSFFLRVNSEAPYGRKNDF

>gi|157111243|vitellogenin-Ae.a
MTGSENVTVPLLDSDTLWSNPLFNDSSDTVILVTGWTSNINGSNRAIDTIFSAYQARGGHNFVVIDTSDF
VDTLYTWSAFNTNELGEALAVGLQHLINFVPLEKIHLIGHSLGAHIVGRAGRHFQTLTNASIPRITGLDP
ANPCFNEGEALSGISRGDADFVDIIHSNAKVLGKRDPIGDVDFYPNGVVSVQPGCLDPSCSHARAWELYA
ETVHPGNENHLLAVKCNSILSLDTGACPGKAIPLGFACPRTAKGNYFLKTNDKFPFGKNL

>gi|157114829|lipase-Ae.a
MLDFLIPFLCQHVFMRNIFDLKCNMEQLKSIDPNYGVTWMFLPDDQGVPHVVDLTVPNDTSSDGKNFWSD
VNDEVTFYFYRQKTKGSPIAFKFKNDPSVPLKFPTNYDPQLPTKVVIHGWRNSVSSPVCQQIKDAYLQRE
DMNVLVVDWGPLAQDTLYFRSATATKDVGRHVGSLIDRMVAERSTSLNSVHIIGHSLGAHTSGFAGRAVR
SGNVSRITGLDPALPGFVDMQPDKLLDPTDARFVDVIHTCSGMLGHNKNLGHVDFWPNGGTVTQPGCNGM
EDFTGACSHGRSYIYYAESVNRRNAFMALPCENMNDYKNNQCRTNPVPMGDAVPLTAKGSHYLETNAEPA
YGRGFRR

>gi|157114831|lipase-Ae.a
MAHGTITEMIDSVSEYTSKRLIILIAAALHFAHITHAGPVIIRQPRSDFTVGTCTWVVERPCPDQDIKFY
LFTRSNPEDRQYVHIDETLEKSNLSTSYFNPSLPTKVIIHGYNGDMFLEPLIKMKGEYLNRGSYNLFYVD
WSVLGPGPCYPSAVHNTKHVGTCIAQLVQRILDTGTDNVHLIGFSLGAQVTNYAAVKLRPFKLRRISGLD
PAMPLFITADKDDKLDESDANFVDVIHTNALVQGKIERCGHVDFYMNGGIIQPGCWAGGQNPMACSHHRA
PDYFAESIRSLTGFWGWKCESYVYYLLGFCPHNNFQVVAGEDCNQATEGMFMITTNADSPFAIGRWTDSM
GLLKTPNPLNKFSLKRDPFISDIDQWGKLEGNFNNVEQFPTPYSQDPNGDDWPYFNHIGTNKLTKDYIKK
ILEQDKDRYDETTEDSAEAHLNLLKHAGMSNAINQKEGLSDLRRRLQLKEASVVEQYSLPMYTPY

>gi|157114833|lipase-Ae.a
MSKVPLKLISFASSLIFIVAHAREFTIGPCQLQYYEPCNSDAIEFYLFTSDSPNDAPLLLDNIDPKVPSR
INLTYRNKLIVHGYNGHIDFNATKIIRNAYLKQPRTNVFVVDWGKLSRLPCYPTAAFNTKQAGECTATFL
IGLKANHPEFSCRDLHSIGFSLGAHVLSFTSNALEKSIGSKFRRITGLDPALPFFATARQQWKLDLTDAD
FVDVIHTNAGVFGKIETCGHVDFYMNGGQSQPMCENATSKYRCLRCV

>gi|157124692|lipase-Ae.a
MIDRRLDGLLRRTQNQQDTSNVFNTSSCLEKPYRCPHPRIKFYLYTKRTQQNPELIDVLDQESLYNTHWN
PKHPVKIVIHGFGGGRNLSPSPDMRKAYFIRGNYNIIIVDYGSAVTEPCLSQIEWAPRFGSLCVSQLVKY
LAKHPRGVPPDSMHLIGYSVGAHIAGLVANYLTPEEGKLGRITGLDPTIFFYAGTNNSRDLDTSDAHFVD
IIHTGAGILGQWSASGHADFYVNGGTSQPGCASTTIFQTLACDHTKVTPYFIESINSERGFWAGPCSTLV
SYLLGWCEPKDSDYVLMGEHVSHRARGVYYVTTNAKPPYARGFPGKNRRTAKNSEYSGVRRRK

>gi|157127065|lipase-Ae.a
MLTDEGWLLPVVMTLSFGISFQLGSTGIDSGEGGLPLMYSPAPRGDCENCCPIREPKDIQFFLFTRENRD
KRDVLYVSDKKHLRKSHLNRTNPMVIYMHGFSERAPGGDGESSKQMRDALLNAGDYNVVLVDWSPLTALP
WYVNSVQNGPRVGRYIARFIRFLVLSNFPLKQIHLIGFSLGAEVAGFAGKTLNEWGMKLPRITGLDPAFP
LYVFEKASQRLSPNDAEFVDVIHTDGGLLGYPWPLGHVDFYPNGGVPLQPGCAQQELSKNRWLGVIIGCS
HARAWQYFAESLTRPRAFLCDRCEHNDDNVTDSNCTMTKEVYMGMDTDRALRGKFYLTTNPEPPFGRNLP
ID

>gi|157132027|vitellogenin-Ae.a
MSKLQLVSVLLLLGSSLAFDFAGFAKSTGDVAKVAGKTVKGVVEKVPEIFSPEQLLDFGKQSIAGVPLEA
LAATINKICSLAVSANATESDNSVNISALNYVLMTGSENVTVPLLDSDTLWSNPLFNDSSDTVILVTGWT
SNINGSNRAIDTIFSAYQARGGHNFVVIDTSDFVDTLYTWSAFNTNELGEALAVGLQHLINFVPLEKIHL
IGHSLGAHIVGRAGRHFQTLTNASIPRITGLDPANPCFNEGEALSGISRGDADFVDIIHSNAKVLGKRDP
IGDVDFYPNGVVSVQPGCLDPSCSHARAWELYAETVHPGNENHLLAVKCNSILSLDTGACPGKAIPLGFA
CPRTAKGNYFLKTNDKFPFGKNL

>gi|157133556|lipase-Ae.a
MLHRNSWMYLLMLLGAVCASPIIRFNATKKLDEWIEIPNSSWEMTWVHRSVVEVQSHAKWGSKQTEVLFI
FYSRSNATGSTYRLSELENVNDAVFNSSRPTRVIVHGWLNNRDSPFNVEVRRTYLKNWDYNVIVVDWSSC
AGKLNYIAAAYCTTEVGKTVARMLLNLKMNKGLTLDDVYVVGHSLGAHVAGISGKAVGGGRISTIVALDP
AYPLVSFWDQNSRVFRDDAQYVEVIHTSGGYLGFLEPIGTADFYPNGGVVQPGCGFNFAGICSHSRSWEL
FVESLLEPEERLMAKQILSLDNLQFGKDDTIRLAKMGGEPLNQKSDASGLYYMTTSDRSPYFDSNKPN

>gi|125853563|lipase-member-H-like-Da.r
MSPWRFLILLSIFLLCKGEDNDCDNFTDLDFHESFIGTNLYVRLLLYTRANLECGQELPHHNFTQQPLFN
VTRPTTFVIHGYRPTGAPPIWINHIVHLLAAQKDMNILVVDWNRGAANLNYLTAVANTRGTALNITRFIE
SMEKEGASLDSIHLIGVSLGAHVAGFIGAMLGGRVGRITGLDPAGPMFASVSPEERLDPTDAQFVDVLHT
DMNSFGLRGTHGHIDFYANGGLDQPGCPKTIFSGKSYFVCDHQRSVFLYLCSLNRTCSLTGYPCSSYSDF
LSGQCLQCETFKPASCPVLGYDLSQWRDTLLRLGQTRAYFSTTAELPYSKTSYRVDLVTWNQFLRWGVVI
LRLHNGKNVTEAHIDNKLMRFEQYTSTRLLAQFDEDLYPIQKISLRIVTGNVIGPRYKIRLLRIRISPLE
KPYRSLMCRYDIIVEENAEVSFKPLPCH

>gi|326678482|lipoprotein-lipase-like-Da.r
MNIRSLLCVFLWLVLNITGPFIAALEEGNVLNGVFDHFLEDLRDLSDVKKLNVKFSLRNPSQPDDDVCYI
VRGKAETLSSCNFNHTSKTILVIHGWTVSGLFESWVEKLVAALYNREKDANVIVVDWLDTAQDHYVVAAQ
NTKMVGREIGLFIDWIEETSNVPLENLHLIGYSLGAHVAGFAGSHTTNKIGRITGLDPAGPDFEGVHAHG
RLSPDDAHFVDVLHTFTRGSLGLSIGIEQPVGHVDIYPNGGSFQPGCNLRGALEKMASYGIFAINNAIRC
EHERSIHLFIDSLLNEEAAGRAYSCGSNDMFDRGVCLQCRKNGCNTVGYDISKVRKARSVKMFTKTRGSM
PFRVFHYQLKINFVGQINHLEMDPAMTISLYGTIGETEDLKLSIQEKITSNKTHSFLVVTEKDIGDLLML
KLKMEDSSSSLLNLLSSWWSGDPTDSGLRVQKIRIRAGETQKKMVLCLKDPQTPGLAQDFVFVKCKESWR
SSSKR

>gi|194749659|GF10332-Dr.a
MKANALTAAPLEWTSNTIDALCSSTLVIGRVPPQIAPDIKKMHFQYMTPCQNYSVPLLEASKLWRHTRFS
KGRKVVILATGWTNTVNESSAISMMSKAFMCRQDVNFVIVDAADYVDTLYSWSALNTDLIGEHIGVGLTH
LIELTPLRNIHLIGHSLGAHIMGTAGRTFKRLTGKLIPRITGLDPAKPCFRRENILPGLSRGDAKLVDII
HTNMGILAKRGPLGDVDFYPGGAHPIQPGCLTIGCSHTRAVEYFAESAYPGQEKNFLGHKCESWEKLRRR
ECLAGTISPMGYEINRQARGIYYVDVNGWPPFGRNAVQNIDPRSRTCYLCPHS

>gi|194759871|GF15331-Dr.a
MSSNALACICNVINPCRNEVSTTFVVVQWLITGFAALAQVVRPVLLLFGIRGEVALNQEDYNKTWIYMPN
GEGKPEVAYLVEPPPENRINLPQLIKFELYGSDSSSSADFWIDDNNFEFPQRHKRDTWQEMAEKFNPDLD
TKILVHGWKSSTMSNSIQSIRGAYIERGQVNVFAINWKDQADNIYYLTPARYTVQVGRAVAKLIDLLVEE
KDADPKRIHLIGHSLGAHIMGYAGSYTKYRVNRITGLDPARPAFEDCIGPENHLDDTDANFVDVIHSCAG
YLGFRKPIGMVDFYPNGGGPPQPGCKELSQIFTGCSHGRSYEYYAESINSPKGFYGVPCSGLDELKGKNC
TGGKILMGDPVPRNARGIFFVKTANKPTYALGIDEILSN

>gi|194760027|GF14541-Dr.a
MHLSCVIGFLALVSLSQKTLAKGFLTSKPIQLEETTLEPTGSAPSPSPPPSNRDITVGPCKWAIGRSCPD
PDVKFYIYTRHNPMDRQCLHIDESLEKSNLTASYFNPRYPTKIIIHGYNSDMFLHPLQQMREEYLAKADY
NIIYVDWSVLSPGPCYISAVHNTRHAGTCTAQLVERLVETGNTDIHIIGFSLGAQLPNYVARNLSSFTLP
RITGLDPAMPLFITAGSADKLDPSDASYVDVIHTNALVQGKMERCGHADFYMNGGIMQPGCNGQKINSFA
CSHQRAPAYFLESIRSPKGFWGWACSGYIAYLLGMCPPTNFLLEAGDNIRPTTRGMFMIDTNDSSPFALG
KWTDLPTLGAKRPFLRGPPQKLKAPPNQGVDPLLQHIDQFGKLAANFNNLQVFPNAQDPYEHWTSFSPEQ
KENNEDDDSVEEQDLVEFEELDDRQLTSTAPPLDWWDYRRNLTLK

>gi|194760655|GF15520-Dr.a
EEPHCFHISDDKCPNINITFWIYTKSNRNGIRAKTTNLNLLLPQKPLKVLIHGFHGNRDYTPNDQLRSLL
LDLDYNVISVDYANLAKEPCYSEAVINAPLVGRCLGRLLSTLLYHRIVKYEDLHLIGFGLGAHVAGFASN
AMKKPVNHITALDPAKPLFLGTDPAKKLDPNDAKFVDVIHTDVMMLGLLDAVGDADFYINMGISQPKCGP
QNKMETHYCYHNRSAVYYAESISSSSPGFYGYHCSSFKDFVSGVCAPKDNVELMGFGVSVQNARGRYFLD
TNDGPPYAMGKSFNKLSRQVMGRTFVNDELMNKMFGIENKEQKVEA

>gi|194764965|GF22964-Dr.a
MRLCFLVLGCVIAASAWPVNDISLRVHGLNGWYVPQVTGGLRWVTKSEGERELASYENQLEGRLSTNTVK
FYLYTRTNPSVGQEIKATQASIDSSNFNPENPTRITIHGWNANYKDGVNTRIANAWFQFGDYNMIAVDWA
RGRSLEYASSVAGAPGAGKKIAALVDFLVENKSMNLGNLEVVGFSLGAHVAGFTAKNVASGKVGKVVGLD
PASPLVSYSNTEKRLASGDAQYVEVIHTNGGTLGFTKTIGQADFYMNGGKSQPGCGFDITGSCSHTRAVM
YYSEALLWNNFPSKRCETYQQANKNSCGDQFSTVQMGAFVNAFMAEGIFYVPVNKESPFGFGEKATETTS
APEITTTRSEEETTAAPGGQETTAAPGGEETTAAPGGEETTAAPGGEETTAAPGGEETTAAPEDDETTVV
PGEETTDAGDDETTETPGENGDDSTTEEPEEVPTTSTIIPETPTVTTTTEEPTTTTIVPETPTVTTTTEE
PTTTTIVPATPTVTTTTEEPTTTTIAPVTPTVTTTTEEPTTTPIPVEPPTVPTTTEEPTTITTISPPDDD
KKPPSSSKNIFILNVFLVNVKVEK

>gi|194764969|GF22961-Dr.a
MKVILFSALLAAAVFAVPVEERVNGENGWFVPKDDGSLEWMDTKRAEELMLRSSSVEGRSNDVTFYLYTK
DNPTEGKEIRAEKASVDDSHFNKNHGTRFVIHGWKGRYTDSMNKKITKAWLSRGDYNVIVVNWARAISVE
YATSVMAVPGAGAKVGEMIKYLHEHHDMSLDTLEVIGHSLGSHVAGYAGKTVGDKRVHTIIGLDPAMPLF
SYDQPNKRLSTEDAFYVESIQTNGGRLGFLKPIGKGAFYPNGGKTQPGCSSTDNSCSHQRSVTYYVEAVT
QDNFGTIKCKDYEAAVAKECGSTYSSVRMGADTNAYMVEGDFYVPVNDKAPFGKIE

>gi|194764971|GF22960-Dr.a
MKVFIVLAALLAAVSAVPIEERVNGENGWYVPQADGSFEWMTTKDAEEMLNNAAQIEGRISTNAVNFYLY
TKSNPTDGKKIESKASSIEGSHFNKDHGTRFVIHGWTQKYTDDMNTRITKAWLSKGDYNVIVVDWSRARS
VDYASSVLAVPGAGAKVGEMIKYLHEHHGLSLDSLEVIGHSLGAHVAGYAGKTVGDRRIHTIVGLDPALP
LFSYDKPAKRLSTDDAHYVESIQTNGGKLGFLKPIGKGAFYPNGGKKQPGCGLDATGSCSHGRSVLYYAE
AITEDNFGTIKCSDYEDAVSKKCGSTYSSVRMGAITNAYMVDGDFYVPVNDKAPFGKIE

>gi|194764973|GF22959-Dr.a
MKTFVLLAFVALAASAYALEESERVNGENGWYVPQQDGSFEWVDMDVAEEWMDAQERMEDRGLTTVPVNF
YLYTKSNPTKGKSIKATAKSIDASNFNADHPTRFVIHGWTQSYVNSMNKDIRDAWLSKGDYNIIVVDWAR
ARSVDYATSVMAVAKTGKKVAAMANFLKDYRGMSFDNLYFIGHSLGAHVAGYAGKNADGQVHTIVGLDPA
LPLFSYNKPNKRLNSDDAWYVESIQTNGGTLGFLKPIGKGAFYPNGGKSQPGCIADVTGACSHGRSTTYY
AEAVAQDNFGTIKCNDYENAVAKECGSTYSSVRMGADTNAYMVAGDFYVPVNSKAPFGMIN

>gi|194766087|GF23710-Dr.a
MWTQLFAVLLLVATLGKPSVIEVEGNYDAEMDEFMSTLTNLDDIPTGLGARSDISTQPEADDILQNLDDE
YEGAKLEKWNQCDKDLSESRGIGKFLDLAFVKKIASNLNPFSSKKLRMQFYLFKREFPQCGRELDFSNEQ
KWKRSGFNASLPTRLMVHGWMSQSRGSFNRDIKDAYLKKGEYNVIVADWSASSANINYFSVVTLIETFGA
QLAQFVRSLHREFDADFDSIYLIGHSLGAQIAGSAGKRLKPDQVNTIFALDPAGPKFRHRTAEFRIDPTD
AKYVESMHTSANFGFRRPTGSATFYPNYGAYQRSCYYLGCSHIRSYQMFAESINSPLGFWGTPCVREEGK
WKCDQSRRQTVQMAGEPSLHKEGIFYVRTSSSDPFALGKSTD

>gi|194767141|GF22327-Dr.a
MGDFGKIPGRKRLPLTMLLLLTLLQFFRHMEAIEWTLPDVIDSVGTVGASIVDPSLLPTPQGLLDGGKQL
IAGYPFEFVSSSLSYICSQALANNKIKSKFTPDINLMHFQLRTPCAKINFPLTNPGAMWHSPEFDPKKKV
VILATGWTTTVNGSDTIEVFSKAYNCRGDVNFVAVDAARFVDTLYTWSAFNTEEIGENIALGLVKLLDVM
PVENIHLIGHSLGAHIVGAAGRHLTRLTGSVIPRITGLDPAKPCFNEGEVLSGLLRGDAKFIDVIHSNSG
VLGKRDPLGDADFYPSGLSPLPAGCYSVVCAHARSWEYYAETVYPGNERNFMATRCSSLTRLREFRCPGD
EIPMGYGVPQGSKGNYFLEVNPTTPYGIHASIVRSAHLETCGTCPDSSSSTSSTTSQPVTTTTAKSKSWF

>gi|118093074|pancreatic-triacylglycerol-lipase-Ga.g
MLRIGIFALFLLCTARGSEVCYDRLGCFTDDIPWSGTAERPIYRLPWSPEKIGTQFLLHTRENGNSNQEI
SAVNPSTIGSSNFKTSRKTRFVVHGFIDEGEEGWTSDLCKRMLTVEDVNCIAVDWKKGARCQYSQASNNV
RVVGAEIAYFISVLADQYSYSSANVHIIGHSLGAHVAGEAGKRRPGVGRITGLDPAQPYFQDTPIEVRLD
KSDAEFVDVIHTDTAPIIPNLGFGMAQAIGHLDFYPNGGVEMPGCDKNPLSQIIDLDGIWEGTRDFVACN
HLRSYKYYSDSIVYPDGFLGYACGSYDAFKEGCFPCPSGGCPSMGHYADKFKGKTSGSFVKLYLNTAEAK
DFPLWRYKVSVKLSGSSKVKGYVNIALYGNDGNTRQHQIFEGSLQPDNTYTAFVDAEHKVGKVTKVKFLW
NNNAVNPTLPKLGAATATVQVGETGEVFNFCGSETVRENVLQTLTAC

>gi|363736939|lipase-member-H-Ga.g
MLWLCVTFFCLLYGVKTDPKETCPAFTVLSFSSALIGTDLEVKLMLYTRQNEDCAEELNSTASKYLDLTK
KTTFIIHGYRPTGSAPVWIPDLVHLLLSEEDMNIIVVDWNRGATTIIYSNASRNGKKVAEILKKFMDEML
INGASLDSIHMIGVSLGAHISGLVGQMFGGQLGRITGLDPAGPLYRGKPPSERLDPTDAQFVDVIHSDTD
GLGYADALGHVDFYPNGGTDQPGCPPTVFAGLKYFKCDHQRSVFLFMASLKKSCNITAYPCESYRSYRRG
ECTSCETFQPMPCPILGYYAHEWKSHLTQQSHPVTNMYFDTADEEPFCLYHYFVDIVTWNKGTRRGMLSV
VLADGTGKKAESRVNHEAAAFQQYNHISLLVGFNQDFENITRISVTFSTGSVIGPKFKLRILQMRFRSLS
NPERPPLCRYDVVLTENAERSFRPIPCAGRRGAAAAADG

>gi|10835000|pancreatic-triacylglycerol-lipase-precursor-Ho.s
MLPLWTLSLLLGAVAGKEVCYERLGCFSDDSPWSGITERPLHILPWSPKDVNTRFLLYTNENPNNFQEVA
ADSSSISGSNFKTNRKTRFIIHGFIDKGEENWLANVCKNLFKVESVNCICVDWKGGSRTGYTQASQNIRI
VGAEVAYFVEFLQSAFGYSPSNVHVIGHSLGAHAAGEAGRRTNGTIGRITGLDPAEPCFQGTPELVRLDP
SDAKFVDVIHTDGAPIVPNLGFGMSQVVGHLDFFPNGGVEMPGCKKNILSQIVDIDGIWEGTRDFAACNH
LRSYKYYTDSIVNPDGFAGFPCASYNVFTANKCFPCPSGGCPQMGHYADRYPGKTNDVGQKFYLDTGDAS
NFARWRYKVSVTLSGKKVTGHILVSLFGNKGNSKQYEIFKGTLKPDSTHSNEFDSDVDVGDLQMVKFIWY
NNVINPTLPRVGASKIIVETNVGKQFNFCSPETVREEVLLTLTPC

>gi|37674236|pancreatic-triacylglycerol-lipase-precursor-Mu.m
MLMLWTFAVLLGAVAGREVCFDKLGCFSDDAPWSGTLDRPLKALPWSPAQINTRFLLYTNENPDNYQLIT
SDASNIRNSNFRTNRKTRIIIHGFIDKGEENWLSDMCKNMFRVESVNCICVDWKGGSRTTYTQATQNVRV
VGAEVALLVNVLQSDLGYSLNNVHLIGHSLGSHIAGEAGKRTFGAIGRITGLDPAEPYFQGTPEEVRLDP
TDAQFVDAIHTDAGPIIPNLGFGMSQTVGHLDFFPNGGIEMPGCQKNILSQIVDIDGIWEGTRNFAACNH
LRSYKFYTDSIVNPTGFAGFSCSSYSLFTANKCFPCGSGGCPQMGHYADRYPGKTSRLYQTFYLNTGDKS
NFARWRYQVTVTLSGQKVTGHILVSLFGNGGNSKQYEVFKGSLQPGTSHVNEFDSDVDVGDLQKVKFIWY
NNVINPTLPKVGASRITVERNDGRVFNFCSQETVREDVLLTLSPC

>gi|156537757|pancreatic-lipase-related-protein-1-like-Na.v
MNPTTSIVPLFVFCGTVLGDLPSVMESPSMDDTPSVNLTSDGVVIQDVLFFLYTKKNPKVPQQLYYKNLT
ILNRSFLNFSQPLKVVVHGWRNNHTSDIGTLLRKAFLDHGSFNVLSVDWGKIAYENYLYAANRVSAVGAL
VGEMIDFLVDMGSDPRNISVVGHSLGAHVAGLAALQADANISHVVGLDPAGPGFRLVGTDGRISTKDANY
VEIIHTCAGNLGVRRPLGHADFYPNGGGPRQPGCGADLIGSCAHSRSYKYYAESLKDPDAWYAIMCNSSK
SFDAGECEGNNIQPFPRWKADYHKPPGIYQLRTASSSPYGLGINGTVPTMNETLISEIQSIPGNVAEAIA
ETANSAVTTAVNVANKTANAAISIVKG

>gi|156547651|pancreatic-lipase-related-protein-2-like-Na.v
MLGLLIEMLVRLLWLSWFVEPSMAWESGLKEKYDGYGEDWIFMPDGKGQPQVAVIKGQDPDHSRGVLDEP
IGFILYTRQNPEEGMNLSVNDPDGLSKSTFSPSRPTKFITHGWKSSAFSASVLNMKKEYLAHGDYNVFLV
NWEPMAASTFYLGPMRNTGKVGAKAAEFIDFLVRETGLATDNIHFIGHSLGAHVAGNTGEQVTTGKLGRV
TGLDPALPGFHLLSMDKGRLDPTDAQFVDIIHSCGGVLGFLQPLGHVDFYPNAGVAVQPGCCCVPELIEA
CSHGRSYQYFTESINSNVGLRAKQCETWDKYLQGDCDNSESALLGEHVDKSSRGSFFLRTRSEPPYAFTK
EIIDNEV

>gi|156549929|pancreatic-lipase-related-protein-1-like-Na.v
MGEVITRRLAIAALMIVAGKLIVADTKDVSAQNSLLNEVETMINTAIKLIHEPATFKLYTRENPFGEEQL
LLNNTEVLYASHFNESRPTKLIIHGFSDTGKEAWIRSLIDAYLKYQDVNVIVVGWGILAADPYPTAANNT
RRVGEYLGVFLEFLCRESNLEYKDVHMCGHSLGSHVAGFAGAFLDGRIGRITGLDPASPLFETPILCDPD
FRLDPTDAQFVDVIHTSGTAFGFLAAIGHVDFYPNSGKFPQPGCNFAPTNTYCSHTRAYQLMTESIGSTS
GFKSRSCDNWEKYKDGHCNRNPIVLMGEYASTSLRGKFFLTTKYAPPFAID

>gi|156554020|phospholipase-A1-member-A-like-Na.v
MAVSVFSFLLLAIVLLQNCGDATAQNNQKKTWNDLFNSTSCARPPYTCPYPQIQFFLYTRETQQNPHQLD
VLKKSSLTNSHFDPKNPTKIIIHGFGGGRNLAPSTDLRKAYFTRGDYNIIIVDYGSLVREPCLSQIQWGP
DFCSRCIAQLVRYLRDHPRGTRVESIHVLGYSVGAHIAGLIANYLPDDKLGRITGLDPTIFFYMNGNRSR
DLDETDAHFVDVIHTGAGILGQWGPNGHADFYVNGGSSQPGCATASLLQTLSCDHTKVTPYYIESITTKV
GFWAAPCANLFSYLIGWCNPSEDEYVPMGEDTPHTARGIFYLSTNAHKPYARGLPVRKQPQTNPKRSSYR
QY

>gi|156554144|lipase-H-A-like-Na.v
MHKRACLFWICVGVFLSSSLCLCDALLFDQLDALLNSERLSDEMEKIRMIHYKRSSNEDVEALNYSLAQS
EELMENIDSQKPYVLYIHGYEEHPANESIQTVVSAYIQRGTDNIVVLDWSAFAFGNYVSVAARIKDISKC
TAMALGNLAAAGLNVDTLHVIGHSLGAQVAGFIDRHLDFSIPRVTGLDPANPLFYQFGAEHVDERSGQQV
DIVHTDGGIYGAYEHTGSVDFYANGGIRPQPGCFLFGVPLSPRSLCSHWRSWRFYAESVINDKAFPALEC
GSQAMFLTGGCKENRIVYFGYSMPKNVSGKYFFTTNARSPFGKGLAGLRGTNA

>gi|345480600|LOC100119025-Na.v
MPRTLGKWALVLGLLQLLQPPDLVLAKNENYLMSNVCKNHFLRDLYRKIEGAVLTSQNERNLDCAITFQT
NSILQRFMLKFDRLQLDCNDHLYIYDGAHSVGSFKADLSCRNTMQSVGAIYTHTNFVTLKYVTDAWGTDT
NGFRLVITAVKDPKHACKDFRCTLKEFCIDNDLVCDGISHCEDGSDEATSTVCVNTEASTILGMESTWFA
MMMVCLVLATAGLVTAGILCFYRQRVLTPRHLHNAHNVQGHPPVSYPPAAAAANESVSAAGREMSPSLSP
WPRSRRGESASPSRTSRRKSSYGSTPGDAAAALPEMAWHQGPSARRLIGLSLACFIVSTTLLHQVLSQNL
GFEERVEEGQYALLPRDFFIGPCLVNTNQTCPDPEVTFYLYTRSNLRLAQQILVNATDSNLAETYFRPNK
PTKIIVHGYNSDMQLDSLVDIRTEYLKKGNSNLIMVDWHRLAAGPCYPIAVHNVPHVGACLAQMIQRLRE
FGAVDIHVIGFSLGAHVPAYTANKLRPYKLPRVTGLDPAMPLFVTVGKDEKLDASDAEFVDVFHTNAFVQ
GKIEPSGHVDFYMNGGVNQPGCWEKRNPFGCNHHRAAMYFAESINSQLGFWGWPCPGFLAYLLGLCPPRF
PAILAGEPVNRNYRGFFLVKTKAKSPFAEGIFTLEPMPGMET

>gi|345481865|pancreatic-lipase-related-protein-2-like-Na.v
MYTTRSQTNLIYMWSLLRKDHSIFNQAIFVFFYIIYFNSFIHSRKIMNFILLILLTALLFNHVTAEETVT
NLTCPEFKNIVIGSFFYAFSSNQAYKAADFYLATEDSIDGVKIGENDWEPLNSKAFNLSRKTYFVIHGYR
ADHIKDWIRDLKRKLLFTNDINLFILDWSSKSWNYVTAVQRTYLVAKDIVKFLEDMKEKVSELKESSQIS
WNNLYFIGHSLGAHISGQAGRLLRNKSNFFKVERITGLDPAQPCFLQTDYSMKLDKSDADFVDVIHTQTG
NGMNGINGLGLQESIGHIDFYVNGGALQPECERVTSYLHTTRIQKMICSHDLANIFYLESLNKSGLDNCK
FSGYSWNGSYENALQILNRVDRENYCSDCPEMGINAINYQKSHGKYLVILPLQKPYCKFQNNDKVLVQKG
LEELKIKTALFHDSNYSPEDLFEKLSEV

>gi|345484427|pancreatic-triacylglycerol-lipase-like-Na.v
MNTLFIALFNVSFFYFVSTKETPVNLSCAELKKKIVGSVMNGFSSKPTYDGTDFYLANKNGEDAIQIGPN
GWSGLETDGFDSSRKTCFIIHGFKDHHQRGWIKKLQKGLHNAINYNLIIIDWSKGSESWNYVEAVHNTYK
VAQGIVKFLDSMQKEVSILNNFTENESWKNLYFIGHSLGAQIAGQAGHLIKSSSNFKMERITGLDPARPC
FQSVDPIFKLDYSDADFVDVIHTQTGNDEDVSGIGVQERSGHVDFYVNGGIIQPECETKLMAIQKMLCSH
NLAYRFFTETVYDSKTNNCKLMGYKWDGSYKEALQILDEVDKGNSCADCMEMGINAVNHKIESGRYLVFT
SVSRPYCPLKTGDKSLLTKELQKLNATTKLFPNLPSIRKILYGNWFD

>gi|345484927|pancreatic-lipase-related-protein-2-like-Na.v
MANLWYFLLSTSFVISTVNKCILANPAPCRTFKEYVDYFFEDDDVEVEFFKYTIGHNNVKNLKFDPAKRT
TIIVHGFMNTHKNDWIRKMRQKLLQWQDMNVIVVDWSSVFLEDSFAYYKEAARKTEFVADEIYNFLINWA
KKNKKTPIQWPYLHLIGHSLGAHIVGQVAKKLKPHVHVDRVTALDPAKPFFIEGAEGADLKLDKSCAQFV
DVIHTNSHPRDDTFGLYEPLGHIDFYPNGGDQQWLCSNDREGRTLSKDSVFIKCFSHLFLGMDLSQLYGN
ITSRFLNGHNMVCDHNICPEYFTDSINSKEPLYAYKVNPPIRKKKNRCSNTNRKKGTWVEMGMNAYLYNN
SRYHGTYYIDIPC

>gi|345488220|pancreatic-lipase-related-protein-2-like-Na.v
MKTTVGLISISLILVAGDMSMLMRQQPESLPDFLLEEVILDSLVNLMSPLPEDRAFLPNLADPVTDREIG
FFLYSRDNPAEPVALRIGDVAIFKTSNFNVDKPMKVLIHGWTDTGSSSWVQDVRKNYLKAGDYNVVVVDW
SVASLKDYLTASRLSRQVGDHVSQFLEFLMMEGIVIPEDIHVLGHSLGAHIAGFIGSNLSGKIARITGMD
PARPDFEYPFLREPNDRLDPTDAKFVDVIHTCAGTVGFVRPIGHVDFYPNGGIFRQPGCPVLMTQYCSHG
RSHQFMSESIVNPTGFPAVECNDWKEFKGNRCGSNRIVYMGEKLDTEARGIYFLETNADAPFGRGEL

>gi|72146983|lipase-H-St.p
MAKPLWMNLRKALVDRDEPRNVICVDWSPGASSKWYPNPRDNTRVVGRIIGKMIEQLVDNKGAWFEDMHI
IGHSLGAHIAGYAGEALGGRVGRVTGLDPAGPLFGGTDNQCKLDRSDAMFVDVIHTDGDMLLFGGAGLME
ECGDHDWYPFGGKDQPGCPFFDAGCDHMMAVEYFTESVLNIKFPATKWALTVKNLFKYPWDCAVEGDCPE
MGFNDHDDPKYWGGDFQMETSL

>gi|115771939|triacylglycerol-lipase-pancreatic-St.p
MLDWTNAGNNDGSGFNPSWPTHFLIHGWTDTMAKPLWINLRKALVDRDEPRNVICVDWSTGASSKWYPTP
RDNTRVVGRIIGKMIEQLVDNKGARFEDMHIIGHSLGAHIAGYAGEALGGRAGRVTGLDPAGPLFGGTDD
QCKLDRSDAIFVDVMHTDGDLVAFGGAGLMEECGDHDWYPHGGKDQPGCGMFDAGCDHMMAIEYFTESVL
NKKFPATKWAKTVKDLFKNPSDCTNEGDCPEMGFHDRDDPKYRGGDFEMDTPL
