# Supplementary material for: Odoriferous Defensive Stink Gland Transcriptome to Identify Novel Genes Necessary for Quinone Synthesis in the Red Flour Beetle, Tribolium castaneum
Source: PLoS Genet. 2013 Jul 11;9(7):e1003596. doi: 10.1371/journal.pgen.1003596 (PMC3708791; doi:10.1371/journal.pgen.1003596)
Supplement: Dataset S9 — Sequences for phylogenetic analysis of GT63 (Tcas-qlMRP) homologs. (TXT) [file pgen.1003596.s009.txt]

>GT63-Pr|Tcas-ql MRP-Tr.c
MSLSIVGLKARIACSSLIYRKSLTLKKTTFQKITTGQIVNLLSNDVYRLDYVFAYMHFIWISPLETILAG
LYLDYALGHTALAGIAVIVSCLLLQAYMSRQISICRKNVAVKTDYRIRLMNDIVSGIQAIKMFTWENSFA
KLIEAARKIELSKVRKSLQYRVVNNSLRLLFTKIAVYLCLLIMFLTGRSLTSQFVFGLINIYEYLKISTI
ILMPLGVTLFSEARISILRIQNFLLTEYEQTPTITKKHIPQVHLIKSQSDLEKTFIGVRLTNASFSWSPN
YELLKNVNFVATSGQVIGIIGSAGCGKTTFLNLILGELDLKKGAIDVTGAVSYASQDPWIFPGSIKQNIL
FGEEMDPEKYQQVVKVCALERDFSLFPFGDNTFVGERGVMLSGGQKARINLARAVYRNAQIYLLDDPLSA
VDSHVASTIYNDCILGYLAQKCVILVTHQVHFLKNATKIYLIREKTFHDFSNEIDSIAARSDTPGVQEMK
SYDLPLEIKEHRSSGTTTTRIYRSYTKAAGNALVSLLILVLLILSQALANTVEYFVAFLVNMAQEKSFHS
ELRKFFTRNNSIYVYTGLVVAFVTMTYTALTCLTHYCLKAARNLHNAMLRSVVHGPMEFFNHHTSGRIIN
RFSKDMGCVDEQIPLNLILGVTMGLLLLGITITISILNYWMIIPTIILVVIISFYGILFQPTNNNVKRTE
SITKSSVFMHTMASLQGLTTIRAFGGEKILKREFDNHLNLYSSAFYMLTAMYSTLTFWTDFTCVLYTGLV
IFSFFAFGSKMWVGYIGLAITQSTSLVGLIQYGTKTWSELDSQMTSVERVVEYAELEPEKDDGTTVPSDL
WPNNGRILFDDVTMKYPLSNTTVLKSVTFNINPGEKIGIVGRTGAGKSSLISVLFRLFHFDGTVLIDGVD
TKSLPLSILRSKIAIIPQDPVLFLGSLRQNLDPFEQFSDSQLWSSLEEVELKEMVTNWAQGLETTILEGG
ANVSVGQRQLLCLVRAILRNSKIIVLDEATANVDLKTDEVIQKVVRRKFRNCTVLTIAHRLNTIMDSDKI
LVMDAGTVAEFGPPAQLLKNENGLFYGFVQTSGKK

>gi|91082277|CG7627-PA-Tr.c
MEEIINSKNEYYLYGFLVILVNFLSVIVGHFYHLKVQHLGMKIRISCCSLIYQKALKISKQVESESKMGK
IVNLLSNDVNRFDLAPMHLINLIVAPFETLFVIFSLYATVGTTAVSGIVFLAVFMPLQMYMGKLTTTYRL
KSATNTDRRIKLMNEIITGIKVIKMFVWEKLFVDIIEKARRLEVRQIRKISNIRALNVSFMLFINRTGIF
LSVMTYFLVRKQVDAKYVFVLSSFYAILRQTLTVYLPFAIQNFSETRVSVERIRLFLTCDEQIAVTYVAS
DKEQLVKRDITIQEFGNIEGTKVGIRLKNASVKWLLAENYSLNSVNFEVFGEFVIVSGPVGGGKSTLLYT
ILKELPLDQGELSVKGILSYMSQEPWLFSGTVQQNILFGSKFDKNKYNTIVQICQLEADLSTFPYGDHTL
VGENGALLSGGQKTRINLARALYSDADIYLLDDPFASVDTIIGKKIFQDCILTYLRNKCVVLVTNQQGFF
AAADRVYTLDKGILTNNVNIYKKEYTFEEQQSREHIISGEKITELKLEPKKGRQGNVTRQVYAKYAKSAG
NCSSHCLLFFLFLASQIAASGADYFVAFWVNLSQSSTRNSFTDDICLQIYLALIIATITLSIARSITFFR
LCIKASVKLHNCMFAKVIKAPITFFETNPSGEILNRFSKDIGMVDETIPSILMDTFQIAFIILGSVVLII
FLNPWMLIPTLVIFPLFYFFKIWFLKRSRNLKRLEASARTPIYTHVRETLKGLTVIRTYNAEITTKRQFS
CYQDLHSSAFYTFMTCNRAFGFWLDLICMFYTIGVIASIMLMETQAGSVGLSITQSINLIGVLQWGIKQW
SELENQMINVERVSEYTEISPEQSLTKNLGEIWPSEGQIKFQSVSMRYPQSGRLTLDNISFTVEPREKIG
IIGRTGAGKSSLVSTLFRLYNFEGKILVDGVNTCEIPLDTLRSKISIIPQEPILFTGTLRENLDPFGEFP
DAVLWNVLEQVKLKSVVANFSDGLSVQVLEGGSNFSVGQKQLICLGRAILRKNKILILDEATANIDFQTD
RFIQETVQSEFKNCTVLTVAHRINTVMDSDKIMVLDDGKLVEFDSPSSLLRNSDGLFRQVVDECKESLSK
AK
>gi|270008024|TcasGA2_TC014776-Tr.c
MDAGYTLTLENPKRTANIISKLFFLWMVKLCYKGTKKGLEIADLYKTLSCDQSEKLTDELEKHWNEEVEK
NKLKLQKPPSLTRAIVKTFLWKYMGFGILLFVQNIVFRAFQPVILAYFINLFSGEGQDNQNEMYIFGSVL
VIQTFFIVITMHHIDLGQASIGMRIRVAVSSLIYRKMLKLNKRSLGSASAGQVVNLLSNDVNRFDFITLA
LHYLWIMPFQVVLVTYLIWREMGVSTLAGVLSMLCLTLPVQGYLGKLTSKLRLKTAQRTDYRVKLMNEII
SGIQIIKMYAWEKPFEQIVKQARKHEIDVVTQASYLRGIYLSCMVFIERTTLFLTITCYVLLGNPITADK
VFSIAQFYNILQLALAICYPMAITFGAETLVSIKRLCDFLVLEEKPQSQIERKAEQDIEFDNTSGAWNSD
SLTLQNLDLFIPQGTLCAIVGPVGAGKSSILQMLLGELPPITGSIKVGGKISYASQEPWLFAATVRNNIL
FGREYDRALYREVVKVCALERDFKQFPQGDRTVVGERGVSLSGGQRARINLARAVYRGGDVYLLDDPLSA
VDTHVGRHLFDECIVKYLRGKTRVLITHQLQYLKKADHIVVLNEGRIEAQGKFQELINSDLDFTKLLASQ
DETEKEETAKAPRKSSVVSHKSNVSESSEFFEPSDDMEDLDYSNSSPFKDYIKASGNKCAVFGLLLVLLL
GQSACSAADYWVTFWTQQEAYRYLNSTQIIQKSENYSQLTDDILIDNQEVYLIKTEVAMYIYGGIIAFAI
FFTLVRSFAFFKMAMTASKNLHGKMFHALLQAPMRFFDTNPSGRVLNRFSKDMGAIDEFLPRVLVEAIQI
LLVMSGILVMVTIANYYMVVAMVIIGLLFLKVRSWYVATAKDVKHLEGITKSNVYSHLNSSFSGITTIRA
AEAEVMLAKEFDKHQDNHTSAWFLTIATRVCFGLWLDLLSIVFIFCVIFSFIVLNQFTQVSGSLVGLAIS
QSLILTGMLQFGMRQTAEVVNQLTSVERVMQYTKLDSEFTETKKTVSFPWPSKGMIEFQNLSLKYSEFDP
PVLRHLNLTIAPGAKIGIVGRTGAGKSSLISALFRLAPIEGKILIDGIDTKTIDLNRLRKKISIIPQAPV
LFSATLRYNLDPFQEFDDTKLWDVLEQVELKESIRHLDVPVSEGGSNFSLGQRQLLCLARAILRNNQILV
LDEATANVDPRWTDALIQQTIRQKFHNCTVLTIAHRLNTIMDSDRVLVMDSGKVAEFDHPHLLLQDEDGH
FAKMVAETGPAMTQQLKQIAHDCYLKNLKKEFSWIIPLYRKIIKNGLQICDLCKILESDESEKVSDKLEN
NWNKELLRAKLKNGQPSLLKAIGATFFWKYMSFGAVLFIQHVFLRSFQPIVLSYLISLFGQTDPNHTAMY
VSSGILVTLSLLIVLSMHQVNFGHASIGMRIRIAISALVYRKTLRLNRRSLNQTSIGQIVNLLSNDVTRF
DLVVLTLHYLWILPFQVSIITFLCWSQVGISSLVGVVSIALLSLPVQGYLGKLTSNYRVKVAQKTDHRVT
LMNEIVSGIQVIKMYGWEKPFEHIVRLARSQEVKALTITSYLRGIYLSAMIFVERTALFLTLSCYVFNGN
TILAQHVFSISQFFNLLQLTMSIFYPLSISYGAEALVSIDRIQAFLQMEEVEPSKIETDFNHGVTLSNVN
SQLLKNITFKIPQGTLCAIVGPVGSGKTSLLHLLLNESSSKCGKITLQGSISYAAQEPWLFASTIRKNIL
FGNKYDRHTYNKVVKVCALKKDFDQFPLSDKTLVGERGSALSGGQRARVNLARAVYKDSDIYLLDDPLSA
VDAHVGNHLFEQCILKYLKGKTRILVTHQLQFLKRVDHIIVLKNGQIEAQGTYAELSHSKLDFPTGKRDE
EVAKPDSDLHTLSDSFMLESTNYKNEVEDIESTGMSEGATSLIEYVMASGTLCQIFLVSLALLVCQTLCS
GTDFWVTFWTQQEALRNITINETLTVPVTQTIDVFPHNDSLTDSYSYTYNDEKQIVKEVTVSKALIETRT
ALYVYLALIVVLIIVTFLRSILYFTLAMKASRNLHNNMFTTLLQAQMKFFNSNPSGRILNRFSKDMGAID
EILPKVLLEAIQITLTMCGILVMVIISNQYMIPVVILLGVVFSKIRSWFVTTTKNIKHLEGITKSPVFSH
MNSSLYGITTIRACGAEEMLKKEFDRHQDVHTSSWFLLITTTSSFGLWLDLVCVAFIGFTSFSFILLNHY
YQISGSLVGLAISQSLILTGMLQYGVRQSAEVVNQLTSVERILQYSEIEKEGPFNTSPEHRPPPFWPDKG
QIELRDMSLHYSPAKPPVLKNITVKIAPGQKIGIVGRTGAGKSSLIAALFRLSDISGTIYIDGVDTKKLG
VHDLRKKISIIPQVPVLFSSTVRYNLDPFGDFEDGKLWDVLDEVELKDSVVSLDAEVARDGGNFSVGQRQ
LICLARAILKNNKILVMDEATANTDDKTDALIQKMIRKRFKSCTVITVAHRLHTVMDSDRIIVMDDGRVV
EFDHPYNLLQRPDTTFYKMVLETGLETSVYLEDMALDAFLNKQSIPSAKEQ

>gi|91082279|CG7627-PA-Tr.c
MESTEKTIDGCKKKTHPHKKANIISKLFFCWPLPLFVKGFRKDLTEDDLYGTLKAHKSNLLGDKLEKKWI
KETNNHRNPSLWRVLFQVYGLETILYGVVLLIQELIVKMAHPMLIGGLMAYYDPNQVEITKQMAYLYSAG
IIGISFLNIMIMHSYFFGLQQLGMKIRVSCCSLLYRKALRLSKSSLIDTTIGQTVNLMSNDVNRFDFLIM
HIHHLVIAPLEALVVIYLLYTTVHPAALAGAGLMVIFVPLQLYLGKRTSFYRYRTAIKTDQRVRLMNEII
TGIQVIKMYTWEKPFAKLVEMARKLEIHQIRASSYLKAINVSFIIFLNRTSIYLCILTYVLTGNSLNAGY
VYVVTSYYGILRQSLTMFLPRGITLLAETNVSVKRIQKFLSYDEIKPQVNHPDPEKPIGVYMEDISVRWS
PTTPDFTLSGVNFSVGPQHLVGVVGPVGSGKTTLLHVILKEIALAKGNLEISGRISYAAQEPWLFAASIR
QNILFGEKMDREKYQQVVKVCALERDFSMFPYGDHTIVGERGVMLSGGQKARINLARAVYKDADIYLLDD
PLSAVDTHVGKRLFEDCISGYLREKCTVLVTHQLQYLRNVDRIYLLEGGAITASGTFSELQNSDSEFVKL
LEKLVTDEDKHDKQEETSQKLKAFKSFDKEKPSEVKEHRSVGTLSKRIYFCYLKAAGNYCLSVCILLLFV
FAQMAASGTDVFVTFWVNLEQDRSSNVTNVVSAFFTPDNCIYIHSSFIVFLIVVTITRSLSFFKVCMRAS
RNLHNNMFLSIVHATMRFFNTNPSGRILNRFSKDMGSIDETLPQSITDTLQVGLNVFSITIVLSTINPWI
IIPTVIIFAVFYMFKVIFLATSRNLKRMEGTTRSPVFSHLSQSLQGLSTIRAFNAQETLRLEFDNHQDLH
SSTYHMFIATSRTFAFWLDINCILYISIVILSFLFIGVESYGGNVGLAITQSITLTGMLQWGMRQWSELE
NQMTSVERVIEYTELEQESDEKRKNVPETWPTSGRIEFQSVFMQYSPDDPFVLKNLTFVINSKEKIGIVG
RTGAGKSSIISALFRLVPTEGNIIIDGVDINEISLHCLRSNISIIPQEPILFSGTLRKNLDPFDEYSDEQ
LWKALDEVKLKALVSEQPSGLASNVSEGGSNFSVGQRQLLCLARAVIRNNVILVLDEATANVDPQTDELI
QNTIRRKFKECTVLTIAHRLHTVMDSDKILVMSGGRAVEFDEPYSLLQKTDGVFYGLVQQTGKGMAENLM
NIANKVKKLSK

>gi|91082383|AGAP006427-PA-Tr.c
MEDKQRSQLNPTKQSIHPKQKASFLSNVFFCWALPLFVKGFKKDLSEEDLYGPLKAHDSKRLGDLLEAAW
IKEESTRRNPSFWRAIIKVFGREFGLLGLYVIVIEFFIKMSQPLFLGKLMEYYTPNQETMSKTTAWYYAV
GIVAMSFANALLGHSCVFGLMHLGMKVRVASCSLIYRKALRLSKSALVDTTVGQMVNLLSNDVNRFDMSV
IHLHNLWVAPFQLAVMVYLLYTTLGLTSLVGVGFLCLFIPLQMYLAKRISVYRLRTALKTDHRVRLMNEI
ICGIQVIKMYTWEKPFAKLVQVARKLEVQEIKAASYIRAINLSLNIFLNRTAIFLCILTYILTGNTLHSQ
YVYVVTCYYGVLRQSIVMFLPQAITTLAETNVSVKRIEKFLTAEELQARKQLFNGLETHTKAKNGSIALI
QEKPQNVGIQMENVSVKWVTTATDYTLNNITLSVGSHQLVAIVGPVGSGKTTLLHVILKELSLSQGNLEV
GGTISYASQEPWLFGGSIKQNILFGQKMDMKRYKEVVRVCALERDFSLFPYGDRTIVGERGAMLSGGQKA
RINLARAIYKEADIYLLDDPLSAVDTHVGKQLFEDCITGYLNSKCVVLVTHQLQYLRTVNKIYLLDNGKV
AASGTHSELKNSDEEFLKLLEGETEEEIDDENKASVKKAKSVKSLEKLEMPTEVKEQRGSGNVSGKIYKS
YMKAGGSIFSSFICISLFVLAQLGASGTDYFLSFWVNLEQDRLKNNETILTSAEINDTYYKEEFRELFFT
SENCMYIYTALIIFIIVMTLTRSLNFFRFCMKASRNLHDWMFSRVVHTFMRFFNTNSSGRILNRFSKDMG
SIDEILPQTVVDTLQIGLIALFVNIVIATVNTWILIPSVIIFGLFYAFRIVFLATSRDLKRMEGTTRSPV
FTHMTASLQGLTTIRAFGAQEILRAEFDQHQDLHSSAFYLFLGCNRTFGFWLDIHCVIYIGLVTLSFLFV
GTETYGGNVGLGITQAITLTGMFQWGMRQWSELENQMTSVERVVEYTEVAVEVDDASKKPPQGWPTMGVI
EFRSVSMRYAPEEPLVLKKLNFRVNSGEKVGIVGRTGAGKSSLISALFRLADIDGAILIDDIDTKQISLE
CLRSKISIIPQEPVLFSGTLRKNLDPFDEFNDEELWDALEEVELKNAISDLPAGLHSNVSEGGTNFSVGQ
RQLLCLARAVVRSNKILVLDEATANVDPQTDELIQSTIRRKFKDCTVLTIAHRLHTVMDSDKILVMEAGQ
AAEFDHPHALLQNNESIFYGLVQQTGKGMAENLTKIAEEAHARIPKM

>gi|91084129|ATP-binding-cassette-transporter-Tr.c
MDITKEYYNPNPREKANFLSVMFFTYTIDMFKKGYSKTLDVDDLYSPIESDRSTLLGDRLESKWNKHMDS
IKKSKKKRKPSLLKVLVATFWPEYLLLGVILVIMDLCVRLSQPIMLGRLLDHFKPNSDVDKTAALWYAGA
IVGLNAMSALLINQYIMRAFHYGMKVRAACCALIYRKALRLSKTALADTAAGKVVNLLSNDVSRFDVVSV
LIHHMWVAPTSAIIVAYLLYDAAGYAGLIGIAPVFLVVPLQSYTGKLSAIYRKKTAQKTDERVRLMDEII
SGVQVIKMYAWEIPFAKLIRFARKAELRIVMKSSYVRGLYMTFNLFTTRAALFCTLLCLALTKQDITASR
VFVFMSYYNILAQTMSSMFVRGISEMAEVLVAITRLQSFMTNEEFVKVKVGDNNDNKINSDKTRLALRNV
CAKWDVSSSDNTLSNVNFSINQRKLLAVIGPVGSGKSSLLQAILGELEVTSGDLHINGSISYASQDPWVF
AATVRQNITFGLDFNKKRYNEVVHACALEKDFKQFPDGDLTIVGDRGASLSGGQKARINLARAVYRDADI
YLLDDPLSAVDIHVSKHLYDECINGYLANKTRILVTHQVHHLKNADEIIILNNGAIENKGTFENLANSDT
IYARLLTTEPEHTAEEKQKMFEAAKLTRQISTRSKTSSLASAVSDLSIPESILQEEAQEPEIKVKSLQEE
SSKGKVHGSLFWQYLLAGGNFLFVSVVLILYVLAQAAASGVDFFVSFWVNIEEARNSTSNITAIGEAPDW
STETCLYIYGGFIAAVFIIAFTRSMLFYKLAMLSSQKLHDTLFNCVINASMKFFDTNPSGRILNRFSKDI
GAIDELLPKAILDAGQIILNMAGALILVAIVNPYFLIIVGITGIFFMLLRVVFLRSSKNIKRLEGMMRSP
VFTHLNATLNGLTTIRAFQAETILRNEFDKHQDYHTSAWFMYIAASSAFGFYLDFLCFIFVALVTFSFLT
FGDSIGLKGGEVGLAITQSAALTGLVQWGMRQSAEVANQLMSVERVLEYKELPKEKQPQQPKTPPKSWPA
NGKIAFTDMGLKYDEKAPLVLKDLNIVINPKEKVGIVGRTGAGKSSLIAALFRLANVIGEIDIDDIDTKH
LQLQVLRSKISIIPQDPVLFSGTLRYNLDPFEDYPDEVLYKALNEVELKDPANIINRLENRVMDRGSNYS
VGQRQLICLARAIIRNNKILMLDEATANVDPQTDALIQKTIRQKFADCTVLTVAHRLNTIMDSDKVLVME
SGTMVEFDHPHVLLQNPSSKFSKMVAETGKSTAEQLRKIARSSYLKKHAVPE


>gi|91085475|GA18260-PA-Tr.c
MEAKNQATKGKRVHPKEKSNFLSNLLFCWQIGIILKGRKKELTEDELYGPLKSQQSLKLGEKLEKHWNEE
KTRKKPSLARALIKSFGMEFVLYGVLLFPFDFALTLLQPILLRKLLNYFDSNRENIPETQAYCYALVIVL
ASLMYLTSFHVTYLGLYNLSLKVRVACSSLVYKKILTLRRESFQNLTSGQIINLLSNDIHRIDLVLPTLH
FLWSAPLKLVLATVYLTITFGFTATLGIFGILFFVIAQLLVARKFSQVKQKLGPKTDHRIRLFNDIIRGI
QVIKMCTWEQSFSNYISEVRRSETNQLSTANHFRFVCAVFKVYVSKISVFLCILGSVLTNTALTPQYVYA
LMTIYENLKTTATTRLPFALIRMTETKVTVQRIQNFLLVGCPNNVPRDIIKFLKPKMPTIQIHNAWIELN
GVTLLHDITFHASPGDLIGVVGSAGSGKTTLLHTILSEVSPAKGMIEVEGIISYASQEPWIFSGSVRQNI
LFGEEFNPAKYSQVVKVCALEYDLTQLPFGDNTLVGERGAMLSGGQKARINLARAVYKHADIYLLDDPLS
AVDTHVARHIFDECIVKYLKGKCVVLVTHQVQYLKNTTRIYQLDKGRVDKVGTFDVLGFEDKSSGGKNDT
KSVTLAEFQAPSIVKEERGSGSGAKVYRDYFLNATGVTITVSVFLLFALNTFLGYLIDIFITFWVNSKID
IDTNDKLYIYGFLVLLLVFGTHIATWFFVKYTVVISKFLHDVFYQGVINSPIKFFNDNSSGRILNRYSTD
LGSADEVIPLFLLELLIKIFLVIGVSIIIPILNFWMVIPSILLYIIFFTYMYLHQPANKITSPVISHMAS
TLQGLTTIQALKAQQILLQEFSAKLDVQTSACYMSKAIFCTLAFWADLTCTIYTGVALFSFFFFTGNYVG
VIGLAFTTSIIFGETAQMCMKDWSDIDSNMTSVERVMDYSRLAPEADEGSFIPEDPWPDQGIIVFDRVSM
KYSDNFWALNQTSFSIIAGEKIGIVGRTGAGKSSLISALFRLFDFEGTITIDGVDTKQLPLHVLRSKISI
IPQEPVIFVGSLRKNLDPFDEFSDADLWNALEEVELKKHFLETGLDSPVSEGGSNFSVGERQLLCLVRTI
LRKAKIIVLDEATSNVDWKTDEMIQSTVRRKFEGCTVLTIAHRLKSVLDSDKILVMESGSVVEFGCPKDL
LKDTEGYFYKLVQKSKPVNIL

>gi|91086935|AGAP006427-PA-Tr.c
MDTTDKKDRKANPAERANVLSLLTFLYMFPIFKRSFKDGVKEEDLFRPLDEHNSRILGEKLEKVWREQHR
KHKKSALHRALFKLFGPQFIILGILKAVDEVMLVVLIPLSIGRLVSYFGGGRDDISETEAYLQALAIVLC
LLLDAFISHPSMMGFMHITMKMRVSCSSLLYRKALRLSQTALASTTIGQLVNLLSNDVSRFDQGFLLAHY
VWIGPIQAAVGTYLIYREIGVAAFFGIGFLLSFIPMQIWLGKRTSVLRLRTALRTDERVRLMNEVISGIQ
VIKMYCWEKPFSQLIAYARKKEMNTIRAHAFLLGLIYSFEMFVTRTSVFISILGYVLLGSYITAEKVFTV
KAIYDVLRPVITILFSVSITSIAEVNVSVLRIQKFLSFAEQELEEPKSTKNGVSKNGSNGSLVPYHSPVE
TRPRILLESVNAKWLEENNESTLKDINLSISSSQVVAVIGPVGSGKSSLLNVFLKELPLESGKMDIQGTV
SYSSQEPWLFSASVRQNILFGNEFDEERYKKVVEVCALLSDFELFPYGDRTLVGEKGKALSGGQKARINL
ARAIYKTADIYLLDDPLSAVDANVGKHLYERCVQGFLKDKICILITHQLQYLSSADKIIIMKDGKIEMQG
TYTELQTSGLDFAKLLEQFHTEEEEEKDKKKAKSRQNSECTIEEEDEDEAPSVEKEQMKSGSIKGKLYLE
YLRAGGGKIMITLLVLAFLIGQFIANAGDYYVSYWVNLEQEYSERVLNNLTNESLDRLPIIFTYSGIIIG
TIIFSVVHSLYFMLYFVIASINLHRISFSSIIKATMRFYNNNPSGRILNRFSKDLGYIDEYIPPVLFDVI
EVGLMLIGALFLSFIVDPWLFVPSMVLITIFYFLRVVYIRTSRSVKRIEGITRSPIYGHMTASMHGLSTI
RAFSAQKILISEFDNFQDQHSAAWFLFIASNRCFGFWLDMICIVFFAVAVFVLMYFNNSIYGGDIGLIVT
QYIMLIGSLQWGMRQWSELENHMVSVERLLEYRSVESEPERKQIANLPKEWPQQGRIEFQNVYLKYNPSD
PYVLKNLNFTVEPKEKIGIVGRTGAGKSSTITALFQLYPVEGSIIIDGVDTTKLPLAEARAKISIIPQEP
VLFSGTMRKNLDPFEEFTDEMLWNALEQVELKDMVSELPAGLHSNVSEGGSNFSVGQRQLVCLARALIRN
NKILVMDEATANVDPHTDALIQNTIREKFADCTVLTIAHRLHTVMDSDKILVMSAGCVEEYDHPYNLLKK
EGGILHNLVLTTGRATSSNLENIAKESFEKKMKTE

>gi|189237147|ATP-dependent-bile-acid-permease-Tr.c
MEDNERKSLKAHTKVHPKEKANFLSTLFFCWALPTFVKGWKKDLDEDDLYGPLKAHESKALADRMGLVWL
KEKNKHRIPSLGKVIIKVFYREILFYACFLMIQELVIKMAQPLLVGKLLEYYAPDQQNMTKNVAYMYASA
LIFFIFSNIFIQHSCFLGMQHLAMKMQVACRSLIYRKALTLNKNALMKSTVGQMVNLMSSDVSKFSYICL
HVHQMILAPIQTVIVLYLLFSTVNTAAMVGVGLLIVFIPIQFYMGKLTSFYRRRTAQKTDNRIRLMNEII
CGIKIIKMFTWEKPFSKLVEMARRLELHEIKANSYLRTVYRSVNACLIPLSIFLCVLTYVLSGNTLQAQF
VFVVTSFYGTLRQTLTLHFPRCIALLAEINVSLGRIQNFLLAEETQKMSNELRTDDVRVILTEAGVKWTD
SSDYSLSDVSFSVNCGELVAVIGRVGSGKSTLLQAILREIDLSKGELVVSGSVSYAAQEPWIFSSSIRQN
ILFGEKMNFERYKEVVKVCALEKDFNLFPYGDRTIVGEKGVMLSGGQKARVSLARAIYKDADIYLLDDPL
SAVDTHVGKQLFDQCILGFLKDKARILVTHQIQYLGKVDEIYLLDRGQVTLRGTYDELKKHKDFAKLLAE
VEQTPHEDCAQEKHSVAIAETSKLPTEVKEQRSSGTISKKVYLHYFRAGDSRIFPSFVLLTFVVTQIASS
CVDYFLTFWVNLEQKRLEGTETLFFTTNTLLYMYVFLIVSLTFMVLVNSVSFVKFSMNTCKKLHEKMFAQ
ILNATMRFFNTNPSGRVLNRFSKDTSLVDESVPPCLSDTIHVALNVVAITIVISSVNTWIIIPTILIFGL
FYGYKTIFLATSRNLKRIEGTARSPMFSHLTASLQGLATIRAFDAEDVLRHEFDNIQNHHSSALYMYIAC
SRTFAFWLDVNCVIYVAIVILSFLFIGTGNGGNVGLAITQSIALTGMLQRGIRQWSDLQNQMTSVERIFE
YTQVPSEPDHGKKIPPKDWPSAGNIDFNDVSMKYSLDGPYVLKNLNCRIASSEKIGIVGRTGAGKSSLIS
ALFRLALTEGKITIDGVETSEIPLNHLRSAISIIPQEAVLFSGTLRKNLDPFDKFSDEELWNALDQVELK
SAISELAAGLSSAVSEEGSNFSVGEKQLLCLARAILHRNKILILDEATANVDLQTDELIQKTIRRKFRDC
TVLTIAHRLFTVIDSDKILVLDNGSIVEMDHPHLLLQNTDGVFYNLVKQTGRAMAENLTKMAHENYMKRI
S

>gi|189237149|CG4562-PA-Tr.c
MEDNERKNLKALTKVHPKEKANFLSTLFFCWALPTFVKGLKKDLDDDDLCLLKAHESKALADRMGLVWQK
EKNKHEIPSLGKVIIKAFYREIIFYACFLIIQELVLKMAQPLLVGKLLEYYAPNQLNVTKDMAYVYAFTL
ILFIFSNILIQHWCYLGLNHLAMKMQIACRSLIYRKALTLNKNALMKSTVGQMVNLMSSDVHTFGYICLH
MHQMILAPIQAVIVLYLLYSTVNGAAMVGVGLLMAIVPIQLYMGKLMSFYRRRTAQKTDNRIRLMNEIIC
GIKIIKMFTWEKPFSKLVEMARRLELHEIKSIAYLRAVFRSVNACLTPLSIFLCVLTYILSGNTLQAQYV
FVVTSFYGTIRQTLTLHFPRCIAFLAEIDVSLGRIQNFLLAEETQKMSSELKTDDVRVVLSEASFKWTDF
SDNGLSDVSFSVNGGELVAVIGRVGSGKSTLLQSILREIDLSKGELVVSGSVSYAAQEPWIFSSSIRQNI
LFGEKMNFERYKEVVKVCALEKDFNLFPYGDRTIVGEKGVMLSGGQKARVSLARAIYKDADIYLLDDPLS
AVDTHVGKQLFDQCILGFLKDKARVLVTHQIQYLGKVDEIYLLDRGQVTLRGTYDELKNHKNFAKLLAEV
EQTPHEDCVQEKHSVAIADTSELPTEVKEQRSSGTVSKKVYSHYFLAGNSRIFPSFVLLTFVVTQIASSC
VDYFLTFWVNLEQKRLEDTNTEFYTNNTLLYTYVFLILSFTFMVLVNSVCFVKFSINTCKKLHEKMFAQI
LNATMRFFNTNPSGRVLNRFSKDTSLVDESVPSCLTDTINIALNVVAITLVISSVNTWIIIPTVVIFGLF
YGYKIIYLATSRNLKRIEGTARSPMFSHLTASLQGLATIRAFNAENVLQQEFDNIQNHHSAALYMYIACS
RTFSFWLDVNCIIYVAIVILSFLFIGTGNGGNVGLAITQSIALTGMLQRGIRQWSDLENQMTSVERIYEY
TQLPSEPDHGTKIAPKGWPSAGNIDFNDVSMKYSLDGPYVLKNLNCRIASSEKIGIVGQTGAGKSSLISA
LFRLAFAEGKITIDGVETSEIPLNQLRSAISIIPQEAVLFYGTLRKNLDPFDKFSDEELWNALDQVELKP
TILKLAAGLSSAVSEEGSNFSVGEKQLLCMARAILHRNRILILDEATANVDLQTDELIQKTIRRKFRDCT
VLTIAHRLFTVIDSDKILVLDNGSIVEMDHPHLLLQNTDGVFYNLVKQTGRAMAENLTKMAHENYMKRNS
LKKIML

>gi|189237213|AGAP006427-PA-Tr.c
MESKHAVKVDQLKKHPKENSNLLSDLFYCWTFPMIKTGLKKALSEKDIYQTLTSHRSTNLTNKLERAWNS
QKNGSNKPSLWRAIWKVFKWDIMLSIFLYFVTDIVLKIIRLIALGILLGYYSPNATEMSKSDAIICASVI
VTSSFLLEILEHAYILHFQQLAMKVRVACASLIYRKALKLSKKALSETTIGHIINLLSNDMQRLVAVWGA
YHALWAAPLQAALILFLLYWIAGPTALVGNIFLLVLTPLQVFMTKKTADYRLKISLKSDERIRYMSEIIS
GIQVIKVYTWELPFVKLIDAIRRIANFLDSITIAFEFFFDRTSVFICLVTYVLLGSTPDAQYVFVLASFY
DLMMQSVSLYFPQGLTITLQANVAIKRFENFLNLHEIQNKIITTKETGITIDQVSAKWSETSQQNTLSDI
KFNLEPKQLVAIIGPIGSGKSSLLQLCLGELAPNEGCVKIGGRISYANQEPWLFAGSVKQNILFGQAMVR
EKYQEVIRVCALEDDIAQFPYGDNTIVGERGILLSGGQKARINLARAIYKDADIYLLDDPLSAVDARVGK
QIFNNCIMNYLKGKCTVLVTHQIQYLSFVDKIYLMVDGKVAVSGSYKELQASGEDFTRLLKEHEKYDESE
DESVVESKASKEDKEQDEEEETWIQGKVSKKVYISYLRASGNYFRFAVMGMLFIMTEILATGSDYFITFW
VNLEQKRTAENKTKNETLSSDPVDSFFTNENCIYVYTAIIGALILFSILRSMSFFQSCMKASVRLHDKMF
TSVINATMKFFYTNSSGRILNRFAKDMGSIDETLPEVFLDALQMSMAIIGTVLAICIVSPWTLIPSIIIV
IIMLLLRLVYLSTTRDVKRMESTNRSPIFAHLTESMKGLTTIRAYNTQGILEKEFDTYQDVHTSIYYMYL
GGNRALAVYLDIVCVLYVFCITVIALTKETYAGNVGFMITQGMSMSGMFQWGIRQWSEMENQMTSVERVG
EYIDVEREKDTKTRDPPRQWPEHGKIEFKSVSMRYSSNDPYVLKNLNISITPREKVGIVGRTGAGKSSLI
AVLFRLVDFEGRLIIDDCDTKELSLPALRSKISIIPQEPILFSGTVRKNLDPFDQYQDDQIWSVLEKVKL
KEFVASSDLGLHSNLAEGGSNFSVGQKQLICLARALLRDSKILILDEATANVDPHTDELLQKTIRENFEN
CTVLTIAHRLHTVMDSDKVLVMDDGKAVEFDHPHALLQKKGVFFDLVMETGKAMGANLSEIAQEQTVAIV
GSVGSGKSSLLQLCLGEISLLDGSVQIGGKISYANQESWLFGGTVKDNILFGQPMAPDRYDEVIRICALV
DDLSHFPHGDNSIVGERGILLSGGQKARINLARALYREADIYLLDDPLSAVDAKVGKQIFNNCINGYLKN
KCTVLVTHQIQYLTLVDTIYLLSEGRIISSGSYKDLQESLTDFGRFLVNSDENEEHDENLEQKSVNKDCR
KENENEESRASGKVTVQFLPICRNLPEALRQ

>gi|189237503|AGAP006427-PB-Tr.c
MDHGETQQRKTHPKERTNFISNIFFIYAIKLFKKGFTRDLEESDLYDVLSDYKSKKLGDQLELEWEKQKK
RRKNLSIVRLLLSCYGFPYLLLGFMQLFINVVEIIVQPYALGKLVLYFSPDQTELTKTDAYYYAAIVIGL
NFFQRVYKHNYYLLLAGFGIKTRAAFCSFMYRKALKLSPAHMEDISIGKIVTLITKDVDTFELFIDFGND
IWIGIVKTIVVSVIFYIRIGWSAFSGVGFFLLVLPLQVWLGSKITAMKMNMCKKTDERLQMTQETLSAIR
IIKMYTWEKIFDGKISQARKKEVYTTYKIFFVRFLIIVIGSLNSHIAFYLILMTYIWCGNVITAEIVYFI
MGTFQNLSYGLAILFPIGVYQTAELKSSIKRIGQIMKAAEIQSEKIPNTEITILPKINMKNVTVSVRDAK
ILQNVTLNIEKGLTLLTGPVGSGKSFLLKTILQDYQPEKGNLMVQGTVSYASQEPWLFPSSIKQNILFGQ
KYNEKRYNEVLKVCALIYDFELLEAGDNTIVEDRGINLSKGQQARINLARAVYKESDIYLLDDSLAALDA
HVSSFIFKECVLGFLKDKLVIMVSHNVDYVKDSDVIIVMKNGQITQSGKLSELNTNELLETVEEKKENEV
CDDETGEEEAATEETKLMTDAPVQRKVYQEQKQSGAVKTAVYNKYIKFGGGYFVLFLVFCIFVSAQITMS
YTDKLVELYSQKNYIFYLYTFMTIATGVTSLSRAIGLLWFSRSAALKLHKNMITTVINASMQFFDTNFIG
NILNRFSKDLITVDESILFAFYHVFRVLLVIIGIVALIAGVNPMFLIPTAIFLLILLVLRRFCLRTSRSL
KRLDALTRSPVVGHLNASLEGLTTIRAFQAEEILRDEFDRHQDLYTSASYILQSSMRAFAFTMDTLCSFY
ISFIVVKFLFTDDDVLAGHVGLAISQAFNLTGTLQWGIRQWAEMENRMTSVERVLEYTEIKKENKQGLEL
DNWPSVGMVKYENVCLTYTNSNEQVLKNINFVANPKEKIGIVGRTGAGKSSIISTLFRLYEVEGKILIDG
VDTKTVSLDCLRANISIIPQDPVLFTGTIRENIDPTHRYKDDEIWKAIETAHLKKLIPSLDFEIVEGGSN
FSIGQRQLICLARAVIQKNKIIVMDEATANMDPETDALIHKTMEESFKECTVFTIAHKLQSILRSDKVMV
MDKGEIVEFDEPTNLLENKDGIFYKMVAKAGLLPQK

>gi|189237695|GA18260-PA-partial-Tr.c
KLSEFLLKHHTKNVLMSPAAASASDHRKNFRYATALGAKSHLRLPSYLSLPLVLEQDGLFNFNQLVMRRP
QSCDTFVVLPPLTQHGVVFGKNSDRPQGEVQEVVYVPATQSSEPVKCTYIEVESAGATKAVILSKPGWMW
GAEMGANQCGVVIGNEAVWTGDNEGDHDPTVKRLLGMDLVRLGLERGATAGEALDVITQLLEKYGQGGPC
SHNDPNFTYHNSFLIADPKTAWVLETSGKHWAAVEVTSGYRNISNVLTITTKIDKKSEGLEEYARSKGLW
NGEGEFNFCEAFSGEKKPGDARYLAGEKLLAQHTSSNNFKETDMFAILRDKNSEICRRCDAPFPTQGSQV
SVLSSSRPSVHWFTATPDPSVSVYKPFIFSPNAVISNHTKCPESDKTAPHTLYSLHSQAVKRGSDVQTLL
RNMEADCVKELEAVLENVGDDLSEFDELLKDCVETEWPLLNSNVKMLRIKPLQVISKRFACELKSILAAK
IPKEQERIKAFRKAHGKTKIGEVTVNMAYGGMRGIKGLICETSVLDPHEGIRFRGLSIPECQEKLPKAEC
GEQPLPEGLFWLLLTGEVPTSEQVKSLSEEWASRSELPAHVCKFLKQVPKEVHPMAQLSAACSICNTESI
FKKSYASVPKGKYWESIYEDCMNLIAKLTPIAALIYKHTFKGTDEIGTIDSDKDWSLNFCRMLGFDNEEF
VELMRFDHEGGNVSAHTVHLVGSALSDPYLSYAAGMNGLAGPLHGLANQEVLQWLRNLQKEVGKDPTHDK
IKEFIWKTLKSGRVVPGYGHAVLRITDPRFTVQKQFAEKYLPDDPLFKIVSLVFEVVPPILKELGKVQNP
WPNVDAHSGVLLQYYGMTEMTYYTVLFAVSRALGVLACTVWDRALGLPIERPKSISTERLIKEVTGGDDK
KGKKGKKLSFLVIMIRSDSSFSLHEKPEHPRKNSNWLSLITFWYAISIFRKGNKKDFDEGDLTKPLDQHK
SSILGDKLTKLWGLEVQRAKEHHEIPNLTKVLVRMFLRDILLQGTALFVMEVPVRLSQPIFLGLLLRYFN
PENEKSVEVPDSPTYMMRIFKYWRHDQSPIQLGEAYFFASGIIFCSLVNVAMIHPCMMAVMHIGMKMRVA
CCSLIYRKTLRLDLVSLAGPTVGNVVNLMSNDVNRFDLSVLYFHYLWIAPLQMIFFLLIMYKEIEVAAVV
GISAILCVIPLQAWFGNRTSRFRLKTGARTDERVRQMNEIIQGMQVIKMYTWEYAFAQQIHELRSLEIQV
LKQTSYIRGAILSFIMFTTRLAVFLTVVAIVLRKRTITAERVFVIASFYQILRQTMTLFFPYAIAQIAET
NVAITRIKKFLLNDETKVGAITTNHKLRKTSSDSGDSPKVSLTHVSAKIEDEVCLHNVSLTIEGSQLTAV
IGKVGSGKSSLLNAILGELEPCLGKVQVKGSVSYASQEPWLFAGSVRQNILFGHEFDRERYFEVIRACAL
VRDFQLLPDGDQTIVGEKGASLSGGQRARINLARAVYKNADIYLLDDPLSAVDTHVGKQLFDKCITGFLA
DKIVILVTHQLQFLSEVENVVLMHDGKVEAQGSYQFLGNTGLDFAEFLKNQLAVDAEGEQGQSATKIETI
MKDLHIQSTLTINVIDKEGERVYAPKPVAELRTQGSVECYIYKQYFKAGGKCWVIFGVVALFLGAQFFAS
TGDFFLASWVDVEEIRSRNENVHNSTLILRTLDTDSSIAIYSVIIILTMVVALVRSFVFFTVCMRASINL
HDRMFQSIITASMQFFNTNTSGRILNRFSKDLGAIDELLPNAMIDCSQIMLNLLGAAVVVTMVNYYLIIP
TLVICVVFFFIRRFYIKTSRSVKRLEGISRSPVFAHLNASMQGLTTVRSNNAEEILTKEFDKLQDDHSSA
WFMFIACARAFGYWLDLICAFYIAIIAYSFLIFDNTGSNVGLAITQAIGLTGLFQWGMKQSAELENQMTS
VERVLEYINRVEHEPDLKSKPDKEPPSDWPQEGRIEFQNLVLKYKPNDPPVLKNLNFQINPREKIGIVGR
TGAGKSSMISALFRLAYFDGAVLVDGVDTNEIGLHDLRRKISIIPQEPVLFSGSLRYNMDPFHNYEDEDI
VNALIVVESKAALSEGVDCLKHHVSEGGINISVGERQLICLARAVLRNNKILVLDEATANVDPQTDKFIQ
TTIRQKFATCTVLTIAHRLHTIMDSDRVLVMDAGNAVEFDHPHILLQNRFGFLTSMVEKTGKAMARNLKD
IAKEVLISQ

>gi|189239385|CG4562-PA-Tr.c
MRLLPATSAQVCIRNSTSTYLRDNYSQDDQKTHKPIWQELQPNPVEKANVLAKLTYTYMFPIFKRAFRHG
LTEDDLFQPLDEHKSSLLGERLEKIWKAEYRKHKNQGLYKALYKLFAINFLLLGLIRLVNEIVLVVVMPM
SIANLVTYFETGQTQISETEAYVYAAVIAFCRLGDALMTHGTMMGLTHVAMKMRVACSSLIYRKILRVNK
TALVDTTIGQLVNLLSNDVSKFDQSFVLANFAWIAPIQAAVGTYLLYREIGVSAFFGMALLLSFIPVQAW
FGKKCSSFRLKIALTTDKRVRLMNEVISGIQVIKMYCWEKPFGQLISLVRRQEMKGIRSRGFILGLMYCF
EIFITRVSIFVSVLGFILLEKYITAKTMFTVTAIYAVLRPIITTVFSLAVTSIAEVNVSVKRIQKFLALD
EQEDDVKPVINGSPKTITDKPRVSLEDVTARWSHEPLEPTLENITLDISSNQLVAVIGSVGSGKSSLLNV
ILKELPTESGDVTISGEISYSSQEPWLFSASVRQNILFGDSYDEERYKQVVKLCALDADFKLLPFGDRTL
VGEKGKALSGGQKARINLARCIYKKADIYLLDDPLSAVDATVGRHLYEKCIKEFLRDKICILVTHQLQYL
HNAEKIIVMEDGKIEMQGSYVELKTSGLDFTKLLSQFHTEEEIKEEEKVRSLEHSIDDGGCEDDPLLEKE
FMERGSIKTSHYLSYFKCGGGLCNAVLMLLVFVGAQVVASASDYYVAYWVNSEQDFKDKVLIENETFPRE
TFLYTYAGITLAVLVFGIAHGLYFMLFFAIASSTLHRLTFTKIIKATMRFFNNNPSGRILNRFSRDLGNI
DEYIPEIMYDVVAVALDLFGAMILSAIVDLWLCLPSVVLLLIFYFFRKFYIETSRSVKRLEGITRSSIYG
HMSASMSGLSTIRAFSAQRILIKEFDDYQDRHSGAFFIFLASNRCFGMWLDVACAIFIATTVFILLYFNK
SNLYGGDIGLVVTQFAGIAGGLQWGMRQWSELENQMVSVERLLEYTKVETEPERSASVQTPKHWPEDGQI
EFCDVSLKYNPQEPFVLKNLNFVVNPKEKIGIVGRTGAGKSSIITALFQLYPLEGKILIDRVDTTKLPLD
EVRSKISIIPQEPVLFSGPLRKNLDPFDEYNDDVLWDALEQVEMKEDVSELPDGLQSHVAEGGSNFSVGQ
RQLVCLARALIRNNKILVMDEATANVDPYTDTLIQNTIREKFADCTVLTIAHRLHTVMDSDRILVMNAGR
VEEFDHPYVLLNKRGFLYNLVQTTGKVTALNLENIARQSYVKKEKTG

>gi|189240256|AGAP006427-PB-Tr.c
METKNKQQQRRDHPVDTSNFLSNWLFCWVLPVVGKATKTAITEDSLYATPGNCQARVCAEKLEKFWFLEL
KGKNPSLTRAIMKSYGFRFFFYGCLFFPVDLASRLFQPYYLQKLLDYYTLSQKGVTQNDALFSALMIVLF
PFLRLVTFHTYVAASKILGMKAKVACSSLIYRKCLQLKKNHLQRVTTGQLINLLSNDVRRFDCCDLINFV
WIGPAEVLIGIFYVDVTIGRAATSGVLVLILCFFLQLFISKHNSVVRRRIAEKTDHRIGLINDLISGMQI
IKMYAWEKPFTKLISIARSLELKEIKTATYMFILNDSFKHTVVKIIILLGVSLAALTGLPLTPQYFFAMA
STFENLKMAITLCTPLAITQLSELKTTILRIQKFLLTECHSKEFQIKEAATLGIEIKNLGVKWDNSHDFV
LKNLTLTATCGQLTGIVGPAGGGKSTLLQTIIKETKIINGTVSLKGRISYASQEAWIFSASVRQNILFGE
AMDEEKYRKVLKVCALEHDLALFPYGDNTLVGERGIMLSGGQKARINLARSVYRDADIYLLDDPLSAVDA
QVARIIFKECVQNYLKDKCVVLVTHQVSYLQKATKIYSLTEGRLECIEQLEQSGFAESNPQSHFLQSQVV
PTEVNKEEFGNLKTGHVYKTYFTVGGKLLFVFVMLTFVLIQVVGNCQDYFLSFWLNLRQNSLPDHSCYTK
KASSRLHNKMLTNVAHADMKFFHNNASGRILNRFSMDIGCIDQAIPLSLVWFLPSLLICIGNCLLVCVLN
YWMVLPTIILIPSYYCLGVVFMPVLKSAKRTEGITRSPIFSHLTATLQGLATIKAFNAQDTLLKEFEDHQ
NLHISAQHLVINIYALLRAQVANVGLAIHLGIYVVSLIAFVMITLSNLDSEITSVERVLDYTQLPPELDG
TIPPPKAWPSQGRITFRSVSLKYSPTEPPVLKKVSFTIEPGEKIGIVGRTGAGKSSLVSTLFRLFPFEGT
ILIDNIDTKSIPLKDLRSKISVIPQDPVLFLGTLRKNLDPFDEFTDAELWSALEDVELKSVVRDLDSEVS
EGGSNFSVGQKQLLCLVRAMLRRNKIVVLDEATANIDLKTDVLIQSAIRRKFHKATVLTVAHRLNTVMDS
DRILVMNDGVVVEFGSPKVLLEDVNGFFYQYCVNSNKMTKA

>gi|189240258|CG7627-PA-Tr.c
MEDKKKAKSLPKHPEDTSNFVSNWLFCWVYPVIIKGSKTEITEDLLYETPESCKASKLGDELQQSWLEEL
KLKKPSLGRALAKQFGREFAIYGAFFFPVDFSTHYVKVLAMKMRVACSSLIYKKCLNLRKTSLQKISTGQ
LINLVTNDVGTFDYAVMFLHFIWIGPVELIIGTFFIDVTIGQGATIAYVSKYTASNRERIASSTDYRIRL
LNDLVCGIQIIKMYAWEKPFKKLIEIARKSELKEISKTTRLFVLNDSINYVVTRIIVFLGILGAIFTGVS
ITSQYVFTMASDIYDHFRVSLTIFAPLGIMHFGELRTSIFRIQEFLLTDHESSKESFVQHKDETASPGIK
AKNVSVKWDVSLTDFVLKDIKLSATCGQLVGIVGPAGSGKSAILQTLIQETEIISGKITIKGRISYASQE
AWIFSASVRQNILFGEEMDEEKYRKVLKVCALEHDLAIFPYGDNTLVGERGVMLSGGQKARINLARSVYR
DADIYLLDDPLSAVDAQVARIIFKECVQNYLKDKCVILVTHQLSYLQEATKIYSLKDGRLECIENIDKIP
DYIPDSATNAEEVVIKSNERSVLPNENVEERGKLKAIQIYKSYFTVGGKSSFFRVILIYSLLQFVSNCLD
YFVSFWVNVEQGSLQLESRIKDFFSYENCLTVYCCFLLLLFVIIFAYSWAFVKYTRNASTHLHNEMLTKV
LHADLSFFHNNSSGRILNRFSMDVGSVDQKVPLQLISVLPTVMTCLGTCVLISVLNYWMIFPTIALFPIY
YYLGVLFQPTVRSIKRTEGITRSPVYSQLTATLQGLSTIKAFGAQEILQKEFDKHQNVHSSAFHTIIGVY
ALLGLIAEFMSALYTTAVSFSFFIFGKAYIGNVGLAIHLAIQLTGSVEFLMRIWSSLDTEITSVERVLDY
TKIPQEIEGNICPPKSWPSKGRISFQSVCLKYSPTDPPVLKNVTFTIKPGEKIGIIGRTGAGKSSLVSTL
FHLFPFEGTILIDNVDTKSIPLKDLRSKISVIPQDPVLFLGTLRKNLDPFDEFTDAELWSALEDVELKSV
IRDLESEVSEGGSNFSVGQKQLLCLVRAMLRRNKIVVLDEATANIDLKTDELIQLAIRRKFQESTVLTIA
HRLNTVLDSDRILVMDGGVVVEFGSPNQLLEDTDSYFYQYFMQGNKNQNLEMK

>gi|189241937|CG4562-PA-Tr.c
MLGLHLYWFETEHLGLKVQVALSSVIYRKCLKLSNETLSEVTLGQSANLLSNDVTRFHCGLIRYVHYVWL
IFLQVAVILYYLHSRLGVTAIYGISVFLICVFIQIFFFKKITIYRLKASTKTDQRVKLMNEIIQGIKVVK
MFTWERLFSKLIETVRSIAAYVSSGHNLTTNYVYLLSTLYEIVKTSIMFFSWGALGGGEMLNSIKRIENF
LKNEEVCETKNSISNNISIDKIYVKRNKSLGDYTLSDVTMQFTSNKLIAIVGPVGSGKTTLLLTLLNELP
LAQGSVQTGNSTSYASQEPWLFGGSVRDNIIFGETFDETKYQNVIKVCALERDFFLLPYGDLTFVGDKGA
RLSGGQKARINLARAVYKNADFYLLDDPLSAVDAQVSKYLFQNCIKNYLKGKCTVWVTHNLEKLDEVDQI
FIIEKGKIIKSGTFNELKEYHYEIKEKEQTFEGMKRLSEISLVQELEETYESGSVTNQIYCKFLSAGGFI
CATVIIILLILLIFTTSAIDYFLAYWVNYQETQDTAPFYFLYLYIVAALCIIIFAPTTTIIFARFCLNAA
KNLHTEMFNRILFAPMSFFNDNPSGRILNRFAYDLGLIDKNLTASLVDTTIVVTHCISIITVICFVNYWV
LIPTLFMAILFYYCRNVYLYTSRNLKRLEAKSCGPIFSHLISTLQGLPTIRAFKAQKLQTSTFFTYQDTY
TSSSYMFLACSSAFGFWIDFCCVIYLGFAIFSPLFLDLEVFGGSIGLAISQCFIMIGMLQYGIKQNAELE
NSMVSVERVVEYSKIEIEKDYEKTHLEFKPTTGSIVFQDVSLQYNCKHSMVLKELSFTINPGEKIGIVGR
TGAGKSSLISIFFRMFHFEGNVFIDGVNIKEVSLENLRSQISIITQEPVLFSYTIRKNLDPFEEYEDSQL
WKALDEVELRQAVSELPFGLHSKVTEGGLNFSVGQRQLLCLARAMLKMNKILILDEVTANVDLKTDELIQ
KTLGKKFKNCTVLTIAHRLETVVDCDRILVMDDGRVKEFDSPAKLLENEDGTFYKLLHSAK

>gi|157111707|ATP-binding-cassette-transporter-Ae.a
MEAPRVKLCDNPRQNASLLSVLTFWWTVDLFRKGSTKTLGLSDLYKPLEADHADKLGDQLERNWRSQLRK
CKNKKSQPSLVKAIFRTFWKDWAMLSLITVFGEIILRIAQPIFLGRLLLYFRRQSDISYEEALYYAIAMI
AAKAGSIILDNQYAMLTCLTGIRTKIAICSVLYRKSLRLSRNALGDASPGKVVNLMSNDVNRFDIVAFLI
CYMWASPIVTIIVLTLLWYEVGWAGPIGMVVIFVVTPIQSFFGKLTSRYRLQTALKTDERIRLMDEIISG
IQVIKMYAWEKPFAKLISAARRAELKIVLKSGFIRGLYMTFGLFTTRAALFATMVGLILMQEEITAAKVF
VVASYLNIVAFTMSGMFVRGVAEIAEGLVATRRLQKFLEYDEISERVPYNEKREASGKSENKKSNLALSY
QGVSARWIMPRGENQSHRPLTLDNLNANIPRGKLVGIVGAIGSGKSSILQAILGELPLESGQIICNDTIS
YVSQEPWLFAGSIRQNILFGNALDRKRYKKVIRVCALEADLEQFPDGDETLVGERGISLSGGQKARICLA
RAVYKQSGIYLMDDPLSAVDAHVAKHLFELCIGDKGFLGRQGATRILVTHQVHFLVEADWVIVMNDGKIE
AQGAPQDLMHKGIDLVRVSESEGSENIMDGDLRLSRQSSCASVTSSRSSISELENDNDATEQYDRQKMEQ
AFEKSSADSLGGSMFVHYSKGAGGLTIAIGLIFLFVLTQLIVSFTDYWISFWVSQEELRSFIGTKNDSSV
MEDRSSEPLDTNICLSVQGAAVASIFIFGMIRAINFYRSCARASQNIHDWCFKGFISATKRFFDVNPSGR
ILNRFSKDMGAMDEWLPKSIMDATQSVLTIIGAMLVILIVQPFFLIPILILLLILLYTRRIYMKTSQNSR
RLEGITRSPIFSHIATTLNGLPTIRSFGVQRLLTAEFDQHQNVNTGAYFMFHCGRIAFGMVLDLIFFLFL
VIVVFTFLLLESSVLGDKVGLVVTQITALAGMLQFGIRQSAEMFNHLIAVERLLEYRDLPTEKQPSEEEQ
RSVLPKQWPTEGRVEFENVKFKYFEEAPFVLQDLSFEIKPREKVGIVGRTGAGKSSIIGALFRTAIIEGS
IAIDGINTENVTLETLRSSISIIPQDPVLFSGTLRKNLDPFDKYADADLWQALELVELKDVADGPSGLQT
YIASGGSNYSVGQRQLLCLARAVLRSNKILVLDEATANVDPETDQLIQHTIRQRFAECTVLTIAHRLNTI
MDYHRILVMSEGRAVEFGTPSELVQIPHGVFREIVMATGPVEAENLINLAKR

>gi|157111717|ATP-binding-cassette-transporter-Ae.a
MDSSRKPEKKNPRKGAFFLSQLLYGWLLPLFFKGCRRGLSKDDLTKCLKEDKSEDLGDRLEEQWEKEIVR
ARRKNRPPRLRDALFRTFYKQCLFDGFLVFSFVLIKSILPLVLAQLLIQFQAPLNTTHLTTPSTDTVSTP
PVPDVFLTTTLHFLQDHDSNDTNVDRIRRSIADGKHSIGQNHLKPQDYGDDDEGYDDLEEEEGPTKERKL
TSVADFIDYAWNDAHWLAGLLILLTLLGCFCNHHSDLRQRLVGARMRIACCSAIYRKTLRMSKKAAGQTP
AGYLINLLSNDVSRLDYGFIFLHYVWVLPFQAVFTCYLIWRQVQWAAVVGVVGLLLKTIPVQTGLGRLQS
VLRMRVAKRTDQRVGIMNELIQGIQVIKMYAWEKPFHTVVSLARKKEVRQIRWASYIRGIYLSTMMFTER
STLFIAIATCYFEGRPITADIVFPMAQFFNILQLTAAIFYPLAISLGAEALVSIDRIQEFLGMEEQDKKM
IGLKKNENELVKVCPTVAVEFNNVSASWENNKDRTLKDLNLTAKTGQLLAVIGPVGAGKSSLLQLILGEL
PILNGTANINGEVSYGCQEPWLFTGTVRSNILFGLTYDRKRYQEVVKHCALLTDFEQLPDGDKTVVGERG
TSLSGGQRARVNLARAVYKNANIYLLDDPLSAVDTHVGRHLFDEVMGPRGYLAKQQATRILVTHQVHFLK
EADWIIIIDSGKILMQGTYQELSNSDLDFTKLMGSSEENTDSIEDEEVEELADEEIPFIDGVKGESHKLL
KSSTSVGARGSMSCASSVAEDLGRTVNEDQAEGTLALRVWTTYFLAGGNVCLLLFTAFMLIFSQVVVSGS
DYFVTYWTRQEERRIRDLPVDYSTEDLLISYGIIIIGVVTFTIYRGYLFFNICMKASRTLHDRMFAKILA
APMRFFDTNPSGRILNRFSKDMGAIDELLPKAIMDAVQVLLVMIGILVVIAMMNPILLVALLGAIVLFAI
VLKLYLRPTQDLKRLEGITRSPVFSHLSATLTGLSTIRANAAQQKITQEFDALQNVHSAVWQLTMSSNAA
LGLWLDCISTAFVACVTFSFIVMHGETFSANVGLAISQAMILTGMVQYGIRQTAESIQQMTSVERVIQYT
EIPSENDPPKIPPSDWPWRGHIEFRDMSLRYDANSPPVLKHLDLTIAPTWKVGIVGRTGAGKSSLIGALF
RLAPIEGKILIDGIDTGIVSLESLRSKISIIPQDPVLFSATIRYNLDPFNLYDDDSLWTAINEVELRTAI
SGLDYMVTESGSNFSVGQRQLICLARAILRNNKILVLDEATANVDPQTDALIQKTIREKFKKCTVLTVAH
RLHTVMDSDRILVMDAGEAREFDVPHILLQQEGGVLRDMVEATGPSESESLKRIAAETYAAMDPNRHLLN
GLPNPWRFSKEGQ

>gi|157131716|ATP-binding-cassette-transporter-Ae.a
MHRDKDFSKYKTENPLRSASFISQRTFWWLKDIFRAGHRKEITENSLYAALPEHRSQRLADQFDQLWAEE
LQRPQPKLLRALWRGYGKATLLWAILYSLLETANLVSRPLFLGGLISYFSPNQTDTSEREAYGYAAGVII
CALIPVITFHPYILFIFQIGLKLRVGCSCLIYDKNLKLTRSTTADEGLNGMILNLLTNDVSKFEPALAFI
YNLWKGPMESLLIGYLIYTELGFAGLLGMAFLLSFLPLQVWIGKMAATFRMRAAKRTDVRVRFMNEIIRG
IQIIKMYTWEDSFAKMIGQVRRKEVNALRGSAFVRATLISFFVVSRISVFLSLLSFIYTENVITARKVFL
VSSYYSMLHDSMVHYYSLAITFCSEALISVKRIQEFLLAPEEKAKTAHGADEEKHQEGKGSVLIEDEEKK
AKNNGLVPNGVMSEEEVEKLLPTKRVVSLNSDKKGIVMVDVTARWVVSENESNVGVTSISTTVESGRLCV
VIGSVGAGKTSLLQVILGELEEDQGMLQINGTISYAAQEPWLFESSVRNNILFVEEYDEQRYLEVVRICA
LERDLQSFPHGDQTIVGERGISLSGGQKARVNLARAIYKKSDIYLLDDPLSAVDTHVGKHIYEMCIRKFL
ADKVCVLVTHQLQYLNDVQHIILMSGGQIDAQGPYREIKRTMMDSILALTPEEPPEKEKFDFQEFTGHIE
PTNLDQEKQIEEKKSQGEGSVDFSVYKTYVSAINSYGWIFFISALIVLAQVSVSSVDYFLAKWVNWEESL
GNITPQEGSSFKENQTTYDLAVEPTQINNTHQHERQEYILTYTILISIFIYLVLQRTFSFFYAALRISRN
LHDRMFRRLTRATMHFFNNNSSGRILNRFSKDIGAIDTSLPMSLHECLVIFLEITSVVVLVTIVNYWFLL
PTVVVAAIMYLLRRVYLDTSRAVKRIESVNRSPIYAHLNATLQGLSTIRAFGAQTALRREFNHHLDVNTS
AWFIFATTTRAFALWLDFVCVIYIAMVTLSFLVAEQNFLGGSVGLAITQALNLIGMCQWGMRQSAELENE
MVSVERVSEYMSLPVESSQETAPDCRPKGDWPNQGMIEFINVNLRYSEEEGTVLKDLNFSILAKEKIGIV
GRTGAGKSSLIQALFRLAPYEGVIRIDGVDIQTLGMRDLRSKISIIPQDPVLFSGTLRSNLDPFEESGDV
DLWSALDQVQLKQVVDSLAGGLNCKISDGGNNLSMGQRQLVCLARAILRNNRILVLDEATANVDSETDDL
IQATIRAKFADCTVLTIAHRLHTIMNSDRVMVMDAGRVVEFGHPHDLLRGLGDGYLRRLVDQMGAENAAM
LGRLAEETEQEFCFT

>gi|157132264|ATP-binding-cassette-transporter-Ae.a
MNRDKDFSKNKTENPIQNASFISRRTFWWLKDIFRAGHRNEITEEMLYEALPEHRSQQLSDRFDRLWAEE
LQRPQPRLLRAFLRGYGAVTLFWGLLFSVLETANRVAQPLFLGGLVSYFSPNQTEISEREAYGYAAGVIV
CALIPVITFHPFILFIFQIGMKLRIGCSCLIYNKSLKLTKSTTAGEGLNGKILNLLTNDVSKFDIALAFI
HDLWKGPMESLLLGYFIYVELGFAGLLGMAFLLSFIPLQAWIGKKTATFRLRAAKRTDLRVRFMNEIIQG
IQVIKMYTWENSFAKMVEEVRRKEVNAIRGGAYVRATLISFFVVSRVSIFLSLLAYTYTGNVITARKVFI
VTSYYSILNDSMVHFWPMAITFCSEALISVLRIQEFLLTPEGKPKTAQGADAEKDQEGKGSVLIEDEEKK
KAKGNGLVPNGVTNEEEVEKLLPSKRVVNLDSDKKSIVMEDVTARWVVSEDESNVGVTSISTTVESGRLC
VVIGPVGAGKTSLLQVILGELEVDQGMLQINGSISYAAQEPWLFESSVRNNILFVEEYDEQRYLEVVRIC
ALERDFQLFPHGDQTIVGERGISLSGGQKARVNLARAIYKKSDIYILDDPLSAVDTHVGKHIYEMCIREF
LADKVCVLVTHQLQYLNDVQHIILLEGGKIDAQGPYWEIKKTMMDSILALTPEESPEEDKFDFQKFTAHT
EPTDLDQEKQVEEKESQGEGSVDFSVYKTYITAINSWAWIFFISVFILLAQVAISSVDYFVAQWVNWEES
LGHVNKSVVYLKENQTIDDLLDINVLNQHQAEANNEPERQQYILIYTILIAIFIYLIIQRTFSFFYVCLR
ISMNLHDRMFRGLTRATMHFFNNNPSGRILNRFSKDIGAIDTSLPMSLHDCLVFFLEMVSVVALVSIVNY
WFLVPTVVVAAIMFLLRKAYLDTSRVVKRIESVNRSPIFSHLNATLQGLSTIRAFRAQNALSREFSKHMD
VNTSAWFIFITTTRAFALWLDFVCVIYIAVVTLSFLVVGQGALGGSVGLAITQTISLIGMCQWGMRQSAE
LENEMVSVERVNEYTNLPSEPPLETAPKYRPQGDWPEHGVVKFINVDLRYSEDGEKVLKDLNFSIRSNEK
IGIVGRTGAGKSSLIQALFRLAPYEGTIEIDDIDTKTLGLRDLRSKISIIPQDPILFSGTLRSNLDPFEE
KTDAELWSALDQVELKEAVSSLAGGLQCKMSDGGSNFSMGQRQLVCLARAILRSNKILVLDEATANVDPE
TDKLIQTTIRTKFAECTVLTIAHRLHTVMDSDRVLVMDAGRVVEFGHPHDLLHGPSGYLRRLVDQTGVAN
AAHLIRVADENFRKLKERTQQQQQQQQ

>gi|157132266|ATP-binding-cassette-transporter-Ae.a
MHRDKDFSKYKTENPLRSASFISQRTFWWLKDIFRAGHRKEITENSLYAALPEHRSQRLADQFDQLWAEE
LQRPQPKLLRALWRGYGKATLLWAILYSLLETANLVSRPLFLGGLISYFSPNQTDTSEREAYGYAAGVII
CALIPVITFHPYILFIFQIGLKLRVGCSCLIYDKSLKLTRSTTAGEGLNGMILNLLTNDVSKFEPALAFI
YNLWKGPMESLLIGYLIYTELGFAGLLGMAFLLSFLPLQAWIGKMAATFRMRAAKRTDVRVRFMNEIIRG
IQIIKMYTWEDSFAKMVGQVRRKEVNALRGSAFVRATLISFFVVSRISVFLSLLSFIHTGNVITARKVFL
VSSYYSMLHDSMVHYYSLAITFCSEALISVKRIQEFLLTPEEKAKTAHGADEEKHQEGKGSVLIEDEEKK
AKNNGLVPNGVMSEEEVEKLLPTKRVVSLNSDKKGIVMVDVKARWVVSENESNVGVTSISTTVESGRLCV
VIGSVGAGKTSLLQVILGELEEDQGMLQINGTISYAAQEPWLFESSVRNNILFVEEYDEQRYLEVVRICA
LERDLQSFPHGDQTIVGERGISLSGGQKARVNLARAIYKKSDIYLLDDPLSAVDTHVGKHIYEMCIRKFL
ADKVCVLVTHQLQYLNDVQHIILMSGGQIDAQGPYREIKRTMMDSILALTPEEPPEKEKFDFQEFTGHIE
PTNLDQEKQIEEKESQGEGSVDFSVYKTYVSAINSYGWIFFISALIVLAQVSVSSVDYFLAKWVNWEESL
GNITPQEGSSFKENQTTYDLAVEPTQINNTHQHERQEYILTYTILISIFIYLVLQRTFSFFYAALRISRN
LHDRMFRRLTRATMRFFNNNSSGRILNRFSKDIGAIDTSLPMSLHECLVIFLEITSVVVLVTIVNYWFLL
PTVVVATIMYLLRCVYLDTSRAVKRIESVNRSPIYAHLNATLQGLSTIRAFGAQTALRREFNHHLDVNTS
AWFIFATTTRAFALWLDFVCVIYIAMVTLSFLVAEQNFLGGSVGLAITQALSLIGMCQWGMRQSAELENE
MVSVERVSEYMSLPVESSQETAPDCRPKGNWPNQGMIEFINVNLRYSEEEETVLKDLNFSILAKEKIGIV
GRTGAGKSSLIQALFRLAPYEGVIRIDGVDIQTLGLRDLRSKISIIPQDPVLFSGTLRSNLDPFEKSDDV
DLWSALDQVQLKQVVDSLAGGLNCKISDGGNNLSMGQRQLVCLARAILRNNRILVLDEATANVDSETDDL
IQATIREKFADCTVLTIAHRLHTIMDSDRVMVMDAGRVVEFGHPYDLLRGLGDGYLRRLVDQMGAENAAM
LGRLAEETEHECNDHLSEING

>gi|157136537|ATP-dependent�Cbile-acid-permease-Ae.a
MEANKQSVALPVCPAQNASFLSYIVFGWVLPIFYKGSKKELGPEDLYQPLTAHKSSKLGNDLCRAWEDEV
ANKRAKGKEPSLLHAGFRVFGWNIVLLGLILLVLELAFKVTQPIFLGALVAYYSKQNGDINEAYLYAAAV
VLCSAISVLFMHSYMLSQLHLGMKLRVAACSMIYRKSLRLSKTALGDTTAGQVVNLLSNDVGRLDLAVLF
VHYLWIGPLETIVVTYLMYREIGISAVFGVIFLLMFIPLQAYLGKKTSVLRLQTALRTDERVRLMNEIIQ
GIQVIKMYTWEKPFAKLVALARKKEIKVIRYVSYIRGTLLSFIMFTTRVSIFISLIAYALLGNFVTAEKA
FTITAYYNILRATMTIFFPQGIAQFAEAIVSVGRIQKFMSYEEDDRSLDSSSSEDPKAGKDQTKMIKHSE
SDGLNENSDSKQHLSEAGVIVDSATARWDPKASEYTLEGVNLHVQPGTLVAVIGPVGAGKSSLIHAILGE
LPLEGGTIKVNEEVSYASQEPWLFSATIRQNILFGLPMDKERYRKVVKTCALERDFQLFSNGDKTIVGER
GVSLSGGQKARISLARAVYRRAEVYLLDDPLSAVDSHVGRHLFDYCMRDFLKGKVVILVTHQLQYLQNAD
QIVILKHGRVEAVGSYDSLRETGLDFAQLLAAPSGKEDDDSTDTESFKRSGSLYKRQSSESSMESGINEG
DSTAPIASEEKRQEGSIGYGVYKAYFKASGGYLVICLLMAAFILSQMAASGGDYFLTYWVNKEESRISTV
TFDELLNTIRQFTGADDDARLTDIYIFSALTVATVVITLSRSMFFFQSAMRGSRKLHDAMFNGVTRASMY
FFNTNPSGRILNRFSKDMGQIDEYLPSVTVDVIQIFLSLLGIVIVVAIVNPYNLIPTVVIGIIFYFMREY
YLQTSRNVKRVEATTRSPIYSHLSASLSGLSTIRAFGAEKVLVNEFDGHQDLHSSSFYLFISTSRAFGFY
LDVFCVIYIAIVTLTFFINGDSGGNVGLAITQALGMTGMNTMTSVERVVEYDTVDPEPALEAEGEKKPPK
EWPQEGRVKFDKLSLRYNPDPDTDRVLKGLEFDIQSREKVGIVGRTGAGKSSLINALFRLSYNEGSIVID
SRDIHEMGLHDLRGKLSIIPQEPVLFSGSLRYNLDPFDEYPDDKLWRALKEVKLEEAVNELPSGLSSKIN
EGGSNFSVGQRQLVCLARAILRENKILVMDEATANVDPQTDKLIQQTIREKFDDCTVLTIAHRLNTVMDS
DKVLVMDAGRCVEFGTPYELLTAEDGPRIFYGMVKQTGKSTFDHLLKIAKE

>gi|157137777|ATP-binding-cassette-transporter-Ae.a
KEIKVIRYVSYIRGTLLSFIMFTTRVSIFISLIAYALLGNFVTAEKAFTITAYYNILRATMTIFFPQGIA
QFAEAIVSVGRIQKFMSYEEDDRSLDSSSSEDPKAGKDQTKMIKHSESDGLNENSESNQHLSEAGVIVDS
ATARWDPKASEYTLEGVNLHVQPGTLVAVIGPVGAGKSSLIHAILGELPLEGGTIKVNGEVSYASQEPWL
FSATIRQNILFGLPMDKERYRKVVKTCALERDFQLFSNGDKTIVGERGVSLSGGQKARISLARAVYRRAE
VYLLDDPLSAVDSHVGRHLFDYCMRDFLKGKVVILVTHQLQYLQNADQIVILKHGRVEAVGSYDSLRETG
LDFAQLLAAPSGKEDDDSTDTESFKRSGSLYKRQSSESSMESGINEGDSTAPIASEEKRQEGSIGYGVYK
AYFKASGGYLVICLLMAAFILSQMAASGGDYFLTYWVNKEESRISTVSDDVTVPDDDDERLTDIYIFSAL
TVATVVITLSRSMFFFQAAMRASRKLHDAMFNGVTRASMYFFNTNPSGRILNRFSKDMGQIDEYLPSVTV
DVIQIFLSLLGIVIVVAIVNPYNLIPTVVIGIIFYFMREYYLQTSRNVKRVEATTRSPIYSHLSASLSGL
STIRAFGAEKVLVSEFDGHQDLHSSSFYLFISTSRAFGFYLDVFCVIYIAIVTLTFFINGDSGGNVGLAI
TQALGMTGMVQWVVEYDTVDPEPALEAEGEKKPPKEWPQEGRVKFDKLSLRYNPDPDTDRVLKGLEFDIQ
SREKVGIVGRTGAGKSSLINALFRLSYNEGSIVIDSRDIHEMGLHDLRGKLSIIPQEPVLFSGSLRYNLD
PFDEYPDDKLWRALKEVKLEEAVNELPSGLSSKINEGGSNFSVGQRQLVCLARAILRENKILVMDEATAN
VDPQTDKLIQQTIREKFDDCTVLTIAHRLNTVMDSDKVLVMDAGRCVEFGTPYELLTAEDGPRIFYGMVK
QTGKSTFDHLLKIAKEAHEKKHRTDSGNIASEA

>gi|55741884|multidrug-resistance-associated-protein-4-Da.r
MEPIKKDAKSNPSASANLFSQIFFCWLNPLFSIGSKRRLEEDDMFNVLPEDRSKKLGEELQSYWDQEKEK
AAKELKTPKLTKAIIRCYWKSYAVLGVFTLIEESIKVIQPVFLGKLIKYFENYRHDDMAALSEAYGYATG
VCLSTLGLALLHHLYFYHVQRAGMKIRIAMCHMIYRKALCLSAAAMGQTTTGQIVNLLSNDVNKFDELTI
FLHFLWVGPLQAAAVIGLLWQEIGPSCLAGMAVLVFLMPLQTMFGKLFSKYRSKTAALTDSRIRTMNEVV
SGIRIIKMYAWEKPFAMLVNDVRRKEISKIMSSSYLRGLNMASFFTANKIILFVTFTVYVLVGNTMSASR
VFVAVSLYSAVRLTVTLFFPAAIEKVSESAISIRRIKKFLLLDELVKNHLPLSQEEKKEPSVEMQDLICY
WDKTLDAPTLQNVCFTVKPGQLLAVIGPVGAGKSSLLSTVLGELPAEKGVIKVKGELTYASQQPWVFPGT
IRSNILFGKELQPQRYERVLRACALKRDMELLPDGDLTVIGDRGATLSGGQKARVNLARAVYQDADIYLL
DDPLSAVDAEVSRHLFEQCVCGILKDKPRILVTHQLQYLKAANQILVLKEGHMVARGSYSELQQSGLDFT
SLLKKDEEEESGSEKGEAPRSPRSRTVSQNSVRSHSSSVLSVKDDSDQLPAEPVHTMAEESRSEGNIGIR
MYWKYFRAGANVVMLVLLVLLNLLAQTFYILQDWWLSYWATEQEKLDHNTNNTNTNNTSAGNTTQQLDLN
FYLGIYAGLTGATIVFGFMRCLIMFNALVSSAETLHNRMFNSILRTPVRFFDINPIGRILNRFSKDIGHL
DSLLPWTFVDFIQVFLQIVGVIAVASSVIPWILIPVLPLLICFLFLRRYFLRTSRDVKRIESTTRSPVFS
HLSSSLQGLWTIRAFKAEERFQQTFDAHQDLHSEAWFLFLTTSRWFAVRLDGMCSVFVTITAFGCLLLKD
TMNAGDVGLALSYAVTLMGMFQWGVRQSAEVENMMTSVERVVEYTELESEAPWETQKRPSPDWPNRGLIT
FDRVNFSYSSDGPVVLKNISAMFRPREKVGIVGRTGAGKSSLISALFRLSEPEGKILVDGVLTSEIGLHD
LRQKMSIIPQDPVLFTGTMRKNLDPFNQHSDHDLWKALEEVQLKAAVEELPGKLETELAESGSNFSVGQR
QLVCLARAILRKNRVLIIDEATANVDPRTDELIQKTIRDKFKECTVLTIAHRLNTIIDSDRILVLDAGRI
HEYDAPHVLLQNQSGIFYKMVQQTGKAEATSLLQTAKQAYTNRSPAHQLNGFATTGDGSLIIFETAL

>gi|194741346|GF17354-Dr.a
MQSMKADELPENPRETSNIFSSLMFCFAMPTFFKGRKKTLDENDLYRALKEHKSDTLGAQLSEAWDKEVE
KKSKKKKTPSLLKASMSVFGWRLAGLGLVLFILEIGFRVTQPLCLGGLVRFYAKNNNTEDNQTEAYLYAL
GVILCSAFNVLLMHPYMLGMFHLGMKARIAMTSMIYRKALRLSRTALGDTTIGQVVNLISNDVGRLDVSV
IHMNYLWLGPVEIAIITYLMYREIGISAFFGVAVMLLFIPLQAYLGKKTSVLRLKTALRTDERVRMMNEI
ISGIQVIKMYAWEIPFSKMINYVRTKEMNAIRNVNYIRGTLQSFIMFVTRISVFVSLVGFVLLGQLLTAE
KAFVITAYYNILRNTMTVYFPMGISQFAELLVSIRRIQTFMLHEETKVRDKSDDQDEQKLGKSGLIADPA
AAQSTGILKPNSRRSSEAEHGIVINKLKSRWNAKSTDYTLDNVSLKFKPRQLVAVIGPVGSGKSSLIQAV
LGELPPESGSVKVNGSVSYASQEPWLFTGTVRQNILFGLPMDKHRYRTVVKKCALERDFELLPYADKTIV
GERGASLSGGQKARISLARAVYRKADIYLLDDPLSAVDTHVGRHLFDQCMRGFLRDEIVLLVTHQLQFLE
QADVIVIMDKGKISAMGTYESMSKTGLDFAKMLTDPSKKDEGAGDAAEKKALSRQNSKLRDRHGSISSME
SAAESLAAESPMQTQEGRVEGRIGMKLYKKYFGANGYGLFIVFAFFCIGAQVLGSGGDIFLSYWVNKNGE
AEQENIMARLRRAFPETRLNADTDPIDIYYFTGINVSVIIFSLVRSMLFFYLAMRSSTTLHNTMFQGVTR
AAMHFFNTNPSGRILNRFSKDLGQVDEILPSVMMDVMQIFLAIVGIVVVLCIVNVWYILATLFLVIIFYG
LRVFYLNTSRDVKRLEAVTRSPIYSHLSASLNGLATIRAFGAQKELIAEFDNYQDMHSSGYYMFLATSRA
FGYWLDCVCVLYIAVITLSFFLFTPENGGDVGLAITQAMGMTGMVQWGMRQSAELENTMTAVERVVEYED
LEPEGDFESKPNKKPPKDWPEDGKIVFDDLSLKYFPDKAADYVLRSLNIAIQGCEKVGIVGRTGAGKSSL
INALFRLSYNEGAILIDRRDTNDLGLHDLRSKISIIPQEPVLFSGTMRYNLDPFDEYSDAKLWESLEEVK
LKQVVADLPSGLQSKISEGGTNFSVGQRQLVCLARAILRENRILVMDEATANVDPQTDALIQTTIRNKFK
DCTVLTIAHRLHTVMDSDKVLVMDAGRAVEFASPFELLTVSEKKVFHAMVKQTGDATFDALLKVAQKAHE
ENLRLKKDS

>gi|194744337|GF18378-Dr.a
MQSMKADDLPENPREHSNPISSLLFCFALPILFEGRKKTLEQKDLYRALKEHKSDSLGDRLCKAWDEQVR
KNEQPSLRRTMMKVFGWHLALTGLYLFLHEFLTRVSQPICLFGLMAYFSGKDPDLTKAQLYAAGLIAGSV
LSVMSGHPYMLGLLHLGMKMRVALSSLIYRKALRLSRTALGDTTVGQVVNLLSNDVGRFDTVLINVHYLW
LAPLELILVTYLMYLEIGVSSLFGIAVMLLFLPFQSYLGKRTSVLRLRTALRTDERVRMMNEIISGIQVI
KMYAWEKPFGKLVELTRFNEMVCIKKVNYIRGILLSFSMFLSRIFVASSLIAFVLLGNILDAEKAFFVTA
YYNILRRSVTMFFPQGISQFAELLVSIRRLETFMHRPETKVRDKSIAPIPVTKSESLNGDSPKSNGLSDN
LIEFSQFQARWESHSLEPTLEDINLQLGRRKLVAVIGPVGAGKSSLIQAVLGELPAESGQLRVSGSYSYA
AQEPWLFTGTVRENILFGLEWDKHRYRTVVKKCALERDFELLPYGDKTIVGERGASLSGGQKARISLARA
VYRRADIYLLDDPLSAVDTHVGRHLFDQCMRGYLRSELVILVTHQLQFLEQADLIVIMDKGRISAMGTYS
SMKRSGLDFAQLLTSPNETDESFDELEVPPGDGVDRLSVPSLSRTESRVSKPSTRNNSFTSLSSMAESMA
QEAALQMQETRVEGKIGLGLYKEYLTAGSSWLLLLFILFLCLATQILSSAADYFLAYWVDKNQDKADMKT
DPEDMYYFTALNIAVVVFTIVRTMLFYQMAMRSSKQLHNAMYRGITRAAMYFFNTNPSGRILNRFSKDLG
QIDELLPSVMLDVVQVFLTLSGIVAVICITNPYYFILTFALGVVFYYIRDFYLKTSRDVKRLEAVARSPI
YSHLSITISGLPTIRALGAQKQLIAEFDNLQDLHSSGYYTFLATNRAFGYYLDCFCTLYIVVIILNYFIN
PPESTGEVGLAITQAMGMTGMVQWGMRQSAELENTMTAVERVVEYDEIEPEGEFESRPGKKPSPSWPEQG
EIVAEDLCLRYFPDPQSKYVLKALNFQIRPREKVGIVGRTGAGKSSLINALFRLSYNEGTITIDDRDTAE
MGLFDLRSKISIIPQEPVLFSGSMRYNLDPFEEYQDAKLWEALEEVKLKPLISELPSGLQSKISEGGTNF
SVGQRQLVCLARAILRENRVLVMDEATANVDPQTDALIQATIRSKFRDCTVLTIAHRLNTIMDSDRVLVM
DAGHLVEFGSPYELLTATESKIFHGMVMETGQCSFDSLFKVAEKAHLDTQKPKAE

>gi|194744467|GF16604-Dr.a
MSGIHEQRKPNPVVKANFLSKWFFIWTREILIKGLRRNLDPADLYAPDPSLESCNVSSYLLGFWEQELHR
SKPSVLRMIFRAYGWSFIPSSIVYSILTIAVHTTQPLMLGGLVSFFSESSVNISKHSAYMYAMGVVLCSL
ISGLFYHPFMKYLFRVGSRVRLACTGLVYRKFLRVSVAADTSGVSGYAIALMATDLPTFNEAFYNFHELW
RGPLEGAVFVYIIYQLIGWPAIVGLAAILAFIPLQAWAARANGRYKRKSAEFGDDRVKLMNEIIAAIQLI
KMYAWEKSFGKLIAKVRKKEMKAIRGSTYIYAGLQCTGMISKLSLFLSLVTYVFTGDIVTAQKVFIVSSY
YDHLNDSLLHSWPLAINMWVETFVVANRVKDFLFQHENPSDGGVDNIKTPDESPDHGNFYGRNHNPKAKV
KSILIQKLTASWDQASQEKRHRHIEGVSFQASDQQFLGIVGTVGAGKSTLLQAILGELDIISGSVELNGV
LSYAPQEPWIMKGTLRENILFTEPFDEQRYQEVLRVCHLDKDVEHLPGGDAARIGEGGASLSGGQKARVS
LARAVYRKADIYLLDDPLSAVDSHVSKMLLDRCLNKFLANKIRILVTHRVQLLRHVDHLVLLEGGRISVQ
GKYDALRKLINFRMSVANDVEVAKLRAMRTDSVYEDPEPRKSLTQEEHLDRDKLEQQFKEQQDKGSVKLK
TYRAYLRELGHPLVVAIILILFVVARVSEATMDIFLSKWATWEETEPNLHEPVPEYHRTRMHMVTLYTIL
ILSTLIFYVLRTFGFFAMTLRISLRIHNDLFQGIIRACMNFFTVATSGRILNRFSSDILAIDVNLPQSLM
DSIEFVVNALAVLAVVSTANIWLLIPAIVVVALLYGCRCLYIGASRSLKRIETITRSPIYSHTNTTFRGL
ATIRALDGKKRMEERFHYYQNENTSALYLYVSINRAFAFWTDLICVLYIAAVTFSFLIFDSRRGYYSGDV
GLAITQSMNLVLMCQAGMRQTVELENMMTSVERVLEYANIPSEPAYETPESVKLPKTWPSGGQLEFRDLR
LRYNNHGPYVLKGLNFTIRGEEKIGIVGHTAAGKSSIAQALFRLAHNDGHIAIDGYDTSDLGLHDLRSRI
SIIPQDPVLFSGSLRFNLDPFEEKSDEELWHALEAVNMKAFVSNLKDGLWCRLHDNGANFSLGQRQLVCL
ARALLRQNKILIMDEATANVDPETDHLIQAAIHSRFAHCTVLTIAHRLHTVMDNDRVMVVDMGRVVELGH
PHELLHNRHGYLHRFVEKTGVGTAQHLRYLAEQSYRKRVLGHKKPEVESSVLDTGLKGTTL

>gi|194744469|GF16603-Dr.a
MNRTRRKVVRPKNPYTKANIFSQWSFWWMRDLFKRGLQGPLTDEELYQHRKTLDSERVTNKFAELWDDEL
KRNNPSVVRMILRAYGKIFVPLGLAFSICETVCKSLMPLFLGGLVGYFATNQTEISEQAAYLYALGIVIC
MLVPVITFHPFIFYIFQVGTKLRLALSGLIYRKCLQVSKSSSNDGLRGRAINILSNDLGRFDVALCFLHD
TWKGPLESILIGYLMYREIGISSVIGVSFMLSFIPLQAWAAKKAAYYRQMTAERTDLRVKLMNEIIQGIQ
VIKMYAWEKSFARVIAEVRLKEVKAIKGTAYIHAGLGCTSMISPLSVFLALCSYVYLGDPLTAKKVYTVS
SYFNMLNDSMVHFWPLSITFIAEALVSAKRCKEFLLDGDKAEVPINLEANQQTAKNKRKITKEDKQKNVE
LNGSLLSNGQVQHSRLRDYDPDATRKCVILKNVSASWDTSDGHANCAIEDFSTDIQDQTLAAVVGPVGAG
KSSFLNVLLGEVGIDKGEAMVHGTISYASQEPWVFEGTIRDNIVFVEDYNERRYKKVVKACGLERDLELL
PRGDLTVVGERGVSLSGGQKARVSLARAVYRKADIYLLDDPLSAVDTHVGKHIFDRCIRDFLAKKIRILV
THQVQYLSDVEHLLLMGSGKVVAQGSYQQLQSSRQFQFLEQTQHDESGIDTHSVSSFLSRSDSEKSMEHH
AHNQLLRPDEEVEELNQEQQSVGSVKFHVYASYIKALDSTFLLGIIVALFLVARVMLTGVDYFLSRWVIW
EEKVAANITAALLNESDAMPENDTLPLNTTDSSATSLVSENIEANVRKELVLFYAIILGTTLVVYLIRTF
GFFKMCLRISLHLHDKLFRGITRASMYFFNTNSSGRILNRFSKDIRTVDTDLPHTLLDCLAFVIDVSGVL
IIVAIANYWLLVPAGVIVIILGCIRYLYVNTSRSVKRLESISRSPVFSLTNQTFQGLTTIRALQAQSALE
SEFHGYQNANTSAWFLFLSCTRAFALWSDMLCIGYMAAVTFSFLLLKNEFFSGDVGLAILHSTTMTGMCQ
WGMRQTAELENQMTSVERVLEYTEQPSEAPLETAEKFKPKTEWPSKGRIEFTNFKLRYSPKESPVLRDLN
FTIEPREKIGIVGRTGAGKSSIIQSIFRLACNEGMIRIDDVDIENMGLHDLRSHISIIPQDPVLFSGTLR
YNLDPMDERSDEEMWKALGDVELRSYVSTLIGGLNCRMYDGGSNFSVGQRQLVCLARAILRHNKILIMDE
ATANVDPETDKLIQRTIRSKFAHCTVLTIAHRLHTVMDSDRVLVMDAGEARELGHPYELLQRPDGYLRQL
VDHTGAATAYALQQAAEQSYSKQLLGDGTPTEEINITLAMEEKAE

>gi|194754040|GF12109-Dr.a
MDSSKQTNPRREPNPFSKANIISKWLFLWMTGVFRKGRREQLDASKLYEHLPSFDSESLTKDLQPHWDKE
SKTKKPSLMNLIFRVYGWQFVPVCVLYSLLEMAIHSFQPLLLGGLISYFAYGQTTVTKESAYLYAMGIVL
CSLVTSLVFHPFMFYVFAVGTRVRLACAGLVYRKCLRASASSGEGLGALAISVMSIDLSQFDLTFYFFHD
LWKGPVEACIFGYLMYRQVGWTSLIGIAFIVILIPLQAWAAKAAAHFGSQSAKHRDERVKLMNEIITAIQ
VIKMYAWEKSFGLLIAKVRQSEVKAIRGSMSIYAALQCTSMISKISLFLSLVSYVYVGDVVTSKKVFILS
SYYSLLNDSLLHYWPMAITTWAQTLVSARRVVEFLLQVEKPEEEGCCRDNPGLQLDSEKPKPAASGRLHC
VKSEVKSLSFRNVSASWDKPSIKHPRKPHIHGISFGSKSDEFVGIVGNVGSGKSTLLHAILGEIELMQGR
VEIHGRISYAAQQPWVFQGSIRENILFVEPYEEQRYRAVIHACQLERDLELLPRGDATVVGERGISLSGG
QKARIALARAVYRQADIYLFDDPLAAVDSQVGKLLMDKCFHRLLAGKMRILVTHHVQLLKSVDNLLLLEG
GTITQQGTYEKLKDVITHHAALDLEAIEADKQQVKRVLSQVDRTSKLSKGEEQKETVDASEDPNAEQQLQ
GAVSYDTYKAYFRALGAPFLVWLVLSMFVFARGCQALMDIFISRWSTWEEERGYNSLDDYDATRTRMVIY
YSVLLLFTLALFLLRTFGFFFMCLRISLKLHDQLYHGIIRAWMYFFNANPSGRVLNRFSSDIQNVDVTLP
QAMMDSLQFIVDVVAVLVIVAIANYWLLIPAAVMVILLYLCRAMYIGASRSLKRIESLTRSPIYSHTNQT
FHGHTTVRSMDAEPQLEQTFHVHQNTNSSALFLYVSANRAFSFWTDLICVVYILAVTFSFLVIDQSFYSG
DVGLAITQSMTLVIMCQWGMRQTAEMENNMTSVERVLEYAQMPSEPPLESPKSVKLSAEWPQAGHLRFRD
LRMRYAPGDALILKGLNFESQPMEKIGIVGRTGAGKSSIIQALFRLALNEGTIEIDGQDIGQLGLHDLRS
RISIIPQDPVLFSGTLRFNLDPFSEKSDESLWSALEDVKLKKHVASLEGGLSCHLQDGGSNFSMGQRQLV
CLARAILRQNRVLVMDEATANVDTETDILIQETIQTKFADCTVLTIAHRLHTVMDNDSVLVMDAGRIVEF
GPPHTLLQRKDGLLLKLVNQNDAATVNFLKKIAAESFTRRSGRDSNSLTKEGLVE

>gi|194759396|GF14689-Dr.a
MEANKLPPNPRESAGILSSLMFCFALPILFKGRKQKLQATDLYKTLEEHRAQKLGDEFFRTWEDEVARCR
RKEADSKSPREPSILRVIGRVFGGQLLISGFIIAILELGSRATVPLLLAGLIAEFAEHGNGSSTAAQIYA
TLLIVCILASVLLTHPYMMGMMXFPISFGLGPLELLISSFFLYHKMGVASFYGISILILYMPLQTYLSRV
TSKLRLQTALRTDKRVRMMNEIISGIQVIKMYTWERPFGRLIEQLRRSEMSSIRQVNLLRGVLLSFEITL
GRIAIFVSLLGFVLMGGELTAERAFCVTAFYNILRRTVSKFFPSGMSQVAELLVSLRRIRDFMMRDESNI
IDLTEEVDEKPDEEQKLLGKNGDVRLQNGKSPDTLVSIDGLRARWDREHNEPVLDNINMSLKRGQLVAVI
GPVGSGKSSLVQAILGELPPEAGSVHVHSRYSYASQEPWLFNASVRDNILFGLPMDKYRYRTVIKKCALE
RDLELLNGDGTIVGERGASLSGGQRARISLARAVYRKADVYLLDDPLSAVDTHVGRHLFDECMRGYLGDK
LVVLVTHQLQFLEHADLIVIMDKGKITASGSYKEMLKSGLDFAQLLAESTQNGEEDHGLDKANGLSRQSS
TRSTDSSGDSASSQESLVEKNKEPPKPKGGPVQESSSGGKIGLDMYKKYFSAGCGCVIFALLVLLCAGTQ
ILASGGDYFLSYWVKNKSSSSSSLDIYYFTAINVGLVICALLRTLLFFNVTMHSSTELHNSMFRAISRTA
LYFFHTNPSGRILNRFAMDLGQVDESLPAVMLDCIQIFLTLTGVLCVLCISNPWYLINTFVMLIAFYYWR
DVYLRTSRDVKRLEAVARSPMYSHFSATLGGLPTIRAMGAQRTLIAQYDNYQDLQSSGYYTFVTTSRAFG
YYLDLFCVAYVISDILNSYFNPPLGNPGQIGLAITQTLSMTGMVQFGMRQSAELENSMTSVERVLEYNDL
KSEGEFTSPADKQPPKSWPEEGEVVAKNLSLRYVPDPKADYVLRGLNFVIKPREKVGIVGRTGAGKSSLI
NALFRLSYNEGAILIDERDTSAMGLHDLRSKLSIIPQEPVLFSGSMRYNLDPFEQYPDEKLWQALEEVHL
KEEISELPTGLQSSISEGGTNFSVGQRQLVCLARAILRENRILVMDEATANVDPQTDALIQATIRNKFKD
CTVLTIAHRLHTIMDSDKVLVMDAGQVVEFGSPYELLTESESKVFHGMVMQTGKASFDHLLKIAQDKIAE
EKHLKSH

>gi|194759398|GF14688-Dr.a
MYAWELPFERIVSYARQLEINALRHKAYLIGITRSLIFFVSRTSTFISLMGFVILGSTLTPQVAFLITAY
YNILKITLSNLFAAAITQTADYMVSIRRVQNFLLLEETTELDAVVEPEKLAGAERYIPHSEKSFQNSPLD
PQLSISELKAKWDRKAPDYTLDGINLKAKPGSLVAVVGLTGSGKSSLIQAILGELPVEAGEILKSGSISY
AAQEPWLFSGTVRQNILFGQPMDHQRYWTVVKHCALERDFDLLPHKDKTYVGDRGASLSGGQKARISLAR
AVYREASIYLLDDPLSAVDTHVARHLFEKCIRGYLRDRIVILVTHQLQFLQNVDQILVMEKGQVNAVGTY
QSLRGMGLNFASLLADPEGEEVREADAPPSGELKSEKAESSPNLAAESRPKEPEAEQMITQERQEAGRVG
LELYAKYFRASGGFFAFSLIMGYCLLSQVVASTGDYFLKYWVAKRGTLVEAGNYTVVAGVLESQISVWLN
DLGCSVVPETVVTYIFTLITALTIILIISRFFVFYNAAMRASIRLHESMLRGVTRAAMYFFHTNPSGRIL
NRFAKDLGQVDEELPSNMVNVMQVFLDLGGIAFIIAIVNPVFLLPTVVIGIIFYHLRAFYLKTSTDLKRI
EAITRSPVYSHVNSTLTGLSTIRAFGAQRILEKDFDSYQDMHSSAFYMFMSTSAAFGYWLEVLCVTYIAV
IALSFFIFPPASGSDVGLALTQAMAITGIVQWGMRQTADLENTMTAVERVVEYQEIEPEGELEAPADKKP
PNSWPEKGKIVFDELSLRYVPDPKADNILKSLSFEIEPREKVGIVGRTGAGKSSLINALFRLSYNDGSII
IDKRDTNAMGLHDLRSKISIIPQEPVLFSGSMRYNLDPFEEYSDEKLWRSLEEVKLKEVVADLPSGLQSK
ITEGGTNFSVGQRQLVCLARAILRENRILVMDEATANVDPHTDGLIQATIRNKFKECTVLTIAHRLHTIM
DSDKVLVMDAGRVVEFGTPYELLTEADSKVFHEMVKQTGQATYDALLQIAQRSFESGKNHPEASPLKLNS

>gi|194759400|GF14687-Dr.a
MQSVKTADLPENPRERSNFISAACFWYTMPTFFKGRKRTLDTKDLYRALKEHKSETLGNKLCDSWDLELK
KTKGKGPNLLRALLRVFGWYFGLLGLVLVLLELGFRTLQPLFLLELISYYSRGTDSIESAYYYAGGVILC
SALNVIIMHPYMLGTMHVGLKMRVGMCSMIYRKALRLSKTALGDTTAGHVVNLMSNDVGRLDLATIFVHY
LWVGPLETLFITYLMYRQIGIAAVFGVAFMLLFIPLQAYLGKKTSGLRLKTALRTDERVRMMNEIISGIQ
VIKMYAWELPFEQMVAYARKKEINAIRHVSYIRGILLSFIIFLTRVSIFLSLVGYVLLGTFLTPEVAFLI
TAYYNILRTTMTVFFPQGISQMAETLVSIKRVEKYMLSEETDVSDKSEDLPEDPPGSNQATVHAEADEDR
DEAEDMLLAPGLLKINENAVLSEAGISITALKAKWDVSSPDYTLNGVNLRVQPGTLLGIVGRTGSGKSSL
IQAILGELRAESGDIKVNGTMSYASQEPWLFSGTVRQNILFGQPMDRRRYAKVVKKCALERDFELLPFKD
KTIVGERGASLSGGQKARISLARAVYRETSIYLLDDPLSAVDTHVARHLFEQCMRGYLRERIVILATHQL
QFLQHADQIVIMDKGQVSAVGTYESLRESGLDFASMLADPERDEREEEKSRSRSGSYTHSHSDQRRNSEQ
SLLSIADSCLEEAEAEQMINQERQETGRIGLGLYSKYFKAGGGFFAFFVMMGFCVLSQGLASLGDYFLSY
WVTKKGTVAAQAGNDTMSSIALESRMSVWFHDLGWNVDAEMLDTYIFTVITILTIVITVARSFLFFNLAM
KASIRLHNSMFRGISRAAMYFFNTNPSGRILNRFSKDMGQVDEILPAVMMDVIQIFLALGGIVIVIAIVN
PLFLIPTVVLGIIFYQLRTFYLKTSRDVKRMEAITRSPVYSHLAASLTGLSTIRAFGAQRVLEAEFDNYQ
DMHSSAFYMFMSTSRAFGYWLDCFCVIYIAIITLSFFIFPPANGGDVGLAITQAMGMTGMVQWGMRQSAE
LENTMTAVERVVEYEDIEPEGELEAPADKKPPKSWPEKGKIVFDELSLRYVPDPKAENVLKSLSFEIKPR
EKVGIVGRTGAGKSSLINALFRLSYNDGSIIIDKRDTNAMGLHDLRSKISIIPQEPVLFSGSMRYNLDPF
EEYSDEKLWRSLEEVKLKEVVADLPSGLQSKITEGGTNFSVGQRQLVCLARAILRENRILVMDEATANVD
PQTDGLIQATIRNKFKECTVLTIAHRLHTIMDSDKVLVMDAGRVVEFGTPYELLTEADSKVFHGMVKQTG
QATYDGLLKIAKKIGVTAVFGVAFMMLFIPLNLYLGKRTAALRLKSAEKTDDRVRLMGEIVSGIQVIKMY
AWELPFERIVSYARRLEIKALRHKGHIGGINRSFVFFVSRTSILISLMSFVILGNILTPQTAFLITAYFN
ILKVTLSNFFSTAITQTADYLVSMKRVQNFLLLEETSKLDTVVESEQIAETDKCIPLCEKSVQDIPLDPQ
LSISELKAKWDRKAPDYTLDGINLKAKPGSLVAVVGLTGSGKSSLIQAILGELPVEAGEILKSGSISYAA
QEPWLFSGTVRQNILFGQPMDHQRYWTVVKHCALERDFDLLPHKDKTYVGDRGASLSGGQKARISLARAV
YREASIYLLDDPLSAVDTHVARHLFEKCIRGYLRDRIVILVTHQLQFLQNVDQILVMEKGQVNAVGTYQS
LRGMGLNFASLLADPEGEEVREADAPPSGELKSEKAESSPNLAAESRPKEPEAEQMITQERQEAGRVGLE
LYAKYFRAGGGFFAFSLIMGYCLLSQVVASTGDYFLNYWVTKRGTIVQAGNDTVVYGVLESHISVWLHDL
GWSVDPETVVAYMFTLITILTIVVIVSRFFVFYNAAMRASIRLHESMLRGVTRAAMYFFHTNPSGRILNR
FAKDLGQVDEELPSNMLNVMQVFLDLGGIAFIIAVVNPVFLFPTVVIGILLFKLRAFYLKTGQDLKRVEA
ITLSPVYSHVNATLTGLSTIRAFGAQRLLEAQYDNYQDMHSSAFYMFMSTSRAFGYWLDCFCVIYIAIIT
LSFFIFPPPNGGDVGLAITQAMGLIGMVQWGMRQSAELENTMTAVERVVEYEDIEPEGKLEAPADKKPQK
SWPEKGNIVFDELSLRYVPDPKAENVLKSLSFEIKPREKVGIVGRTGAGKSSLINALFRLSYNDGSIIID
KRDTNAMGLHDLRSKISIIPQEPVLFSGSMRYNLDPFEEYSDEKLWRSLEEVKLKEVVADLPSGLQSKIT
EGGTNFSVGQRQLVCLARAILRENRILVMDEATANVDPQTDGLIQATIRNKFKECTVLTIAHRLHTIMDS
DKVLVMDAGRVVEFGTPYELLTEADSKVFHEMVKQTGQATYDGLLKIAKKTFEEGNNESRRPSS

>gi|194766297|GF24219-Dr.a
MQANKLPKNPRESAGIFSTLMFCFALPILFKGRKKTLQPTDLYQALKGHKAETLGDIFFKTWQAEVTSCK
DNPKKEPSIIKVILKVFGWRLFVSGLLIGILEVGTKATLPLILGALISEFTANGNGDGTMAQIYGITLVL
AFLIGVVFLHPFMMGMMLLAMKMRVAVSTAIYRKALRLSRTALGDTTTGQVVNLISNDLGRFDRALIHFH
FLWLGPLELLISSYFLYQQIGVASLYGIGILLLFLPFQTYLSRLTSKLRLQTALRTDQRVRMMNEIISGI
QVIKMYTWEKPFGKVIEQLRRSEMSSIRKVNYIRGTLLSFEITLGRIAIFVSLLGFVLMGGELTAERAFS
VTAFYNILRRTVTKFFPSGMSQFAEMQVTLRRIKTFMMRDESGVQAGTHKKDIGALEPLVELKSFRAHWT
HEHAEPVLDNINISLKPPQLVAVIGPVGSGKSSLIQAILGELPPDTGSVKLQGSLSYASQEPWLFNASIR
DNILFGLPMDKHRYRSVIRKCALERDLELLQGDHTVVGERGAGLSGGQRARISLARAVYRQADIYLLDDP
LSAVDTHVGRHLFEECMRGYLRDKLVILVTHQLQFLEHADLIVIMDKGRITAIGSYEEMLKSGQDFAQLL
AQQTQEEKEVSDNEDKSVNDSKSNYSRQSSRQSRNSVSSVDSGQDSVMEETKQPLQESRSNEKIGLSMYR
KYFSAGSGCFLFVLVTFFCLGTQILASGGDYFVSYWVKNNDSSTSLDIYMFTGINVALVIFALIRTVLFF
SMSMHSSTQLHNSMFQGVSRTALYFFHSNPSGRILNRFAMDLGQVDEVLPAVLLDCVQIFLTISGVICVL
CITNPWYLVNTLMMFVAFHFLRKFYLSTSRDVKRLEAVARSPMYSHFSATLNGLPTIRALGAQELLTKEY
DNYQDLHSSGYYTFLSTSRAFGYYLDLFCVAYVVSVTITSYFNPPLDNPGQIGLAITQAMSMTGTVQWGM
RQSAELENSMTSVERVLEYRNLESEGEFESPKDKQSPKNWPQQGQIKAEHLSMRYNPDPKTDNVLKSLKF
VIQPREKIGIVGRTGAGKSSLINALFRLSYNDGSLVIDNQDIGQMGLHDLRSKISIIPQEPVLFSGTMRY
NLDPFEQYSDAKLWEALEEVHLKEEVAELPTGLQSLIAEGGGNYSVGQRQLVCLARAILRENRILVMDEA
TANVDPQTDALIQSTIRRKFKECTVLTIAHRLNTIIDSDKVMVLDAGNLVEFGSPYELLTQSERRVFYGM
VMETGRSSFDHLFKAALQVHESKLRSKSE

>gi|194770856|GF20707-Dr.a
MDSSSKPQRKNPRQRANIISQLIFAWAVPLLYRGSRRGLNTDDLTECLKEDRSEQLGDRLEKEWFNELER
SHRKKQKPHLRNALFRCFLGPTIVNGLICLIYIVIKTLIPAVLAQLLIQFQKNPAPVKSASPTNELSLAD
SLNRTARSVGRYLVDHAVSDANGAPNDAFSPNSLDKGNPLKEPFQPSPLEANYNSTIERGLISQASEFVW
NDAYSLASVLVASTLFCCFLLHHVDLRQRLMGAKMRIACCSLIYRKTLQLSMKTAGQTPAGYLINLLSND
VNRLDYGFIFMHWIWIMPLQAVLTCYLIWQNIGIPAVVGVVGLLLKTVPVQTALSKVTSVLRMRIAERTD
ARVGIMNELVQGIQVIKMYAWERPFQAVVAEARRREIQQIRYASYLRGFYLSTMVFTERSTLYITLAAAA
LMGQNITADFVFSSASYYNILQLVAAIWYPLAVSFGAEALVSLRRIQDFLMLEGREERAHGLTQKKDQEN
GDTRAVTIKDINANWDNEKPQRTLQSINLQIEKGQLCAVIGPVGAGKSSLLQLLLGELPVIDGGVVIQGD
MSYAAQEPWLFTGSVRNNILFGEEYEKKRYQEVTRCCALATDFQQLPNGDKTVVGERGASLSGGQRARIS
LARAVYKPATIYLLDDPLSAVDAHVGRHLFDEVIGPKGRLAQQKATRILVTHQVHFLSEADLIVIVDQGR
ILRQGTYEELVNSDLDFAKLLERPKDEAESTAENSRLQASPLTIGSLESDEEDIPYIDGEKDGYQQLRKQ
STSVHGSKSLDSAQLEDDVDEDALAEAQASGGVSPRVWYEYFHAGSTLVSFSFMVFVMLMSQVVCSSSDY
FSNIWTQQEYQRSQGGPTSFTTFECMYIYGALIIAVVIMTTFRGFLFFKICMHASKVLHDRMFACILHAT
MRFFDTTPSGRILNRFSKDMGAVDELLPRAMMDFIQIALVMFGILIVISIVNPVLIAAMVVVALVDVLIL
KLYLRPSQDLKRLEGICRSPVFSHLSASLSGLAIIRSRQLQDVVAKEFDLLQDVHSSVWQLTMAANTALG
LWLDCVSCVFLAAVTFSFIITNESTYSGNVGLAISQAMILTGMVQYGVRQVAESLQQMTSVERVLQYTEL
DQEAALKEKTPPAQWPTSGQVEFRNMNCRYDPNGSPVLKNLNLTIEAGWKVGIVGRTGAGKSSLIGALFR
LAHIEGEILIDGIETGTISLETLRTRISIIPQDPVLFSATIRYNLDPFERYTDAELWSALEDVELRGAIP
GLDYMVTERGSNFSVGQRQLLCLARAILRNNKVLVLDEATANVDPQTDALIQRTIRVKFQQCTVLTVAHR
LHTVMDSDRIIVMDAGVAVEFDVPHLLLKKSRGHLRQMVKATGGEADALKKVASDSHKRMQRQRDERDSG
NNEESEE

>gi|71895171|multidrug-resistance-associated-protein-4-Ga.g
MEAVPREEKPNPLRDANLCSRLFFWWLNPLFIIGHKRKLEEDDMYKVLPEDSSKKLGEDLQWYWDKEVQK
AKKRGKTPHLTKAIILCYWKSYLVLGIFTMIEETLKIVQPIFLGKIITYFENYDASDEVALNVAYCYAAA
LSVCTLILAIMHHLYFYHVQRAGMKLRVAMCHMIYRKALRLSNVAMAKTTTGQIVNLLSNDVNKFDQVTI
FLHFLWAGPIQAVAVTVLLWMEIGPSCLAGMAVLIILLPIQTCIGRLFSSLRSKTAALTDVRIRTMNEVI
SGMKIIKMYAWEKSFAELVSGLRRKEIAMVLKSSYLRGLNLASFFVASKITVFMTFMAYVLLGNVISASR
VFVAVSLYGAVRLTVTLFFPSAVERVSEAVVSIRRIKNFLILDEVSHFKPQLHDNNENVILHVQDLTCYW
DKSLESPALQQLSFTVRQGELLAVIGPVGAGKSSLLSAVLGELPKEKGLINVSGRIAYVSQQPWVFSGTV
RSNILFDKEYEREKYEKVLKVCALKKDLDLLANGDLTVIGDRGATLSGGQKARVNLARAVYQDADIYLLD
DPLSAVDSEVGRHLFEKCICQALHQKICVLVTHQLQYLRAATQILILKDGKMVGKGTYSEFLRSGIDFAS
LLKKEEEAEQPSVPGTPNLKSSRSRTFSESSVWSQDSSVHSVKDGAAEQPPAENPLAAVPEESRSEGKIN
FKVYRKYFTAGANYFVIFILVLFNILAQVAYVLQDWWLSYWANHQEKLNVTTNGNNGANETEHLDLTFYL
GIYAGLTVATILFGIIRSLLVFQVLVNSGQTLHNKMFKSILKAPVLFFDRNPIGRILNRFSKDIGHLDDL
LPLTFLDFVQTLLQIFGVVAVAVAVIPWILIPLIPLFILFIFLRRYFLDTSRDIKRLESTTRSPVFSHLS
SSLQGLWTIRALKAEDRFQKLFDAHQDLHSEAWFLFLTTSRWFAVRLDAICAIFVIVVAFGSLLLAKTLN
AGQVGLALSYAITLMGTFQWGVRQSAEVENLMISVERVMEYTDLEKEAPWETNKHPPPEWPSHGMIAFEN
VNFTYSLDGPLVLRHLSVVIKPEEKVGIVGRTGAGKSSLIAALFRLAEPEGRIWIDKYLTSELGLHDLRK
KISIIPQEPVLFTGTMRKNLDPFNEYTDEELWNALEEVQLKEAVEDLPNKMETQLAESGSNFSVGQRQLV
CLARAVLKKNRILIIDEATANVDPRTDEFIQKTIREKFAHCTVLTIAHRLNTIIDSDRIMVLDAGRLKEY
GEPYILLQEKDGLFYKMVQQVGKTEAASLMETAKRVYFRKNYPEVVQNGQLATDSSLDPSSGLCITETAL

>gi|157502201|multidrug-resistance-associated�Cprotein-4-isoform1-Ho.s
MLPVYQEVKPNPLQDANLCSRVFFWWLNPLFKIGHKRRLEEDDMYSVLPEDRSQHLGEELQGFWDKEVLR
AENDAQKPSLTRAIIKCYWKSYLVLGIFTLIEESAKVIQPIFLGKIINYFENYDPMDSVALNTAYAYATV
LTFCTLILAILHHLYFYHVQCAGMRLRVAMCHMIYRKALRLSNMAMGKTTTGQIVNLLSNDVNKFDQVTV
FLHFLWAGPLQAIAVTALLWMEIGISCLAGMAVLIILLPLQSCFGKLFSSLRSKTATFTDARIRTMNEVI
TGIRIIKMYAWEKSFSNLITNLRKKEISKILRSSCLRGMNLASFFSASKIIVFVTFTTYVLLGSVITASR
VFVAVTLYGAVRLTVTLFFPSAIERVSEAIVSIRRIQTFLLLDEISQRNRQLPSDGKKMVHVQDFTAFWD
KASETPTLQGLSFTVRPGELLAVVGPVGAGKSSLLSAVLGELAPSHGLVSVHGRIAYVSQQPWVFSGTLR
SNILFGKKYEKERYEKVIKACALKKDLQLLEDGDLTVIGDRGTTLSGGQKARVNLARAVYQDADIYLLDD
PLSAVDAEVSRHLFELCICQILHEKITILVTHQLQYLKAASQILILKDGKMVQKGTYTEFLKSGIDFGSL
LKKDNEESEQPPVPGTPTLRNRTFSESSVWSQQSSRPSLKDGALESQDTENVPVTLSEENRSEGKVGFQA
YKNYFRAGAHWIVFIFLILLNTAAQVAYVLQDWWLSYWANKQSMLNVTVNGGGNVTEKLDLNWYLGIYSG
LTVATVLFGIARSLLVFYVLVNSSQTLHNKMFESILKAPVLFFDRNPIGRILNRFSKDIGHLDDLLPLTF
LDFIQTLLQVVGVVSVAVAVIPWIAIPLVPLGIIFIFLRRYFLETSRDVKRLESTTRSPVFSHLSSSLQG
LWTIRAYKAEERCQELFDAHQDLHSEAWFLFLTTSRWFAVRLDAICAMFVIIVAFGSLILAKTLDAGQVG
LALSYALTLMGMFQWCVRQSAEVENMMISVERVIEYTDLEKEAPWEYQKRPPPAWPHEGVIIFDNVNFMY
SPGGPLVLKHLTALIKSQEKVGIVGRTGAGKSSLISALFRLSEPEGKIWIDKILTTEIGLHDLRKKMSII
PQEPVLFTGTMRKNLDPFNEHTDEELWNALQEVQLKETIEDLPGKMDTELAESGSNFSVGQRQLVCLARA
ILRKNQILIIDEATANVDPRTDELIQKKIREKFAHCTVLTIAHRLNTIIDSDKIMVLDSGRLKEYDEPYV
LLQNKESLFYKMVQQLGKAEAAALTETAKQVYFKRNYPHIGHTDHMVTNTSNGQPSTLTIFETAL

>gi|255683320|ATP-binding-cassette-sub-family-C_CFTR/MRP_member4-isoform1-Mu.m
MLPVHTEVKPNPLQDANLCSRVFFWWLNPLFKTGHKRRLEEDDMFSVLPEDRSKHLGEELQRYWDKELLR
AKKDSRKPSLTKAIIKCYWKSYLILGIFTLIEEGTRVVQPLFLGKIIEYFEKYDPDDSVALHTAYGYAAV
LSMCTLILAILHHLYFYHVQCAGMRLRVAMCHMIYRKALRLSNSAMGKTTTGQIVNLLSNDVNKFDQVTI
FLHFLWAGPLQAIAVTVLLWVEIGISCLAGLAVLVILLPLQSCIGKLFSSLRSKTAAFTDARIRTMNEVI
TGMRIIKMYAWEKSFADLIANLRKKEISKILGSSYLRGMNMASFFIANKVILFVTFTSYVLLGNEITASH
VFVAMTLYGAVRLTVTLFFPSAIERGSEAIVSIRRIKNFLLLDELPQRKAHVPSDGKAIVHVQDFTAFWD
KALDSPTLQGLSFIARPGELLAVVGPVGAGKSSLLSAVLGELPPASGLVSVHGRIAYVSQQPWVFSGTVR
SNILFGKKYEKERYEKVIKACALKKDLQLLEDGDLTVIGDRGATLSGGQKARVNLARAVYQDADIYLLDD
PLSAVDAEVGKHLFQLCICQALHEKITILVTHQLQYLKAASHILILKDGEMVQKGTYTEFLKSGVDFGSL
LKKENEEAEPSTAPGTPTLRKRTFSEASIWSQQSSRPSLKDGAPEGQDAENTQAVQPEESRSEGRIGFKA
YKNYFSAGASWFFIIFLVLLNMVGQVFYVLQDWWLSHWANKQGALNNTRNANGNITETLDLSWYLGIYAG
LTAVTVLFGIARSLLVFYILVNASQTLHNRMFESILKAPVLFFDRNPIGRILNRFSKDIGHMDDLLPLTF
LDFIQTLLLVVSVIAVAAAVIPWILIPLVPLSVVFLVLRRYFLETSRDVKRLESTTRSPVFSHLSSSLQG
LWTIRAYKAEERCQELFDAHQDLHSEAWFLFLTTSRWFAVRLDAICAIFVIVVAFGSLVLAKTLNAGQVG
LALSYALTLMGMFQWSVRQSAEVENMMISVERVIEYTDLEKEAPWECKKRPPPGWPHEGVIVFDNVNFTY
SLDGPLVLKHLTALIKSREKVGIVGRTGAGKSSLISALFRLSEPEGKIWIDKILTTEIGLHDLRKKMSII
PQEPVLFTGTMRKNLDPFNEHTDEELWRALEEVQLKEAIEDLPGKMDTELAESGSNFSVGQRQLVCLARA
ILKNNRILIIDEATANVDPRTDELIQQKIREKFAQCTVLTIAHRLNTIIDSDKIMVLDSGRLKEYDEPYV
LLQNPESLFYKMVQQLGKGEAAALTETAKQVYFRRNYPDITFTSPAVMNTSNGQPSALTIFETAL

>gi|255683324|ATP-binding-cassette-sub-family-C_CFTR/MRP_member-4-isoform2-Mu.m
MFSVLPEDRSKHLGEELQRYWDKELLRAKKDSRKPSLTKAIIKCYWKSYLILGIFTLIEEGTRVVQPLFL
GKIIEYFEKYDPDDSVALHTAYGYAAVLSMCTLILAILHHLYFYHVQCAGMRLRVAMCHMIYRKALRLSN
SAMGKTTTGQIVNLLSNDVNKFDQVTIFLHFLWAGPLQAIAVTVLLWVEIGISCLAGLAVLVILLPLQSC
IGKLFSSLRSKTAAFTDARIRTMNEVITGMRIIKMYAWEKSFADLIANLRKKEISKILGSSYLRGMNMAS
FFIANKVILFVTFTSYVLLGNEITASHVFVAMTLYGAVRLTVTLFFPSAIERGSEAIVSIRRIKNFLLLD
ELPQRKAHVPSDGKAIVHVQDFTAFWDKALDSPTLQGLSFIARPGELLAVVGPVGAGKSSLLSAVLGELP
PASGLVSVHGRIAYVSQQPWVFSGTVRSNILFGKKYEKERYEKVIKACALKKDLQLLEDGDLTVIGDRGA
TLSGGQKARVNLARAVYQDADIYLLDDPLSAVDAEVGKHLFQLCICQALHEKITILVTHQLQYLKAASHI
LILKDGEMVQKGTYTEFLKSGVDFGSLLKKENEEAEPSTAPGTPTLRKRTFSEASIWSQQSSRPSLKDGA
PEGQDAENTQAVQPEESRSEGRIGFKAYKNYFSAGASWFFIIFLVLLNMVGQVFYVLQDWWLSHWANKQG
ALNNTRNANGNITETLDLSWYLGIYAGLTAVTVLFGIARSLLVFYILVNASQTLHNRMFESILKAPVLFF
DRNPIGRILNRFSKDIGHMDDLLPLTFLDFIQTLLLVVSVIAVAAAVIPWILIPLVPLSVVFLVLRRYFL
ETSRDVKRLESTTRSPVFSHLSSSLQGLWTIRAYKAEERCQELFDAHQDLHSEAWFLFLTTSRWFAVRLD
AICAIFVIVVAFGSLVLAKTLNAGQVGLALSYALTLMGMFQWSVRQSAEVENMMISVERVIEYTDLEKEA
PWECKKRPPPGWPHEGVIVFDNVNFTYSLDGPLVLKHLTALIKSREKVGIVGRTGAGKSSLISALFRLSE
PEGKIWIDKILTTEIGLHDLRKKMSIIPQEPVLFTGTMRKNLDPFNEHTDEELWRALEEVQLKEAIEDLP
GKMDTELAESGSNFSVGQRQLVCLARAILKNNRILIIDEATANVDPRTDELIQQKIREKFAQCTVLTIAH
RLNTIIDSDKIMVLDSGRLKEYDEPYVLLQNPESLFYKMVQQLGKGEAAALTETAKQVYFRRNYPDITFT
SPAVMNTSNGQPSALTIFETAL

>gi|255683328|ATP-binding-cassette-sub-family-C_CFTR/MRP_member-4-isoform3-Mu.m
MLPVHTEVKPNPLQDANLCSRVFFWWLNPLFKTGHKRRLEEDDMFSVLPEDRSKHLGEELQRYWDKELLR
AKKDSRKPSLTKAIIKCYWKSYLILGIFTLIEALRLSNSAMGKTTTGQIVNLLSNDVNKFDQVTIFLHFL
WAGPLQAIAVTVLLWVEIGISCLAGLAVLVILLPLQSCIGKLFSSLRSKTAAFTDARIRTMNEVITGMRI
IKMYAWEKSFADLIANLRKKEISKILGSSYLRGMNMASFFIANKVILFVTFTSYVLLGNEITASHVFVAM
TLYGAVRLTVTLFFPSAIERGSEAIVSIRRIKNFLLLDELPQRKAHVPSDGKAIVHVQDFTAFWDKALDS
PTLQGLSFIARPGELLAVVGPVGAGKSSLLSAVLGELPPASGLVSVHGRIAYVSQQPWVFSGTVRSNILF
GKKYEKERYEKVIKACALKKDLQLLEDGDLTVIGDRGATLSGGQKARVNLARAVYQDADIYLLDDPLSAV
DAEVGKHLFQLCICQALHEKITILVTHQLQYLKAASHILILKDGEMVQKGTYTEFLKSGVDFGSLLKKEN
EEAEPSTAPGTPTLRKRTFSEASIWSQQSSRPSLKDGAPEGQDAENTQAVQPEESRSEGRIGFKAYKNYF
SAGASWFFIIFLVLLNMVGQVFYVLQDWWLSHWANKQGALNNTRNANGNITETLDLSWYLGIYAGLTAVT
VLFGIARSLLVFYILVNASQTLHNRMFESILKAPVLFFDRNPIGRILNRFSKDIGHMDDLLPLTFLDFIQ
TLLLVVSVIAVAAAVIPWILIPLVPLSVVFLVLRRYFLETSRDVKRLESTTRSPVFSHLSSSLQGLWTIR
AYKAEERCQELFDAHQDLHSEAWFLFLTTSRWFAVRLDAICAIFVIVVAFGSLVLAKTLNAGQVGLALSY
ALTLMGMFQWSVRQSAEVENMMISVERVIEYTDLEKEAPWECKKRPPPGWPHEGVIVFDNVNFTYSLDGP
LVLKHLTALIKSREKVGIVGRTGAGKSSLISALFRLSEPEGKIWIDKILTTEIGLHDLRKKMSIIPQEPV
LFTGTMRKNLDPFNEHTDEELWRALEEVQLKEAIEDLPGKMDTELAESGSNFSVGQRQLVCLARAILKNN
RILIIDEATANVDPRTDELIQQKIREKFAQCTVLTIAHRLNTIIDSDKIMVLDSGRLKEYDEPYVLLQNP
ESLFYKMVQQLGKGEAAALTETAKQVYFRRNYPDITFTSPAVMNTSNGQPSALTIFETAL

>gi|156546162|multidrug-resistance-associated-protein-4-like-Na.v
METSEKFDSPNPRLKANVISKIFFCWLIPLFCYGRRNEIEPKDIHKVLPREVSETLGNQLESYWKEELEY
AKNKKTKPNFHKAILRTFFWPFIYIGIYSFVLTVVIKLLQPIALSLLIRHFSPGATSTTNEAYLYASGVV
LMGFMESIIICHITYSGRELGMQVRVACSSLIYRKVMRLSCASASQGGHVLTLLSNDVTRFEQVYAFLNY
VWITPIQLIVVAYLTWMSVGVASLAGIVCMVLQTIPLQIYFGRLTHAFRHKIAVQTDGRVSLTSEIINGI
RVIKMYTWEPIFKKLVCTARKLELAEISVLNYLKGVVWASGMYSERTSVFCCILVYTLQNNILSADKIYS
VVQLFCVLQFTFGSLVPRGLHFYAESQVSAIRIQNFLLSEEIETTDRKRVKSGEANISISKVTASWTKES
ITDTLQEVNATVPAKSLCAVVGPVGAGKSSLLKLILGELRPSIGRVDIQGSVSYASQEPWLFSGSVRNNI
LFGQSYDEEKYNKVTKACCLTEDFKQLPYGDRTLVGEKGSALSGGQCARVNLARAVYRDADIYLLDDPLS
AVDTRVGKRLFEDCINGYLKGKIRVLVTHQMQCLIKADVVVYLKRGIVEFQGDFENFQMHDQQFLYKQKN
HANKRQLSVENMVETEDNGLVGLSKSDVDNKQEEPIKNEEQVAKGSLSLSLYWQYFKANGSYCLLFVYLV
VTISAQVFTSGSDYWVSYWINQDQTRMRVHYAAEGQNSDANVSPYLDRTFALNVMAILVFGCVIFATAKN
VLFYIICKRSSYNIHNRMIDSVLKATVNFFDANSSGRILNRFSKDLGAVDEVLSLAMMDSFQVFSLVTGV
VVQIIIIHWWMIVPMCIMLIININIHNVYLQTARCVKRLEGNTKSLVLAHVNSTLDGRLTIRSCQAESMV
CKVFDHHQDAHTATFSLVLTTSTAFGFWVDLIAMFFVALVTYSFVVLGTNDFSGSAVGLAITQILSITIL
LQHGMKMSAEMVTQMVGVERLFQFTHLEEEGPLESKPGKKPPKSWPCKGELEFVKLNLRYNDGADTVLKN
LNLKIEPGMKVGIVGRTGAGKSSLISALFRLVKVEGGLIIDGVDTTSIGLRDLRSKLSIIPQEPILFTTT
LRDNLDPFHEIPDDALWSALQDVELNKAFVSLDQSVDQSGGSLSAGQRQLLCLARAIVKRNKILVLDEAT
ANVDPATDALIQKTIRINFKDCTVLTIAHRLNTIMDSDRVLVMNFGEAVEFEHPYILLQNHNGYFYKMVE
QTGSMMAKRLEKIAEKAYKS

>gi|345484971|multidrug-resistance-associated-protein-lethal2_03659-like-Na.v
MDEGEQKREENPRQGASRLSVITFAWLFKTFRTGFRRELDLSDLYYPLNEHSSHNVGERISAEWKREQAR
CKDLNKGLSPNLMRVLFRCFGKDIMLAGLVQAMLEFFIRLSRPYILLQLLHYSSERSDMAKIEAYGWSAV
LVTGVFIDCVVCHLCVQNLMHTGMKIRVACSSLLYRKILSVPITLTENETSVGQVLNLLSNDVSRLDHAV
FYLHYIWMAPLQAILVFYFLYREVELAAGSGILLQLLFIPILGLFGRLTNRLSSKYATRTDERLRLTNEI
IKGIKAIKMYAWEKPFSALVDRARKKEVQIVKQDSIMTDMSLASEFYIPRLCIFITVLSYVLLGSSVNAE
KVYVITALYDVLRMSMYTLFPMCLHDAAEALVSVRRIQKFMLIEEIPYLPTTSNHVNNAEPIIPKDPAIH
LKNLSGQWTSKVKVLKNISLQIHPMTLTAVVGQVGSGKTSLLHAIIGELPHVSGESLTRGRVSYASQEAW
IFASTVRQNILFGRPLDEARYARVIDVCQLRRDLDIFPHGDATIVGEKGINLSGGQCARLNLARAIYRDT
DIYLLDDPLSAVDAAVGRKIFQDCIKTHLKDKTVVLVTHQFQYLEEVNRVLVLKDGTIEADGTLAELQNA
GVNLVKVMQVSNEFDEVKLPQKPATELASSENLSDGLEEKSDKLTEKKIDGSITFRTYVSYFLASRNVPL
VVLVVFTSFLHQLAASGGDYFLAYWVNAEENATTHKNESCPEHICDARDWYIYLYGGITTATIVMCLLQS
WTFFEMSMRIANNLHAKMFASVICATMEFFSTNPLGRIMNRFSKDMSIVDTEVSRAMIDVIQNAIHIFAA
FVVVTTVNPWLIIPAIFVGFVFYFFSLFFIKTSRSIKRLEAITRSPVFGHVSDSLQGLTTIRALRAREIL
IDEFDEHQDLHSSAWFIFFSGSRGLGMYLDLFCAFFLTCVILTLMSVDKTTLAGDIGLAITQCMLLINTL
QWGVRQFAELENQMTSVERVLEYSKLPSEPYDRSSAERRLEEVTEASPLTDAKLEIQTPTNAVAAVGAWP
TDGRIEFRNVYLRYDKQGPPVLRGLNFSIEPREKIGIVGRTGAGKSSLINSLFRLAYLDGEILIDGVSTS
QLGLHKLRSHISIIPQEPILFTGSLRKNLDPFGEFSDNDLWQTLDDIGVKSSLDPNTGLNTRVAEAGSNF
SVGQRQLLCLARALARKNRILVLDEATANVDPCTDELIQRAVKRKFEDCTVLTIAHRLHTVIDSDRMLVM
DSGTIAEFDHPYILLTEKKGLLYDIVQQSGSGAAQLLLQIAKLSYDKKTSKV

>gi|345485871|multidrug-resistance-associated-protein-lethal2_03659-like-Na.v
MDKNEKKQVNNPRQGANPLSVITFKWLLGTFLLGNKRELEVDDLYSPLDEHSSRLLGNKMSRLWKQEEER
CEKSNKKSTPSLLRVLVRCFGCDIMVFGMFLGILEFVVKITQPIILANLLKYFSGKHRMEQTEAFFWGTG
IVLGVLLDCVISHPTFQGLMHMGMKIRIACCSLIYRKILRVSKVAAEGETSIGQMINLLSNDVNRLDYSV
FSLHYIWIAPIQTALISYLLYREVNLAAAGGILTLLLFIPVHGCYGKLASYLTLKLAYRTDERLRLTNEI
INGVKVIKMYAWEKPFAFLVDKAREKEVKIIRNNSMANEICWSFESYIPRVCLFVTVLAYVLFGSNIDAE
KIYLVTAYYNVLRTTLYRSFPLSIREIAEALVSVKRLQKFLLFEEIDYKPLSNNNNVNSDKQDNGIALSF
SNVTAKWKDESKFEPLKDMTFDIKTGSLTAIVGQVGAGKTTLFHAILKEIPITRGKMLINGKVSYSSQEA
WLFASSIKQNILFGKPMNKERYEKVVEVCQLKRDFQLLPYGENTLVGERGINLSGGQCARVNLARAVYHD
ADIYLLDDPLSAVDTHVGKGIFDDCIQTFLKDKTVVLITHQFHYLKHVDRIIILADGAIQAEGTYHDLLN
LGLDLTKMMKLDSESDEIPDNVQMPAKENIATADASTLNQEEEEQSESRTLGNISAKIYMRYFGAAKSIC
LVFFVFLISVICQVLSSGADYFITYWVNFEETHDNFTSASADDPLRGRSWFIYIYGSITILTIFVTLAQA
YTFFDMCMRISRNLHALMFHSIVHTTMAFFNANPIGRIMNRFSKDMGVIDARVPQTIIDVTQIGLYTFSV
VAIVSSVNPWFLIPAAIIAVVAGFVRKFYIKTSRSIKRLEGITRSPVFNHLSASVHGLTTIRALNAQDTL
TKEFDNHQDLHSSAWFIFFSGSRAFGFYIEFLCMIFTGVVTYTLLSLSDIALAGDAGLVITQCILLTGML
QWGVRQTAELENQMTSVERILEYLNLPQEPALERKPDNRPPEKWPQKGQIIFDNVILTYDRQEKPALKNL
QFIVEPNEMIGIVGRTGAGKSSIINAIFRLADLEGEISIDNVATSKISLQDLRSKISIIPQEPVLFAGSL
RRNLDPFEEYTDHDLWQALEDVELKALLDSDLGLNMKVMEGGSNFSVGQRQLLCLARAIVRNNKIMVLDE
ATANVDPQTDELIQKAIRRKFVNCTVLIIAHRLNTVMDSSKILVMDAGQVVEYDHPYNLLQRKDGAFYNM
VQQTGASTAENLLEIAKFNHQKRILGKRGKLAVTSGNRGKKPRAPECLRRAARTDVRPENSTRV

>gi|345491361|multidrug-resistance-associated-protein-lethal2_03659-like-Na.v
MDTSRAKSRPNPREQANNLSVLLWWWTVGIFKKGYTKVLTVDDLFDPLKIDRSTLLGDRLEKRWEQELKK
SKKLKKEPSLMKAMFLAFYGEIFFMGVIHVFLEFVLRMGSPLLLGLLLQYFKPQTTSTYEDALLYASSLA
LASICTILSANHMLFKAYHLGGRVRISVCSLVYRKALRLSKTALGETAPGKIVNLVANDVNRFDLVMIFL
HTMWSAPMSCCIVAYILYTEAKFAALIGIAVLLTVVPIQVYTGKLSSKYRLQTAIKTDERVRLMDEIISG
VQVIKMYAWEKPFCALVEMSRRLELKVVRKSSYLRGLFMTFFLFTTRCALYCTLVSMLMFGETLSADKIF
VFASFYNMLSNSMTAMFVRGFAELAECKVSVNRIQSFLMLDEFREGNVIGDQPTNKQNAVIKEMEKNMAL
KNNVDEIKKDKDSVNGIIPADSYYDDDNDLPDYSVRLEHVTAKWYPELSENTLEDIDFKIEKGKLYAVIG
MVGSGKSSLLSSILGEINLVEGSIKTKGKISYVGQDAWVFGSSVRQNILFGQEFDRQRYQRVVKACSLFK
DFAQFPEGDHTVVGERGSSLSGGQKARINLARAVYRQADIYLLDDPLSAVDAHVGKHLFEECIRRYLRGK
TRILATHQLQFIKDVDGIILLDQGKMQYYENYHRLLEAYPEYGSLIAAEKEQNSIEDVSIEKTEIRRRFS
STGSKSRISECGDSVDIDEDQDDTRNLEEIMEESSRGAVKGVFFKYFHAGSTVCTALIMFMLFIFTQILV
SLNDFCVPYIVTAEESRHYYQIHENDTDALFAATNRTKTAIAESNLLPTQIYIYIYSAIVFSIFIIGLTR
SFVYYNCCMRSSESLHNSAFSALIRTDMHFFDTNPSGRILNRFSKDTTGIDEHLPKALLDSGQVLLGITG
ALIVTCIVNYIFLAPALVIAVVCYWIRKVYLKTSKNIKRLEGMTRSPVFTHLNATLNGIATIRAYQAQDV
LKYEFDKFQDVHTSSWYIYTACSLAYAFALDLFTFSFITFITFSFLIFKEQFNGGEVGLAITQMMAIAGL
VQWGMRQSAEVTNQLMSVERVLEYTQIPPENNLRDNNIVTKAKKKRDKEQVAMVPLVVPPKDWPSRGTVE
FKNVYMRYSEQDEPVLKDLSFFVKPTEKVGIVGRTGAGKSSLIAALFRLARLDGVIEIDGINTGTIALED
LRSRISIIPQDPVLFSGTLRRNLDPFNEFPDKALWEALEEVELKDAIVTTGTGLDSRVLDRGSNFSVGQR
QLVCLARAVLRNNRVLMLDEATANVDPQTDALIQRTIRTKFAQCTVLTVAHRLNTIIDSDKVIVMDRGHL
AEFDHPYNLLQKETSQFNSLVKETGDAMFEQLYNLAKQCYNEKYSNSR

>gi|345494279|multidrug-resistance-associated-protein-4-like-Na.v
MNIFNKLFFWWLKPIFFREKHKSLDVDDLHNVLPEFSSKSLGDRLERGLLPFTLGLLIWHFDSRSDSTTQ
DACLCAVALLAMIVLQAMVGHHSVAGRKEVGMRISIAISSLVHRKILRLSISSSNEFNTGSIINILSNDV
AKFEDVCMFWHYVWVLPIQGIVMAYFIWNNVGVSSLAGIFFLVIQTVPVQKHLAKVTAKIRAKVASKTDE
RVRLMSEIVRGIRVIKMYTWEKPFENLVFLARRYEVDAIAVKSYMRGVSAATSVFAESTSMFFIIMTYVL
LGNALEASVVYSVAQYFSMIKVMITVFYPRALSSAAEARVSLKRIEDFLFLDEVDSKMNLEDVKKRKGSA
RIIIEDLSASWSRSTTEQVLQNINLKISAGELCILAGPTGSGKSTLLKTILGELQVNSGQIKVDGQVSYA
SQEPWLFAGTVKNNILFGQDYDKEKYDRVVSACALKNDFESLLNGDETYVGDRGAMLSGGQCARVNLARA
IYRDADIYLIDDALAAVDSKVGKFVFDNCINGLLKEKIKILITHNFQYFQEADQIIVINDGQIDYSGTFS
HLIDYRLLELPQHTSSPVVNKTPLKDESSIQNGLELKFTENKSTKVMIDEKDKLLKSKQLSTSSMCWRYF
RAGGSIFALLCLVLNFVLAQASVTGCDYWLAHWYVFQEESQVKTHTNNSSVSIELRFALYVFAGLLLASV
IMWTASSLFYYKICMTASRKLHNQMFSCLLKSPMRFYEINPSGRILNRFSKDIGLVDETLPTTTLDALQV
LLKIIGVSIQVLIINWWSIVPMIIMSTSCWKLKNVYLPTAQNIKRLESKAKSPVYSHVNSTMSGLATIRS
AEAQEKLKAEFDSLQNVHTSAHYLNIVSSSAFGFYIDILSVSLLAFVVFCFIILKDSNTFAGIVGLAITQ
ILMLYGSVQYGLRQTTEMMTQMISVERIFQFTSLEQEGPFVTNDYNTLSKNWPQNGQIKFDHLSLKYSDE
DELVLKDINLSVRPGEKIGVVGRTGTGKSSLISALFRLVNSDGSIFIDDIDIKKIGLHDLRSRISIIPQD
PVLFTATLRTNLDPAQKYNDDVIWQALEDVELKSKFNTLDHQIENGGNNLSTGQKQLLCLARVIMAKNKI
LILDEATANVDLSTDEIIQKTIRMRFSNCTIITIAHRLNTILDSDKILVIHQGEAVEFNTPQNLLQLKDG
YFSNMMNCIL

>gi|345497856|multidrug-resistance-associated-protein4-like-Na.v
MDGSQRRKPPNPSPKLKANFVSRLSFWWLGDLFWDSKHRNLQANDLYDVLPENVSEPLGDQLEKSWEKEL
RDAGDKKQKPSLWRAVIRTFGWPFVKYGFSMFLLNVVKILQPLILAMLVWYFDPQSTMSTEEAYMYATGL
VLATMMNTVIVRQAHLGLQEIGMRVRVGCSSLIYRKVLKLSSASAGQAAGGLIINLLSNDLTKFELFCLH
LHYVWVMPFVVSLMTYLLYRQLGIAAFTGIALMTVQILPMQVCWYKLTKKLRAKGAVRTDKRVQLLGEIL
NGIQVIKMYAWEKSFEQLVYLARKIEIDALLKRFYVRSVRVASTVFTYRSAVFFTILVYVLEGHVIVADR
IFSMIHYFALVRTIMASFFPEAVSLAAEVNVSMKRIENFLLLEEVDPEVKRLAVSDDGLVVSMKDVSASW
EKEAKADNLCDINVSVPLNKLWAIVGPVGSGKSTFLKLILNELQPRSGQVLVRGNVSYASQEPWLFSGSV
RDNIVFGDVYDVEKYYRVTQACALLKDFEQLPYGDRTLVGERGMALSGGQCARVSLARAVYRDADIYLFD
DPLSAVDNRVGRSLFEDCINGLLKGKTRILVTHQVQYLKQVDHIVLLNNGRLEFQGTFQDFYNNEQYLKY
LPSKEEVEKLPLEESGLKKIEKVEPVSKSDKEDDREPKETAELLAKGRIPKSLYLKYFKSGASYFVFALL
MMCFLLTQLAISGFDYWIAYWTKQEEKRMRLSLNMTTALDPVNTDDFISEITAVSVYGGLLVAIVVLSIV
RNLLFYKTVLNSSKNIHNRMFSRLVRAPLKFFNVNSTGRIINRFSKDTGTVDDTLPTSLLDVSERILMTT
GIVIQILVVKWWSIFPMLVIGYLSARGSDVYLSTMQNIKRLEGSAKSPVFSMVNTSMLGLLTIRSCRAQK
IVSREFDARQDDHTAAHNLVLVAAGAFGFWMDMITISFLTFVVYSFIFLDDSKTFAGDVGLVVIHILNVC
GMLQYMIKQVTEVITQFTSVERMAQFTKLEQEEPSKTKPASIPAITWPEHGEIRFEKVYLRYCEEDEPVL
KNLNLTIDPNSKVGIVGRTGAGKSSLISALFRMAKVDGSLLIDKLDTKDISLFDLRSKISIIPQEPTLFT
ASLRDNLDPFHQYDDASLWSALEEVELNKMFDSLDHLIERGGNNLSAGQRQLLCLARAIARKNKILVLDE
ATANVDPATDEFIQRTIRLKFKDCTVLTIAHRLNTIMDSDKVLVMEDGEVVEFDQPHALLQKNDGYFSKM
VQQSGNAMSQHLKRTAERIFNENVKNSSKKSVPNGDVNKISRSQT

>gi|345497864|multidrug-resistance-associated-protein4-like-Na.v
MDSTKKYENPSPRLSANVLSKILFCWLNPLFWYGRKHDLETKDLHNALPDDLSEPLGNKLEKFWKREVEN
SQKGKNKPSLLRAIRKTFGWTYFQYAAHILFLTIVVRVVQPLTLGVLIYHFDPCSTTTTADAYLLASGVI
VMALLQAILGHHSNFGQLEIGMRLRVACSSLIYRKLMTIQTIPVQAYCGKITSILRSKVATRTDERVLLM
SEIINGIKVIKMYTWEKPFELLVSFTRKHEVDVLTTTSYLRGINLASFVFTERTTLFFTIVAYVLQGYSV
SADKVFTMAQYYNILQLTMAIMYPRAVGCAAEANISIRRIEKFLLLDEVEPNTKPLVPSNDNTSISIKSV
NASWTEKSIANTLHDINVTIPQNKLYAVVGPVGAGKSSFLKLILGELRALSGQVLVYGTVSYASQEPWLF
AGSVRQNILFGEPYIEEKYKKVTKACALLTDFEQLPHGDKTLVGERGTSLSGGQCARVNLARAVYRDADI
YLFDDPLSAVDTHVGQSLFKDCIDGYLKEKTRILVTHQVQYLKEVDTIVLLTNGRVEFQGDFSRFSSDEK
YLRHLPSDAEESAKTPTEEPEPTGSIVTQVSVISNNAEDEDDEPEETEELVAKGNIAKSLYWKYLRAGGS
YFMLFLLVICFILAQFSSSGCDYWIGYWTRQEEQRLRTFIKATNSSDCLSVQQVESMSNSTHYEEYKSST
YLDPITALYVYSILIIGSIVMSTAKNIVFYKICMNASKNLHNTMFACLLRAPMRFFDVNPSGRILNRFSK
DTGAVDETLPMAMLEALQIFSVMIGIMLQVLIINWWTVFPMLVMGFFFLQIRNIYLATAQDIKRLEGNAK
SPVFSHANSSLSGLLTIRSSGAQKMVSREFDSHQDAHTAAYFLILATSTAFGFWLDIVSIAFVAFVTYSF
IVVDSNEFFAADDGSKPFAGNVGLAISQSLILCGMLQYGMRQTAEMVAQMTSVERIFQFTQLEQEGPFES
EVGNKPKKEWPDKGKVEFKGVYMRYADDEDPVLKNLSFVVEPAMKVGIVGRTGAGKSSLISALFRLAKID
GSLLIDGIDTKKIGLLDLRNKISIIPQEPMLFSAPLRDNLDPFHEFDDADLWSALQEVELNKTFISLDHP
VTRSGGNLSAGQRQLLCLARAIVKRNKILVLDEATANVDPATDALIQKTIRMKFKDCTVLTIAHRLNTIM
DSDKVLVMDSGQAVEFDHPHNLLQQNDGYFSKMVQQTGNSMVQHLKAIAEQAFKKDLTDNSIVSVPEDQT
KKDAVD

>gi|345497989|multidrug-resistance-associated-protein4-like-Na.v
MDASKKYDSPNPRLKANIVSKVFFCWLIPIFWYGRKNDIEPKDIHNVLPKDVSETLGDKLERNWKKEVEN
AQKNKRKPNFRKAIQRTFGWPFMHLGIYAFLLTVVIKLLQPIALGLLIGHFSPSATSSTNEAYAYASGVI
LMTVLESVMFCHVVYQCRELGVQLRVACSSLIYRKIMRLSCAAASKASGGLVINLLSNDVVRFEQVFTFL
HYIWIMPIQAAVVAYLIWRSVGVASLAGVFFMILQTIPFQIYFGKLIHSYRKKVAVRTDGRVLLMNEIIN
GIRVIKMYTWEPVFQKLVCTARRNELKQIVASNYLKGATWASFSYAQRTALFFCILVYVLRDNVITADKV
FTIAQLFSVMQLTMAALFPRGLHFYAEAKVSINRIQNFLLSEEIEATDRKQVKSDDSNANISITKVTASW
TKDSITDTLRDVNVTVPWKSLCAVVGPVGAGKSSFLKLILGEFRPSIGRVNTQGSVSYASQEPWLFSGSV
RNNILFGQPYDEEKYNKVAKACCLVDDFEQLPHGDRTFVGEKGASLSGGQCARVNLARAVYRDADIYLLD
DPLSAVDTRVGKRLFEDCINGYLKDKTRILVTHQIQFLMMADSIVYLENGKVEFQGDFQTFRKHDKHFSH
MEKNDSSEKQPAEEKEADNDADAPLDLTTSNDEDTREEPKETQELVAKGSVSNALYWKYFKTGNSYFILL
LYAIIFIVAQVFSSGGDYWIAYWTRQEEARLASSIAQERNNITNETDTFTNQTNNQNITVTKIMDASQYL
DTELALYIFAILVFASVIMSTARNVIIYRICRNSSLQIHNKMIDCILKAPMRFFDANPSGRILNRFSKDL
GAVDEILSLAIMESFQVVSILLGVMIQVLIINWWMVFPMCIMLFFHLNIKNMYLSTARSIKRLEGNAKSP
VFSHANSSLNGLLTIRSCQAESMVCKEFDGHQDVHTATFSLVLSTSTAFGFWIDLVSVAFVAVVTYSFIL
LDSVSSDRVGLAITQTLVITGVLQHGMKMAAEMVTQMIGVERLFQFTKLEQEGPFESEPGKEPPKSWPSK
GEVQFEKLYLRYNAAVDPVLKNLNVKIEPGMKVGIVGRTGAGKSSLIAALFRLTKVEGGLYVDGIDTNRI
GLKDLRSKLSIIPQEPMLFSASLRDNLDPFHEFTDDVLWSALQDVELNKAFVSLDQSVDQSGSNLSAGQR
QLLCLARAIVKRNKVLVLDEATANVDPATDALIQKTIRINFKDCTVLTIAHRLNTIMDSDRVLVMNFGEA
VEFDHPHILLQNNNGYFTKMVQQTGNNMAEHLCNIAEKAYKKETTVPEAENRTIENGVNKKSN

>gi|345498054|multidrug-resistance-associated-protein-lethal2_03659-like-Na.v
MDGKVHAQRPKNPREGANPLSTLTFGYILRLFWVGYRRDLDIQDLYEPLKEHTSNRLGEKIARLWEQECQ
RVKKKQETKAKNGKNDKKLEPSLLRVLLRCFGFKLMLYGVLLAFMEIVLRVSQPLLLARLLKYFKSDSET
TAEEAYLYAGGVVLCSALNVLVIHPYMMAILHMGMKMRVACCTLIYRKSLKLSRTALGETTVGQAVNLLS
NDVNRFDVATIFLHYLWIGPLETIIVMYVMFNEVQESAIIGVATLLMFIPLQGFLGKKSSSLRLKTAIRT
DERVRLTNEIISGIQAIKMYTWERPFSALIAKARYNEIKVIRGMSYIRGAIMSFIIFSTRLSLFITILAY
VLFGNHINAEIVFMLTAYYNILRTNMTVFFPQGITQVAEVMVSIRRLQRFMLYEEVSTRADRSLIYRKPR
SDDAAKKAKKDKKDKANGKTIEEFTPVDDPDADDGSVKLEHASAKWLDFVKEDTLHDINLEVKPGELIAV
VGQVGSGKSSLLNVILKELPLTSGTVQVNGQIAYASQEPWLFAGSVRQNILFGRKMDQHKYEHVVKVCQL
KRDFRLLPYGDKTIVGERGISLSGGQRARINLARAVYSDAPIYAFDDPLSAVDAHVGKHMFDECIAKYLK
NKTRILVTHQLQYLRTVDRIIVLKDGEIKAEGSFDSLVARGVDFGRLLESQTDKPHADDTGSLPPSRGTS
RQGSITSLSSFMTNENNLSFDDPKEEDEMRSSGNVGGWVYKGYFSAGGNCCIIVTIFVLFILAQFFASAG
DFFISEWVKMEEKSPWVEGPNGTIVPDWKGPISRDNCIYIYSGITILTIVVTLVRSSAFFDMCMRASRNL
HDAMFTSISHATMRFFNTNTSGRILNRFSKDMGAVDELLPIALIDCLQIGLTLVGIIVVVAISNPWLLIP
TVLISIVFYYLRVIYIATGRSVKRLEGVTRSPVFGHLSASLQGLATIRAFDADETLINEFDQHQDLHSSA
WFIFIATSRAFGFYLDVFCLLYIAVVTMSFFILGDEKADGGSVGLAITQSIGLTGMFQWGMRQSAELENQ
MTSVERMLEYSNLPSEPPLESIPEKKPKPDWPSEGKIEFKSVFLRYSPLDPPVLKNLNFVIQPKEKIGIV
GRTGAGKSSLIQSLFRLADVQGRIEIDEIETSEIGLHDLRGKISIIPQEPFLFSGTLRKNLDPFDSYEDS
VLWQALEEVELKEMGLTAHINEGGSNMSVGQRQLVCLARAIVKNNPILVLDEATANVDPRTDELIQKTIR
TKFEKCTVLTIAHRLNTVMDSDRILVMDAGTAVEFEHPYILLQKESGYLRSMVNETGKNMAEALMTVAEN
AYNSTSNTAL
