# Supplementary material for: Odoriferous Defensive Stink Gland Transcriptome to Identify Novel Genes Necessary for Quinone Synthesis in the Red Flour Beetle, Tribolium castaneum
Source: PLoS Genet. 2013 Jul 11;9(7):e1003596. doi: 10.1371/journal.pgen.1003596 (PMC3708791; doi:10.1371/journal.pgen.1003596)
Supplement: Dataset S10 — Tribolium homologs of quinone-less genes and their gland transcriptomic expression levels. For abbreviations see Table 1. (XLSX) [file pgen.1003596.s010.xlsx]

## Sheet: GT39
GI No.	OGS No.	s1-ctl_reads	s1-ctl_depth	s2-tthr_reads	s2-tthr_depth	s3-mthr_reads	s3-mthr_depth	s4-fthr_reads	s4-fthr_depth	s5-mabd_reads	s5-mabd_depth	s6-fabd_reads	s6-fabd_depth	FC(s3/s1)	FC(s4/s1)	FC(s5/s1)	FC(s6/s1)	FC(s2/s1)	Note
91078012	TC000236	2	0.08306	1	0.04153	1	0.04153	0	0	1	0.04153	0	0	-1	-	-1	-	-1
189233669	TC004146	51	0.476401	16	0.149459	35	0.326942	24	0.224189	31	0.289577	13	0.121436	-0.543142	-1.08746	-0.718229	-1.97198	-1.67243
91081791	TC007042	52	1.78018	43	1.47207	32	1.0955	28	0.958559	15	0.513514	19	0.65045	-0.70044	-0.893084	-1.79355	-1.45251	-0.274175
91086511	TC009724	541	19.8628	2179	80.0019	2118	77.7623	1295	47.5459	619	22.7266	310	11.3816	1.969	1.25925	0.194311	-0.80336	2.00997
91086513	TC009725	1559	55.9415	2213	79.4089	2721	97.6374	1804	64.7328	1757	63.0463	745	26.7328	0.803516	0.210578	0.172493	-1.06531	0.505383
189240764	TC010964	27	0.582624	7	0.151051	9	0.194208	11	0.237365	1	0.021579	4	0.086315	-1.58496	-1.29546	-4.75487	-2.75488	-1.94753
GT39	TC011211	87	3.35976	33661	1299.92	46017	1777.08	47146	1820.68	52445	2025.32	16140	623.293	9.04694	9.0819	9.23557	7.53541	8.59585
91091486	TC011212	2644	91.2552	431	14.8756	543	18.7411	171	5.90191	45	1.55313	15	0.517711	-2.2837	-3.95065	-5.87665	-7.46162	-2.61696
270001007	TC011285	66	3.07353	1	0.046569	4	0.186275	5	0.232843	4	0.186275	3	0.139706	-4.04439	-3.72247	-4.04439	-4.45943	-6.04438	TC011285 has very high identities with TC011286 (91%), but it was not included for making the dendrogram.
189241518	TC011286	466	13.5693	269	7.83295	231	6.72644	174	5.06667	186	5.41609	153	4.45517	-1.01244	-1.42124	-1.32503	-1.6068	-0.792724
189240715	TC012150	0	0	0	0	0	0	0	0	3	0.102703	1	0.034234	-	-	-	-	-
189240713	TC012152	994	19.0191	1124	21.5065	1303	24.9315	1653	31.6284	377	7.21349	403	7.71098	0.390519	0.733769	-1.39868	-1.30247	0.177324
91089987	TC012153	385	15.4325	921	36.9177	961	38.5211	855	34.2722	861	34.5127	464	18.5992	1.31968	1.15107	1.16115	0.269266	1.25834
189240711	TC012314	162	2.75807	187	3.18369	85	1.44713	93	1.58333	83	1.41308	147	2.50269	-0.930459	-0.800692	-0.964811	-0.140178	0.207044
PS: GI:270001007 was chosen because of sharing 91% identities with GI:189241518 (TC011286).

## Sheet: GT62
GI No.	OGS No.	s1-ctl_reads	s1-ctl_depth	s2-tthr_reads	s2-tthr_depth	s3-mthr_reads	s3-mthr_depth	s4-fthr_reads	s4-fthr_depth	s5-mabd_reads	s5-mabd_depth	s6-fabd_reads	s6-fabd_depth	FC(s3/s1)	FC(s4/s1)	FC(s5/s1)	FC(s6/s1)	FC(s2/s1)	Note
189236319	TC007966	441	9.99284	2132	48.3101	1985	44.9791	1394	31.5874	911	20.6428	321	7.2737	2.17029	1.66038	1.04667	-0.458205	2.27336
189236827	TC008439	446	8.70467	223	4.35234	282	5.50385	241	4.70365	238	4.6451	152	2.96662	-0.661349	-0.88801	-0.906082	-1.55297	-1
91084739	TC015151
GT62	TC015151	76	1.72212	95357	2160.74	114281	2589.55	124457	2820.13	176434	3997.91	45114	1022.26	10.5543	10.6774	11.1808	9.21336	10.2931
91084737	TC015152	477	10.7128	439	9.85934	570	12.8014	573	12.8688	241	5.41253	172	3.86288	0.256973	0.264546	-0.984956	-1.47158	-0.119768
PS: GI:91084739 is corresponding to GT62.

## Sheet: GT63
GI No.	OGS No.		s1-ctl_reads	s1-ctl_depth	s2-tthr_reads	s2-tthr_depth	s3-mthr_reads	s3-mthr_depth	s4-fthr_reads	s4-fthr_depth	s5-mabd_reads	s5-mabd_depth	s6-fabd_reads	s6-fabd_depth	FC(s3/s1)	FC(s4/s1)	FC(s5/s1)	FC(s6/s1)	FC(s2/s1)	Note
189240256	TC006467	TC006467	34	0.378109	54	0.600527	36	0.400351	14	0.155692	2	0.022242	1	0.011121	0.0824632	-1.28011	-4.08744	-5.08744	0.667427
189240258	TC006468	TC006468	61	0.625135	30	0.307443	86	0.881338	67	0.686624	4	0.040992	0	0	0.495528	0.135353	-3.93075	-	-1.02385
189239385	TC009891	TC009891	435	4.31818	362	3.59352	254	2.52142	229	2.27325	94	0.933124	91	0.903344	-0.776187	-0.925668	-2.21028	-2.25708	-0.265026
91086935	TC009892	TC009892	2107	20.5931	831	8.12191	483	4.72068	387	3.78241	459	4.48611	977	9.54887	-2.1251	-2.44478	-2.19862	-1.10876	-1.34227
189237149	TC013749	TC013749	417	4.16561	441	4.40536	193	1.92797	150	1.49842	393	3.92587	220	2.19769	-1.11145	-1.47508	-0.0855178	-0.922544	0.0807314
189237147	TC013750	TC013750	543	5.44576	483	4.84402	330	3.30958	260	2.60755	385	3.86118	252	2.52732	-0.718486	-1.06244	-0.496094	-1.10753	-0.168929
91082279	TC013751	TC013751	742	7.38889	6	0.059748	1	0.009958	3	0.029874	60	0.597484	3	0.029874	-9.53529	-7.95032	-3.62839	-7.95032	-6.95032
91082277	TC013752	TC013752	561	5.76318	327	3.35929	253	2.59908	185	1.90051	233	2.39362	389	3.99621	-1.14886	-1.60048	-1.26767	-0.528231	-0.77871
189237213	TC014089	TC014089	215	2.1393	325	3.23383	120	1.19403	155	1.54229	97	0.965174	37	0.368159	-0.841302	-0.472068	-1.14828	-2.53874	0.596103
91082383	TC014092	TC014092	1686	16.3272	1671	16.182	1181	11.4368	1054	10.2069	939	9.09327	608	5.88787	-0.513596	-0.67773	-0.844407	-1.47146	-0.0128928
189237503	TC014386	TC014386	4431	44.6153	11	0.110758	17	0.171171	15	0.151033	84	0.845787	58	0.583996	-8.02596	-8.20653	-5.7211	-6.25544	-8.65398
189237695	TC014589	TC014589	71	0.677719	169	1.61316	73	0.69681	83	0.792263	165	1.57498	679	6.48129	0.0400781	0.225292	1.21658	3.25752	1.25113
91084129	TC014775	TC014775	1646	15.8792	5443	52.5093	3039	29.3176	3313	31.9609	4717	45.5055	1834	17.6928	0.884632	1.00917	1.51891	0.156029	1.72544
270008024	TC014776	TC014776	287	1.41343	163	0.802748	148	0.728875	50	0.246242	30	0.147745	20	0.098497	-0.955454	-2.52105	-3.25802	-3.84297	-0.816178
91085475	TC014880	TC014880	352	3.65464	5142	53.3869	6600	68.5246	6735	69.9262	1936	20.1005	746	7.74535	4.22882	4.25803	2.45943	1.0836	3.86868
GT63	TC015346	TC015346	408	4.15768	61814	629.909	50369	513.28	50191	511.466	74674	760.958	23427	238.73	6.94782	6.94272	7.51589	5.84346	7.24322
189241937	unavailable
